# Supplementary material for: A Network-Based Classification Model for Deriving Novel Drug-Disease Associations and Assessing Their Molecular Actions
Source: PLoS One. 2014 Oct 30;9(10):e111668. doi: 10.1371/journal.pone.0111668 (PMC4214731; doi:10.1371/journal.pone.0111668)
Supplement: Table S1 — One sample of actual training data set. (XLSX) [file pone.0111668.s002.xlsx]

## Sheet: Sheet1
% Supplementary Materials for
% A Network Based Classification Model for Deriving Novel Drug-Disease Associations and Assessing Their Molecular Actions
%
% Min Oh, Jaegyoon Ahn, Youngmi Yoon*
% * Corresponding author; E-mail: ymyoon@gachon.ac.kr
%
% Table S1. One sample of actual training data set
%
%Identifiers
% drug : DrugBank ID
% disease : OMIM ID
%
% Abbreviations
% d-ABI : drug-adjacency-based inference
% p-ABI : disease-adjacency-based inference
% c-ABI : combined adjacency inference
% d-MDBI(0,0) : d-module distance-based inference (v=0, k=0)
% p-MDBI(0,0) : p-module distance-based inference (v=0, k=0)
% c-MDBI(0,0) : combined module-distance inference (v=0, k=0)
%
%
Table S1. One sample of actual training data set
drug	disease	d-ABI	p-ABI	c-ABI	d-MDBI(0,0)	d-MDBI(0,1)	d-MDBI(0,2)	d-MDBI(1,0)	d-MDBI(1,1)	d-MDBI(1,2)	d-MDBI(2,0)	d-MDBI(2,1)	d-MDBI(2,2)	p-MDBI(0,0)	p-MDBI(0,1)	p-MDBI(0,2)	p-MDBI(1,0)	p-MDBI(1,1)	p-MDBI(1,2)	p-MDBI(2,0)	p-MDBI(2,1)	p-MDBI(2,2)	c-MDBI(0,0)	c-MDBI(0,1)	c-MDBI(0,2)	c-MDBI(1,0)	c-MDBI(1,1)	c-MDBI(1,2)	c-MDBI(2,0)	c-MDBI(2,1)	c-MDBI(2,2)	class {T,F}
DB01267	181500	0.370833	0	0	0.5	0	0.285714	0.5	0.0238095	0.357143	0.142857	0.0520833	0.361905	0	0	0	0	0	0	0	0	0	0	0	0	0	0	0	0	0	0	T
DB00659	103780	0.124242	0	0	0	0	0.2	0.5	0.1	0.2	0.2	0.05	0.28	0	0	0	0	0	0	0	0	0	0	0	0	0	0	0	0	0	0	T
DB00284	125853	0.0208333	0.0572391	0.0345323	0	0	0	0	0	0	0.25	0.05	0.517857	0	0	0	0	0	0.0555556	0	0.00849257	0.295117	0	0	0	0	0	0	0	0.0206065	0.390933	T
DB00284	601665	0.03125	0.0572391	0.0422933	0	0	0	0	0	0	0.25	0.0666667	0.45	0	0	0	0	0	0.0666667	0	0.00808081	0.280808	0	0	0	0	0	0	0	0.0232104	0.355477	T
DB00316	180300	0.880952	0.0634921	0.236503	0	0	0.428571	0	0.0714286	0.5	0	0.0879121	0.528571	0	0	0	0	0.25	0.5	0	0.111111	0.428571	0	0	0	0	0.133631	0.5	0	0.0988332	0.475952	T
DB00316	600807	0.770833	0.179739	0.372221	0	0	0.125	0	0.0833333	0.416667	0.0909091	0.113636	0.55	0	0	0.5	0	0	0.625	0	0.0789474	0.358209	0	0	0.25	0	0	0.51031	0	0.0947169	0.443864	T
DB00316	114550	0.880952	0.185185	0.403905	0	0.142857	1	0	0.357143	1	0.25	0.25	1	0	0	0	0	0.25	0.625	0	0.0909091	0.421875	0	0	0	0	0.298807	0.790569	0	0.150756	0.649519	T
DB00316	144700	0.770833	0.0601852	0.21539	0	0	0.666667	0	0	0.75	0	0.0555556	0.625	0	0	0	0	0	0.5	0	0.0294118	0.455882	0	0	0	0	0	0.612372	0	0.0404226	0.533785	T
DB00316	157300	0.880952	0.185185	0.403905	0	0	0.333333	0	0.333333	0.833333	0.333333	0.416667	0.916667	0	0	0.5	0	0.0833333	0.583333	0	0.107143	0.445946	0	0	0.408248	0	0.166667	0.697217	0	0.211289	0.639362	T
DB00316	608446	0.880952	0.176471	0.394287	0	0	0.333333	0	0.125	0.583333	0.0833333	0.130952	0.75	0	0	0.5	0	0.0833333	0.5	0	0.214286	0.416667	0	0	0.408248	0	0.102062	0.540062	0	0.167515	0.559017	T
DB00316	182940	0.0833333	0.0462963	0.062113	0	0	0	0	0.166667	0.5	0	0.166667	0.444444	0	0	0	0	0	0.333333	0	0.115385	0.4375	0	0	0	0	0	0.408248	0	0.138675	0.440959	T
DB00316	109800	0.880952	0.141667	0.353273	0	0	0.2	0	0.1	0.6	0	0.14	0.771429	0	0	0	0	0.0833333	0.583333	0	0.0555556	0.398649	0	0	0	0	0.0912871	0.591608	0	0.0881917	0.554553	T
DB00819	157300	0.25	0.0902778	0.150231	0	0	0.166667	0	0	0.166667	0.333333	0.111111	0.833333	0	0	0	0	0	0.2	0	0	0.225	0	0	0	0	0	0.182574	0	0	0.433013	T
DB00819	606963	0.0166667	0.0902778	0.0387896	0	0	0	0	0	0	0	0.111111	0.6	0	0	0	0	0	0.2	0	0	0.225	0	0	0	0	0	0	0	0	0.367423	T
DB01063	181500	0.84375	0	0	0	0	0.214286	0	0.0357143	0.392857	0.142857	0.0295567	0.404762	0	0	0	0	0	0	0	0	0	0	0	0	0	0	0	0	0	0	T
DB00459	607507	0.0787546	0	0	0	0	0	0	0	0.5	0	0.0625	0.763158	0	0	0	0	0	0	0	0	0	0	0	0	0	0	0	0	0	0	T
DB00640	600807	0.529915	0	0	0	0	0.0833333	0	0.0416667	0.375	0.2	0.0694444	0.388889	0	0	0	0	0	0	0	0	0	0	0	0	0	0	0	0	0	0	T
DB00171	211980	0.15251	0	0	0	0.214286	1	0.5	0.214286	0.964286	0.357143	0.131188	0.848739	0	0	0	0	0	0	0	0	0	0	0	0	0	0	0	0	0	0	T
DB00118	181500	0.0454545	0	0	0	0	0	0	0	0.357143	0.166667	0.0357143	0.428571	0	0	0	0	0	0	0	0	0	0	0	0	0	0	0	0	0	0	T
DB01285	608516	0.0104167	0.0357143	0.0192879	0	0	0	0	0	0	0	0	0.333333	0	0	0	0	0	0	0	0	0	0	0	0	0	0	0	0	0	0	T
DB01285	266600	0	0.0606061	0	0	0	0	0	0	0	0	0	0	0	0	0	0	0	0	0	0	0	0	0	0	0	0	0	0	0	0	T
DB01285	126200	0	0	0	0	0	0	0	0	0	0	0	0	0	0	0	0	0	0	0	0	0	0	0	0	0	0	0	0	0	0	T
DB01285	166710	0.00595238	0.0606061	0.0189934	0	0	0	0	0	0	0	0.0416667	0.208333	0	0	0	0	0	0	0	0	0	0	0	0	0	0	0	0	0	0	T
DB01001	600807	0.880952	0.0392157	0.185869	0.5	0.0416667	0.208333	0.5	0.0833333	0.333333	0.25	0.0769231	0.440476	0	0	0	0	0	0	0.5	0.08	0.589552	0	0	0	0	0	0	0.353553	0.0784465	0.509592	T
DB01001	608446	0.880952	0.0326797	0.169674	0	0	0.416667	0	0	0.5	0.125	0.09375	0.683333	0	0	0	0	0	0	0.5	0.0606061	0.608696	0	0	0	0	0	0	0.25	0.0753778	0.644936	T
DB01001	606963	0.880952	0.0392157	0.185869	0	0	0.5	0	0	0.5	0	0.166667	0.666667	0	0	0	0	0	0	0.5	0.0645161	0.551724	0	0	0	0	0	0	0	0.103695	0.606478	T
DB00630	608446	0.0916667	0.0751634	0.0830059	0	0	0	0	0.0625	0.458333	0.0833333	0.0877193	0.612179	0	0	0	0	0	0.9	0	0.0165517	0.517241	0	0	0	0	0	0.642262	0	0.0381039	0.562712	T
DB00630	166710	0.683333	0.0909091	0.249241	0	0	0	0	0	0	0	0.025641	0.473684	0	0	0	0	0	0.533333	0	0	0.414634	0	0	0	0	0	0	0	0	0.443177	T
DB00630	259500	0.075	0.0909091	0.0825723	0	0	0	0	0	0	0	0.233333	0.966667	0	0	0	0	0	0.9	0	0.0162162	0.508108	0	0	0	0	0	0	0	0.0615125	0.700836	T
DB01436	114500	0.0902778	0.0711111	0.0801234	0	0	0	0	0.15	0.75	0.2	0.133333	0.785	0	0	0	0.5	0.5	0.75	0.5	0.196809	0.462766	0	0	0	0	0.273861	0.75	0.316228	0.161991	0.60272	T
DB01436	166710	0.037037	0.0711111	0.05132	0	0	0	0	0	0	0.333333	0.1875	0.729167	0	0	0	0.5	0.5	0.833333	0.5	0.185	0.445	0	0	0	0	0	0	0.408248	0.186246	0.569631	T
DB00523	114480	0.848485	0.204733	0.416788	0	0.0151515	0.515152	0.5	0.136364	0.878788	0.0454545	0.102273	0.788961	0	0	0.611111	0	0.0777778	0.755556	0.333333	0.0368324	0.557551	0	0	0.561084	0	0.102986	0.814845	0.123091	0.0613755	0.663239	T
DB00523	601626	0.434343	0.0979853	0.206299	0	0	0.412698	0	0.0793651	0.777778	0.0952381	0.0714286	0.666667	0	0	0	0	0.0833333	1	0.333333	0.0509259	0.643519	0	0	0	0	0.081325	0.881917	0.178174	0.0603122	0.65499	T
DB00523	211980	0.848485	0.183422	0.3945	0	0	0.47619	0	0.119048	0.880952	0.0714286	0.115207	0.841837	0	0	0.611111	0	0.0222222	0.648148	0	0.0272861	0.545723	0	0	0.539449	0	0.0514344	0.755637	0	0.0560675	0.677797	T
DB00523	176807	0.280303	0.204733	0.239556	0	0	0	0	0.104167	0.861111	0.0833333	0.0942623	0.761905	0	0	0.555556	0	0.125	1	0	0.0521978	0.644689	0	0	0	0	0.114109	0.927961	0	0.0701447	0.70085	T
DB00918	157300	1	0	0	0	0	0	0	0	0	0	0.166667	0.583333	0	0	0	0	0	0	0	0	0	0	0	0	0	0	0	0	0	0	T
DB00404	608516	0.501515	0.192982	0.311101	0	0	0	0	0	0.25	0.5	0.0789474	0.571429	0	0	0	0	0	0.235294	0	0	0.194118	0	0	0	0	0	0.242536	0	0	0.333053	T
DB00404	608446	0.112374	0.0637255	0.0846231	0	0	0.166667	0	0.0625	0.395833	0.0833333	0.0666667	0.514368	0	0	0	0	0	0.470588	0	0.00291687	0.278075	0	0	0	0	0	0.431595	0	0.0139448	0.378197	T
DB00404	181500	0.501515	0.192982	0.311101	0	0	0.0857143	0	0	0.25	0.285714	0.025974	0.375	0	0	0	0	0	0.313725	0	0.00294118	0.280392	0	0	0	0	0	0.280056	0	0.00874038	0.324264	T
DB01370	104300	0.0925926	0	0	0	0	0	0	0.0909091	0.590909	0.0909091	0.0909091	0.6	0	0	0	0	0	0	0	0	0	0	0	0	0	0	0	0	0	0	T
DB00915	610424	0.0119048	0.12963	0.0392837	0	0	0	0	0	0	0	0	0.2	0	0	0	0	0	0	0	0	0.142857	0	0	0	0	0	0	0	0	0.169031	T
DB00915	609532	0.0208333	0.12963	0.0519675	0	0	0	0	0	0	0	0.0833333	0.666667	0	0	0	0	0	0	0	0	0.181818	0	0	0	0	0	0	0	0	0.348155	T
DB00915	126200	0.341667	0.0277778	0.0974204	0	0	0	0	0	0	0	0	0.125	0	0	0	0	0	0	0	0	0.1875	0	0	0	0	0	0	0	0	0.153093	T
DB00915	187500	0.280303	0.0185185	0.0720472	0	0	0	0	0	0	0	0	0.0625	0	0	0	0	0	0	0	0	0.227273	0	0	0	0	0	0	0	0	0.119183	T
DB01143	114480	0.428571	0.399177	0.413613	0	0	0.5	0	0	0.5	0.25	0.168831	0.844156	0	0	0.5	0	0	0.75	0	0.00458716	0.412844	0	0	0.5	0	0	0.612372	0	0.027829	0.590343	T
DB01143	133239	0.0555556	0.0808081	0.0670025	0	0	0	0	0	0	0	0.0666667	0.738095	0	0	0	0	0	0.75	0	0.00806452	0.467742	0	0	0	0	0	0	0	0.0231869	0.58757	T
DB01143	605027	0.0357143	0.148148	0.0727393	0	0	0	0	0	0	0	0.0416667	0.708333	0	0	0	0	0	0.375	0	0	0.444444	0	0	0	0	0	0	0	0	0.561084	T
DB01143	260350	0.0555556	0.399177	0.148918	0	0	0	0	0	0	0	0.333333	0.969697	0	0	0.5	0	0	0.75	0	0.00793651	0.460317	0	0	0	0	0	0	0	0.0514344	0.668108	T
DB00594	177200	0	0	0	0	0	0	0	0	0	0	0	0	0	0	0	0	0	0	0	0	0	0	0	0	0	0	0	0	0	0	T
DB00357	114480	0.0277778	0.204733	0.0754123	0	0	0	0	0	0	0.2	0.155844	0.805195	0	0	0.5	0	0	0.272727	0	0.00505051	0.141414	0	0	0	0	0	0	0	0.0280552	0.33744	T
DB00357	608089	0.0238095	0.259804	0.0786499	0	0	0	0	0	0	0	0.1875	0.625	0	0	0.5	0	0	0.3	0	0.00520833	0.138021	0	0	0	0	0	0	0	0.03125	0.293706	T
DB00357	176807	0.0416667	0.259804	0.104044	0	0	0	0	0	0	0.25	0.145833	0.797619	0	0	0.5	0	0	0.333333	0	0.00529101	0.140212	0	0	0	0	0	0	0	0.0277778	0.334418	T
DB01223	600807	0.495726	0.0392157	0.139428	0	0	0.166667	0	0	0.291667	0.142857	0.0416667	0.483333	0	0	0	0	0	0	0	0.0533333	0.493333	0	0	0	0	0	0	0	0.0471405	0.488308	T
DB01223	606963	0.495726	0.0392157	0.139428	0	0	0.444444	0	0	0.416667	0	0.0952381	0.83871	0	0	0	0	0	0	0	0.0430108	0.408602	0	0	0	0	0	0	0	0.064002	0.585405	T
DB00244	212750	0.0763889	0.0119048	0.0301561	0	0	0	0	0	0	0	0	0.0762712	0	0	0	0	0	0	0	0.0769231	0.464286	0	0	0	0	0	0	0	0	0.18818	T
DB00244	114500	0.534722	0.07	0.19347	0	0.15	0.85	0.25	0.166667	0.9	0.25	0.15	0.825	0	0	0	0	0	0	0	0.0928571	0.609524	0	0	0	0	0	0	0	0.118019	0.709124	T
DB00244	266600	0.534722	0.07	0.19347	0	0	0.75	0	0	1	0	0.147059	0.963855	0	0	0	0	0	0	0	0.0828157	0.559006	0	0	0	0	0	0	0	0.110358	0.734031	T
DB01118	601367	0.203704	0.0392157	0.0893777	0	0	0.2	0	0	0.2	0	0.0666667	0.433333	0	0	0	0	0	0	0	0	0.283333	0	0	0	0	0	0	0	0	0.350397	T
DB01118	152700	0.351852	0.0179739	0.0795244	0	0	0.333333	0	0	0.333333	0	0.0833333	0.6	0	0	0	0	0	0	0	0.00735294	0.345588	0	0	0	0	0	0	0	0.0247537	0.45536	T
DB01118	608446	0.462963	0.0392157	0.134742	0	0	0.25	0	0	0.375	0.142857	0.0714286	0.571429	0	0	0	0	0	0	0	0.00833333	0.383333	0	0	0	0	0	0	0	0.0243975	0.468025	T
DB00321	608516	0.287619	0.192982	0.235596	1	0	0.5	1	0	0.5	0.5	0.232558	0.769231	1	0	0.4	1	0	0.4	0.2	0.0333333	0.297368	1	0	0.447214	1	0	0.447214	0.316228	0.0880451	0.478273	T
DB00321	157300	0.281667	0.104167	0.17129	0	0	0.666667	0	0.333333	1	0.333333	0.25641	0.944444	0	0	0	0	0	0.55	0.0526316	0.0236842	0.297368	0	0	0	0	0	0.74162	0.132453	0.0779287	0.529951	T
DB00321	182940	0.26	0.0208333	0.073598	0	0	0.333333	0	0	0.333333	0	0.0196078	0.333333	0	0	0	0	0	0	0.25	0.0125	0.242308	0	0	0	0	0	0	0	0.0156556	0.284199	T
DB00321	181500	0.295	0.192982	0.2386	1	0	0.357143	1	0.0357143	0.392857	0.142857	0.0567766	0.392857	1	0	0.4	1	0	0.5	0.125	0.0424242	0.312353	1	0	0.377964	1	0	0.443203	0.133631	0.0490785	0.3503	T
DB00381	608446	0.517949	0.0196078	0.100776	0	0	0.0666667	0	0.0416667	0.458333	0.125	0.0555556	0.520833	0	0	0	0	0	0	0	0.00735294	0.183824	0	0	0	0	0	0	0	0.0202113	0.309421	T
DB00381	189800	0.441026	0.0196078	0.0929923	0	0	0.125	0	0.0833333	0.166667	0	0.125	0.375	0	0	0	0	0	0	0	0.005	0.13	0	0	0	0	0	0	0	0.025	0.220794	T
DB01576	143465	0.716667	0.0219298	0.125365	0	0	0	0	0	0.25	1	0	0.285714	0	0	0	0	0	0	0	0	0.25	0	0	0	0	0	0	0	0	0.267261	T
DB01576	164230	0.466667	0.128655	0.245029	0	0	0.333333	0	0	0.5	0.666667	0.111111	0.571429	0	0	0.2	0	0	0.2	0	0.0097561	0.170732	0	0	0.258199	0	0	0.316228	0	0.0329243	0.312348	T
DB01576	181500	0.716667	0.128655	0.303649	0	0	0.142857	0	0	0.178571	0.2	0.0194805	0.346939	0	0	0.2	0	0	0.2	0	0.0121212	0.3	0	0	0.169031	0	0	0.188982	0	0.0153664	0.322617	T
DB00182	143465	0.716667	0.0219298	0.125365	0	0	0	0	0	0.5	1	0	0.3	0	0	0	0	0	0	0	0	0.5	0	0	0	0	0	0	0	0	0.387298	T
DB00182	600880	0.0555556	0.366667	0.142725	0	0	0	0	0	0	0	0.0384615	0.653846	0	0	0.5	0	0	0.25	0	0.0238095	0.4	0	0	0	0	0	0	0	0.0302614	0.511408	T
DB00182	601367	0.541667	0.366667	0.445658	0	0	0.1	0	0	0.1	0	0.025	0.4	0	0	0.5	0	0	0.25	0	0.025	0.375	0	0	0.223607	0	0	0.158114	0	0.025	0.387298	T
DB00182	607208	0.0729167	0.0166667	0.0348608	0	0	0	0	0	0.75	1	0.125	0.5	0	0	0	0	0	0	0	0	0.5	0	0	0	0	0	0	0	0	0.5	T
DB00182	609423	0.541667	0.171296	0.304607	0	0	0.0769231	0	0	0.0769231	0	0.0042735	0.179487	0	0	0	0	0	0	0	0	0.322034	0	0	0	0	0	0	0	0	0.240418	T
DB00182	608446	0.541667	0.0539216	0.170902	0	0	0.166667	0	0	0.25	0.25	0.0833333	0.544872	0	0	0	0	0	0.5	0	0.00413223	0.5	0	0	0	0	0	0.353553	0	0.0185567	0.521954	T
DB00182	181500	0.716667	0.0438596	0.177293	0	0	0.142857	0	0	0.178571	0.333333	0.0267857	0.348214	0	0	0	0	0	0.333333	0	0.00416667	0.414286	0	0	0	0	0	0.243975	0	0.0105644	0.379816	T
DB00276	114480	0.511905	0.0846561	0.208173	0	0.0909091	0.863636	0	0.121212	0.909091	0.25	0.175325	0.849432	0	0	0	0	0.0333333	0.633333	0	0.0414365	0.69337	0	0	0	0	0.0635642	0.758787	0	0.085234	0.767444	T
DB00276	601626	0.511905	0.0846561	0.208173	0	0	0.52381	0	0.119048	0.642857	0.0952381	0.0666667	0.687831	0	0	0	0	0.0384615	0.730769	0	0.0410959	0.691781	0	0	0	0	0.0676665	0.685405	0	0.0523424	0.689803	T
DB00098	126200	0.0897436	0	0	0	0	0	0	0.25	0.5	0	0.0454545	0.214286	0	0	0	0	0	0	0	0	0	0	0	0	0	0	0	0	0	0	T
DB01435	109800	0.880952	0	0	0	0	0.2	0	0.1	0.6	0	0.14	0.771429	0	0	0	0	0	0	0	0	0	0	0	0	0	0	0	0	0	0	T
DB00714	607208	0.356667	0.0416667	0.121906	0	0	1	0	0	1	1	0.1	0.6	0	0	0	0	0	0	0	0.0266667	0.373333	0	0	0	0	0	0	0	0.0516398	0.473286	T
DB00714	157300	0.4	0.0416667	0.129099	0	0	1	0	0.333333	1	0.333333	0.242424	0.916667	0	0	0	0	0	0	0	0.0333333	0.316667	0	0	0	0	0	0	0	0.0898933	0.538774	T
DB01238	103780	0.250958	0.2	0.224035	0.2	0	0.108333	0.5	0.1	0.3	0.25	0.0583333	0.293333	1	0	0.416667	1	0	0.416667	0.5	0.0625	0.194444	0.447214	0	0.212459	0.707107	0	0.353553	0.353553	0.0603807	0.238824	T
DB01238	143465	0.268199	0.0219298	0.0766913	1	0	0.3	1	0	0.5	1	0.06	0.375	0	0	0	0	0	0	0.5	0.0520833	0.208333	0	0	0	0	0	0	0.707107	0.0559017	0.279508	T
DB01238	601665	0.263793	0.0166667	0.0663065	0	0	0.133333	0	0	0.133333	0.166667	0.0444444	0.37037	0	0	0	0	0	0.291667	0.285714	0.0535714	0.303571	0	0	0	0	0	0.197203	0.218218	0.048795	0.335312	T
DB01238	164230	0.284483	0.2	0.23853	0.5	0	0.666667	0.5	0	0.666667	0.666667	0.162791	0.454545	1	0	0.416667	1	0	0.416667	0.75	0.0597826	0.229167	0.707107	0	0.527046	0.707107	0	0.527046	0.707107	0.0986512	0.322749	T
DB01238	181500	0.272989	0.128655	0.187407	0.5	0	0.285714	0.5	0.0238095	0.357143	0.142857	0.05	0.361905	1	0	0.416667	1	0	0.416667	0.4	0.0666667	0.329167	0.707107	0	0.345033	0.707107	0	0.385758	0.239046	0.057735	0.345148	T
DB01169	180300	0.368056	0.0925926	0.184606	0	0.142857	0.571429	0	0.107143	0.571429	0.142857	0.0666667	0.495798	0	0	0	0	0.321429	0.857143	0.714286	0.285714	0.904762	0	0	0	0	0.185577	0.699854	0.319438	0.138013	0.669761	T
DB01169	114550	0.298611	0.384259	0.338739	0	0	0	0	0.357143	1	0.571429	0.252101	0.991597	0	0.571429	1	0.285714	0.428571	1	0.857143	0.225108	0.938095	0	0	0	0	0.39123	1	0.699854	0.238223	0.964475	T
DB01169	114500	0.333333	0.368571	0.35051	0	0.2	0.95	0.5	0.225	0.925	0.35	0.144118	0.860714	0.333333	0.571429	1	0.285714	0.321429	1	0.857143	0.19898	0.941729	0	0.338062	0.974679	0.377964	0.268926	0.961769	0.547723	0.169341	0.900311	T
DB01169	133239	0.236111	0.11	0.161159	0	0.166667	0.833333	0	0.111111	0.916667	0.166667	0.0694444	0.754902	0	0.285714	0.857143	0	0.428571	0.928571	0.714286	0.246032	0.928571	0	0.218218	0.845154	0	0.218218	0.9226	0.345033	0.130712	0.837246	T
DB01169	137800	0.298611	0.333333	0.315495	0	0	0	0	0.333333	1	0.333333	0.1875	0.958974	0	0.571429	1	0	0.571429	1	0.857143	0.216028	0.959707	0	0	0	0	0.436436	1	0.534522	0.201259	0.959341	T
DB01169	601626	0.236111	0.138278	0.180691	0	0	0	0.0909091	0.142857	0.797619	0.0952381	0.0532213	0.705882	0	0	0	0.285714	0.357143	0.928571	0.857143	0.224138	0.926531	0	0	0	0.161165	0.225877	0.860608	0.285714	0.10922	0.808716	T
DB01169	211980	0.368056	0.292398	0.328053	0	0.214286	1	0.5	0.178571	0.964286	0.357143	0.138365	0.920168	0	0.285714	1	0.285714	0.333333	1	0.857143	0.185012	0.928571	0	0.247436	1	0.377964	0.243975	0.981981	0.553283	0.159997	0.92436	T
DB01169	155255	0.236111	0.196078	0.215166	0	0	0	0	0.0833333	0.916667	0	0.0416667	0.812821	0	0.285714	1	0.5	0.428571	1	0.285714	0.221429	0.959707	0	0	0	0	0.188982	0.957427	0	0.0960531	0.883215	T
DB01169	254500	0.298611	0.0833333	0.157747	0	0	0	0	0.1	1	0	0.05	0.821429	0	0	0	0	0.142857	0.928571	0.285714	0.244898	0.932331	0	0	0	0	0.119523	0.963624	0	0.110657	0.875125	T
DB01169	182940	0.194444	0.0491453	0.097755	0	0	0	0	0.166667	0.5	0	0.0588235	0.452381	0	0	0	0	0.047619	0.857143	0.428571	0.342857	0.914286	0	0	0	0	0.0890871	0.654654	0	0.142014	0.643122	T
DB01169	256700	0.236111	0.103333	0.156199	0	0	0	0	0.25	1	0	0.178571	0.964286	0	0	0	0	0.0714286	0.857143	0.428571	0.190476	0.941558	0	0	0	0	0.133631	0.92582	0	0.184428	0.952854	T
DB01169	167000	0.333333	0.384259	0.357892	0	0.166667	0.833333	0.25	0.333333	0.916667	0.5	0.189394	0.873077	0.333333	0.357143	1	0.5	0.357143	1	0.571429	0.229692	0.95	0	0.243975	0.912871	0.353553	0.345033	0.957427	0.534522	0.208572	0.910727	T
DB01169	260350	0.298611	0.342593	0.319847	0	0.333333	1	0	0.333333	1	0.666667	0.277778	0.973333	0	0.571429	1	0	0.571429	1	0.857143	0.240602	0.941558	0	0.436436	1	0	0.436436	1	0.755929	0.258522	0.957314	T
DB01169	176807	0.333333	0.212418	0.266094	0	0.25	0.833333	0.5	0.208333	0.916667	0.25	0.142857	0.857843	0	0.285714	1	0.285714	0.314286	1	0.571429	0.314286	0.930091	0	0.267261	0.912871	0.377964	0.255883	0.957427	0.377964	0.211891	0.893237	T
DB01169	137215	0.201587	0.259259	0.228612	0	0	0	0	0.125	0.875	0.25	0.0601504	0.777778	0	0	1	0	0.214286	1	0.428571	0.232143	0.928571	0	0	0	0	0.163663	0.935414	0.327327	0.118167	0.849837	T
DB01169	109800	0.333333	0.294444	0.313286	0	0.2	0.8	0	0.3	0.9	0.2	0.109091	0.776471	0	0	0.857143	0.285714	0.571429	0.952381	0.571429	0.230769	0.906404	0	0	0.828079	0	0.414039	0.92582	0.338062	0.158666	0.838926	T
DB00126	114480	0.136667	0.313051	0.206842	0	0	0.0454545	0	0.0681818	0.5	0.0454545	0.118182	0.7625	0	0	0.55	0	0.0208333	0.325	0	0.00607477	0.280125	0	0	0.158114	0	0.0376889	0.403113	0	0.0267942	0.462164	T
DB00126	114550	0.0706667	0.313051	0.148736	0	0	0	0	0.142857	0.857143	0	0.190476	0.886555	0	0	0.366667	0	0.0208333	0.358333	0	0.00612245	0.293727	0	0	0	0	0.0545545	0.554205	0	0.0341494	0.510299	T
DB00126	125853	0.0366667	0.132035	0.0695792	0	0	0	0	0	0	0.5	0.0892857	0.494048	0	0	0.05	0	0.0357143	0.364286	0	0.01	0.308075	0	0	0	0	0	0	0	0.0298807	0.390133	T
DB00126	609423	0.0253333	0.0648148	0.0405213	0	0	0	0	0	0	0	0.0160256	0.334936	0	0	0	0	0	0.125	0	0.00948276	0.245522	0	0	0	0	0	0	0	0.0123275	0.286765	T
DB00126	211980	0.0633333	0.275689	0.132137	0	0	0	0	0.107143	0.785714	0.0714286	0.134921	0.792857	0	0	0.2	0	0	0.371429	0	0.00471698	0.291667	0	0	0	0	0	0.540219	0	0.0252273	0.480885	T
DB00126	608446	0.136667	0.109244	0.122188	0	0	0	0	0.0625	0.416667	0.0833333	0.0659722	0.58125	0	0	0.55	0	0.03125	0.475	0	0.006875	0.305882	0	0	0	0	0.0441942	0.444878	0	0.0212969	0.421656	T
DB00126	601665	0.0466667	0.0595238	0.0527046	0	0	0	0	0	0	0.166667	0.0592593	0.362963	0	0	0.05	0	0	0.35	0	0.00714286	0.253704	0	0	0	0	0	0	0	0.0205738	0.303455	T
DB00126	176807	0.136667	0.210084	0.169445	0	0	0	0	0.0416667	0.583333	0.0833333	0.0873016	0.685417	0	0	0.2	0	0	0.5	0	0.00652174	0.289787	0	0	0	0	0	0.540062	0	0.0238612	0.445674	T
DB00126	137215	0.052381	0.214912	0.1061	0	0	0	0	0	0.5	0	0.0375	0.608491	0	0	0.15	0	0	0.216667	0	0.00428571	0.288728	0	0	0	0	0	0.32914	0	0.0126773	0.419152	T
DB00126	109800	0.0706667	0.204167	0.120116	0	0	0	0	0.1	0.5	0	0.142857	0.725	0	0	0	0	0	0.318182	0	0.00916667	0.286905	0	0	0	0	0	0.398862	0	0.0361873	0.456077	T
DB00168	180300	0.0666667	0.0324074	0.0464811	0	0	0	0	0	0.285714	0	0.0714286	0.428571	0	0	0	0	0	0	0	0	0.430556	0	0	0	0	0	0	0	0	0.429562	T
DB00168	157300	0.0555556	0.0324074	0.0424313	0	0	0	0	0.333333	1	0.333333	0.296296	0.911111	0	0	0	0	0	0	0	0	0.405405	0	0	0	0	0	0	0	0	0.607758	T
DB00945	604302	0.770833	0.15625	0.347049	0	0	0.5	0	0	0.5	0	0.227273	0.909091	0	0	0	0	0.166667	0.666667	0	0.0740741	0.444444	0	0	0	0	0	0.57735	0	0.12975	0.635642	T
DB00945	180300	0.770833	0.0972222	0.273756	0	0	0.428571	0	0.0714286	0.5	0	0.0879121	0.528571	0	0	0	0	0.166667	0.5	0	0.0701754	0.412698	0	0	0	0	0.109109	0.5	0	0.0785447	0.467055	T
DB00945	600807	0.770833	0.179739	0.372221	0	0	0.125	0	0.0833333	0.416667	0.0833333	0.1	0.55	0	0	0.333333	0	0	0.388889	0	0.0641026	0.397436	0	0	0.204124	0	0	0.402538	0	0.0800641	0.467536	T
DB00945	114480	0.455556	0.399177	0.426436	0	0.0454545	0.818182	0	0.0909091	0.886364	0.25	0.181818	0.872727	0	0.166667	0.666667	0	0.166667	0.666667	0.333333	0.0307018	0.388889	0	0.0870388	0.738549	0	0.123091	0.768706	0.288675	0.0747137	0.582575	T
DB00945	144700	0.770833	0.103333	0.282228	0	0	0.666667	0	0	0.75	0	0.0595238	0.595238	0	0	0	0	0	0.5	0	0.0588235	0.45098	0	0	0	0	0	0.612372	0	0.0591726	0.518113	T
DB00945	601367	0.255556	0.2125	0.233036	0	0	0.2	0	0	0.3	0	0.0666667	0.506667	0	0	0	0	0	0.333333	0	0.0740741	0.444444	0	0	0	0	0	0.316228	0	0.0702728	0.474537	T
DB00945	114500	0.770833	0.246667	0.436049	0	0.05	0.5	0	0.125	0.675	0.166667	0.133333	0.789286	0	0.333333	0.666667	0	0.166667	0.666667	0.333333	0.0322581	0.380952	0	0.129099	0.57735	0	0.144338	0.67082	0.235702	0.0655826	0.548343	T
DB00945	152700	0.770833	0.0972222	0.273756	0	0	0.166667	0	0	0.583333	0	0.0833333	0.648148	0	0	0	0	0.166667	0.5	0	0.0392157	0.431373	0	0	0	0	0	0.540062	0	0.0571662	0.528766	T
DB00945	157300	0.770833	0.228395	0.419589	0	0	0.333333	0	0.333333	0.833333	0.333333	0.380952	0.888889	0	0	0.666667	0	0.166667	0.666667	0	0.0720721	0.444444	0	0	0.471405	0	0.235702	0.745356	0	0.165699	0.628539	T
DB00945	608446	0.770833	0.176471	0.368822	0	0	0.333333	0	0.125	0.583333	0.0833333	0.111111	0.708333	0	0	0.666667	0	0.0833333	0.666667	0	0.0432099	0.422222	0	0	0.471405	0	0.102062	0.62361	0	0.06929	0.546877	T
DB00945	260350	0.455556	0.399177	0.426436	0	0.333333	0.666667	0	0.333333	0.833333	0.333333	0.333333	0.962963	0	0.333333	0.666667	0	0.166667	0.666667	0.333333	0.0614035	0.412281	0	0.333333	0.666667	0	0.235702	0.745356	0.333333	0.143066	0.630088	T
DB00945	137215	0.416667	0.259259	0.328671	0	0	0.5	0	0.0625	0.625	0	0.0833333	0.761905	0	0	0.166667	0	0	0.4	0	0.0434783	0.391304	0	0	0.288675	0	0	0.5	0	0.0601929	0.546019	T
DB00945	187950	0.037037	0.09	0.057735	0	0	0	0	0	0	0	0.0357143	0.857143	0	0	0	0	0	0.166667	0	0.0416667	0.416667	0	0	0	0	0	0	0	0.0385758	0.597614	T
DB00945	188050	0.03125	0.2125	0.08149	0	0	0	0	0	0	0	0	0.339286	0	0	0	0	0	0.333333	0	0.025641	0.307692	0	0	0	0	0	0	0	0	0.323103	T
DB00945	109800	0.770833	0.294444	0.476411	0	0	0.2	0	0.1	0.6	0	0.14	0.76	0	0	0	0	0.111111	0.393939	0	0.0416667	0.444444	0	0	0	0	0.105409	0.486172	0	0.0763763	0.581187	T
DB00289	143465	0.791667	0	0	0	0	0	0	0	0	0	0	0.115385	0	0	0	0	0	0	0	0	0	0	0	0	0	0	0	0	0	0	T
DB01076	157300	0.151852	0.176471	0.163699	0	0.333333	0.666667	0.5	0.333333	0.833333	0.333333	0.345238	0.851852	0	0.333333	1	0	0.333333	1	0.333333	0.0488889	0.728889	0	0.333333	0.816497	0	0.333333	0.912871	0.333333	0.129917	0.787975	T
DB01076	608446	0.395833	0.176471	0.264297	0	0	0.416667	0.5	0.125	0.625	0.0909091	0.0833333	0.590909	0	0.333333	1	0	0.333333	1	0.333333	0.0458333	0.766667	0	0	0.645497	0	0.204124	0.790569	0.174078	0.0618017	0.673075	T
DB01076	109800	0.46875	0.0555556	0.161374	0	0.2	0.6	0	0.3	0.7	0.2	0.0909091	0.7	0	0	0	0	0	0	0.333333	0.0495495	0.738739	0	0	0	0	0	0	0.258199	0.0671156	0.719109	T
DB00424	114480	0.037037	0.0838477	0.0557268	0	0	0	0	0	0	0.166667	0.181818	0.727273	0	0	0.5	0	0	0.4	0	0.00246914	0.145062	0	0	0	0	0	0	0	0.0211881	0.324807	T
DB00424	607208	0.481481	0.0308642	0.121904	0	0	0	0	0	0	1	0	0.22	0	0	0	0	0	0	0	0	0.204545	0	0	0	0	0	0	0	0	0.212132	T
DB00424	608446	0.722222	0.0838477	0.246083	0	0	0.104167	0	0	0.104167	0.166667	0.09375	0.59375	0	0	0.5	0	0	0.5	0	0.00244499	0.1875	0	0	0.228218	0	0	0.228218	0	0.0151399	0.333659	T
DB00995	180300	0.368056	0.0538847	0.140828	0	0	0.428571	0	0	0.5	0	0.0571429	0.514286	0	0	0	0	0	0.5	0	0.0454545	0.757576	0	0	0	0	0	0.5	0	0.0509647	0.624188	T
DB00995	211980	0.368056	0.0538847	0.140828	0	0.0714286	0.928571	0	0.178571	0.964286	0.0714286	0.214286	0.928571	0	0	0	0	0	0.5	0	0.0409836	0.737705	0	0	0	0	0	0.694365	0	0.0937134	0.827654	T
DB00181	126200	0.0512821	0.00833333	0.0206725	0	0	0	0	0	0	0	0.0294118	0.142857	0	0	0	0	0	0	0	0	0.4	0	0	0	0	0	0	0	0	0.239046	T
DB00181	182940	0.0944444	0.0166667	0.0396746	0	0	0	0	0	0	0	0.0175439	0.333333	0	0	0	0	0	0	0	0	0.333333	0	0	0	0	0	0	0	0	0.333333	T
DB00181	109800	0.0944444	0.0166667	0.0396746	0	0	0	0	0	0.4	0	0.25	0.763636	0	0	0	0	0	0	0	0	0.375	0	0	0	0	0	0	0	0	0.53513	T
DB00767	181500	0.666667	0	0	0	0	0.125	0	0	0.125	0.142857	0.0324675	0.350649	0	0	0	0	0	0	0	0	0	0	0	0	0	0	0	0	0	0	T
DB00245	181500	0.527778	0	0	0	0	0.142857	0	0	0.178571	0.25	0.0428571	0.346939	0	0	0	0	0	0	0	0	0	0	0	0	0	0	0	0	0	0	T
DB00195	608446	0.880952	0	0	0	0	0.416667	0	0	0.5	0.125	0.09375	0.683333	0	0	0	0	0	0	0	0	0	0	0	0	0	0	0	0	0	0	T
DB00217	601367	0.345238	0.0392157	0.116356	0	0	0.2	0	0	0.2	0	0.0666667	0.533333	0	0	0	0	0	0.125	0	0.00520833	0.21875	0	0	0	0	0	0.158114	0	0.0186339	0.341565	T
DB00217	608446	0.709877	0.0392157	0.166848	0	0	0.0833333	0	0	0.333333	0.25	0.0666667	0.6	0	0	0	0	0	0.125	0	0.00581395	0.244186	0	0	0	0	0	0.204124	0	0.0196875	0.382768	T
DB00307	114480	0.848485	0.183422	0.3945	0	0.0151515	0.515152	0.5	0.113636	0.863636	0.05	0.116883	0.804545	0	0	0.666667	0	0.0196078	0.588235	0	0.0141166	0.45082	0	0	0.586033	0	0.0472034	0.712756	0	0.0406201	0.60225	T
DB00307	211980	0.848485	0.183422	0.3945	0	0	0.47619	0	0.119048	0.880952	0.0714286	0.157143	0.9	0	0	0.666667	0	0.0222222	0.622222	0	0.0140781	0.450045	0	0	0.563436	0	0.0514344	0.74037	0	0.0470348	0.636428	T
DB01393	114550	0.227778	0.138278	0.177473	0	0	1	0	0.178571	1	0.142857	0.25974	0.968254	0	0	0	0	0.333333	1	0.666667	0.15015	0.810811	0	0	0	0	0.243975	1	0.308607	0.197484	0.886042	T
DB01393	125853	0.416667	0.132035	0.234552	1	0.0714286	0.535714	1	0.0714286	0.535714	0.25	0.0741758	0.593407	0.5	0.166667	0.5	0.333333	0.277778	0.952381	0.666667	0.231423	0.757991	0.707107	0.109109	0.517549	0.57735	0.140859	0.714286	0.408248	0.131019	0.670669	T
DB01393	604091	0.0694444	0.0707071	0.0700729	0	0	0	0	0	0.5	0	0.00833333	0.6	0	0	0	0	0	0.666667	0.333333	0.166667	0.698925	0	0	0	0	0	0.57735	0	0.0372678	0.647576	T
DB01393	601626	0.292929	0.138278	0.201261	0	0	0.571429	0	0.0357143	0.738095	0.0952381	0.0491071	0.699634	0	0	0	0	0.333333	1	0.333333	0.168385	0.839827	0	0	0	0	0.109109	0.859125	0.178174	0.0909335	0.766532	T
DB01393	608446	0.416667	0.109244	0.21335	0	0	0.416667	0	0.0416667	0.583333	0.0833333	0.0816993	0.602941	0	0	0	0	0.333333	1	0.333333	0.25098	0.822785	0	0	0	0	0.117851	0.763763	0.166667	0.143195	0.704337	T
DB01393	601665	0.416667	0.0595238	0.157485	1	0.133333	0.2	1	0.133333	0.2	0.333333	0.0733333	0.411765	0.5	0.166667	0.5	0.333333	0.333333	1	0.666667	0.248062	0.838006	0.707107	0.149071	0.316228	0.57735	0.210819	0.447214	0.471405	0.134875	0.587419	T
DB00810	181500	0.428571	0	0	0	0	0.0714286	0	0	0.0714286	0.285714	0.0178571	0.271429	0	0	0	0	0	0	0	0	0	0	0	0	0	0	0	0	0	0	T
DB00612	157300	0.880952	0.176471	0.394287	0	0	0.666667	0	0	0.833333	0.333333	0.25	0.916667	0	0	1	0	0	1	0	0.00868056	0.428819	0	0	0.816497	0	0	0.912871	0	0.0465847	0.626965	T
DB00612	608446	0.880952	0.176471	0.394287	0	0	0.416667	0	0	0.5	0.125	0.09375	0.683333	0	0	1	0	0	1	0	0.00883392	0.432862	0	0	0.645497	0	0	0.707107	0	0.0287781	0.543865	T
DB00290	114550	0.0972222	0.384259	0.193284	0	0	0	0	0	0	0.25	0.285714	0.954545	0	0	0.75	0	0.125	0.875	0	0.0384615	0.705128	0	0	0	0	0	0	0	0.104828	0.820413	T
DB00290	275355	0.0757576	0.236111	0.133743	0	0	0	0	0	0	0	0.105263	0.866667	0	0	0	0	0.0833333	1	0	0.0384615	0.75	0	0	0	0	0	0	0	0.0636285	0.806226	T
DB00290	178500	0	0.00877193	0	0	0	0	0	0	0	0	0	0	0	0	0	0	0	0	0	0	0.5	0	0	0	0	0	0	0	0	0	T
DB00290	211980	0.0972222	0.292398	0.168605	0	0	0	0	0.047619	0.761905	0.0714286	0.178571	0.875	0	0	0.75	0	0.0714286	0.875	0	0.028169	0.690141	0	0	0	0	0.0583212	0.816497	0	0.0709238	0.777093	T
DB00290	605027	0.0757576	0.0925926	0.0837532	0	0	0	0	0	0	0	0.0350877	0.6	0	0	0	0	0	0.5	0	0.0217391	0.659091	0	0	0	0	0	0	0	0.0276184	0.628852	T
DB00290	157300	0.0555556	0.195906	0.104325	0	0	0	0	0	0	0.333333	0.259259	0.888889	0	0	1	0	0.0833333	1	0	0.0375	0.7125	0	0	0	0	0	0	0	0.0986013	0.795822	T
DB00290	608446	0.0972222	0.176471	0.130984	0	0	0	0	0.0833333	0.458333	0.111111	0.101852	0.666667	0	0	1	0	0.0833333	1	0	0.0348837	0.790698	0	0	0	0	0.0833333	0.677003	0	0.0596068	0.726038	T
DB00290	167000	0.0972222	0.384259	0.193284	0	0	0	0	0	0.666667	0.166667	0.259259	0.888889	0	0	0.75	0	0	1	0	0.0294118	0.764706	0	0	0	0	0	0.816497	0	0.0873228	0.824463	T
DB00188	114480	0.291667	0.487654	0.377137	0	0	0	0.5	0.113636	0.863636	0.0909091	0.109091	0.818796	0	0	1	0	0.1	1	0.4	0.116129	0.935484	0	0	0	0	0.1066	0.92932	0.190693	0.112555	0.875197	T
DB00188	114550	0.125	0.398148	0.223089	0	0	0	0	0.357143	1	0.142857	0.238095	0.988571	0	0	1	0	0.125	1	0.4	0.153333	0.947826	0	0	0	0	0.211289	1	0.239046	0.191071	0.967984	T
DB00188	133239	0.116667	0.106061	0.111237	0	0	0	0	0	0.666667	0	0.0416667	0.625641	0	0	0	0	0	1	0	0.111111	1	0	0	0	0	0	0.816497	0	0.0680414	0.790975	T
DB00188	137800	0.125	0.368056	0.214492	0	0	0	0	0.333333	1	0	0.173333	0.962963	0	0	1	0	0.2	1	0	0.121739	0.991304	0	0	0	0	0.258199	1	0	0.145263	0.977031	T
DB00188	601626	0.108333	0.141026	0.123603	0	0	0	0	0	0.642857	0.0952381	0.0520282	0.645963	0	0	0	0	0.116667	1	0	0.148571	0.948571	0	0	0	0	0	0.801784	0	0.0879199	0.782778	T
DB00188	155255	0.111111	0.248971	0.166323	0	0	0	0	0.166667	1	0	0.025641	0.846154	0	0	1	0	0.025	1	0.2	0.2125	0.975	0	0	0	0	0.0645497	1	0	0.0738154	0.908295	T
DB00188	254500	0.125	0.0833333	0.102062	0	0	0	0	0	1	0	0.0333333	0.863636	0	0	0	0	0	0.5	0	0.2	1	0	0	0	0	0	0.707107	0	0.0816497	0.92932	T
DB00188	256700	0.291667	0.09375	0.165359	0	0	0	0	0	1	0	0.227273	1	0	0	0	0	0.2	1	0	0.2	1	0	0	0	0	0	1	0	0.213201	1	T
DB00188	259500	0.1	0.487654	0.220829	0	0	0	0	0.5	1	0	0.208333	1	0	0	1	0	0.133333	1	0	0.115	0.990909	0	0	0	0	0.258199	1	0	0.154785	0.995444	T
DB00188	167000	0.116667	0.384259	0.211732	0	0	0	0	0.25	1	0.166667	0.222222	0.9	0	0	1	0	0.155556	1	0	0.11	0.948387	0	0	0	0	0.197203	1	0	0.156347	0.923877	T
DB00188	260350	0.291667	0.409722	0.345691	0	0	0	0	0.166667	1	0.333333	0.294574	0.987654	0	0	1	0	0.2	1	0.4	0.154545	1	0	0	0	0	0.182574	1	0.365148	0.213366	0.993808	T
DB00188	268220	0	0.138889	0	0	0	0	0	0	0	0	0	0	0	0	0	0	0.0666667	1	0	0.2	1	0	0	0	0	0	0	0	0	0	T
DB00188	109800	0.125	0.316667	0.198956	0	0	0	0	0.1	0.7	0	0.0956522	0.791304	0	0	1	0	0	1	0	0.107692	0.904564	0	0	0	0	0	0.83666	0	0.101494	0.846041	T
DB00559	608446	0.0681818	0	0	0	0	0	0	0.0416667	0.541667	0.125	0.0833333	0.654762	0	0	0	0	0	0	0	0	0	0	0	0	0	0	0	0	0	0	T
DB01200	601367	0.357488	0.0392157	0.118402	0	0	0.266667	0	0.1	0.4	0	0.0666667	0.433333	0	0	0	0	0	0.416667	0.111111	0.0208333	0.284722	0	0	0	0	0	0.408248	0	0.0372678	0.351254	T
DB01200	102200	0.0386473	0.0277778	0.0327649	0	0	0	0.5	0.333333	0.333333	0.333333	0.148148	0.481481	0	0	0	0	0	0	0.111111	0.0173611	0.28125	0	0	0	0	0	0	0.19245	0.0507151	0.36799	T
DB01200	608446	0.357488	0.0392157	0.118402	0	0	0.166667	0	0.0416667	0.583333	0.0833333	0.0576923	0.541667	0	0	0	0	0	0.527778	0.111111	0.0148148	0.259259	0	0	0	0	0	0.554861	0.096225	0.0292353	0.374743	T
DB01200	181500	0.339372	0.0321637	0.104477	0.5	0	0.285714	0.5	0.0238095	0.357143	0.153846	0.0520833	0.384615	0	0	0	0	0	0.444444	0.111111	0.0277778	0.388889	0	0	0	0	0	0.39841	0.130744	0.0380363	0.386746	T
DB00297	608446	0.440476	0.0196078	0.0929343	0	0	0.25	0	0.0833333	0.541667	0.25	0.0714286	0.625	0	0	0	0	0	0	0	0.0294118	0.235294	0	0	0	0	0	0	0	0.0458349	0.383482	T
DB00297	189800	0.25	0.0196078	0.070014	0	0	0	0	0.25	0.5	0	0.125	0.5	0	0	0	0	0	0	0	0.02	0.18	0	0	0	0	0	0	0	0.05	0.3	T
DB00921	608516	0.277778	0.0637255	0.133047	0	0	0.5	0	0	0.75	0.5	0.166667	0.714286	0	0	0	0	0	0.5	0	0.0222222	0.355556	0	0	0	0	0	0.612372	0	0.0608581	0.503953	T
DB00921	608446	0.930556	0.0637255	0.243516	0	0	0.25	0	0.0416667	0.541667	0.142857	0.0714286	0.615385	0	0	0	0	0	0.5	0	0.0266667	0.426667	0	0	0	0	0	0.520416	0	0.0436436	0.51241	T
DB01156	143465	0.527778	0.0119048	0.0792658	0	0	0	0	0	0.5	1	0	0.3	0	0	0	0	0	0	0	0	0.111111	0	0	0	0	0	0	0	0	0.182574	T
DB01156	608516	0.527778	0.0637255	0.183393	0	0	0	0	0	0.25	0.5	0.1875	0.75	0	0	0	0	0	0.166667	0	0	0.166667	0	0	0	0	0	0.204124	0	0	0.353553	T
DB01156	608446	0.527778	0.0637255	0.183393	0	0	0.166667	0	0	0.25	0.25	0.104167	0.666667	0	0	0	0	0	0.166667	0.333333	0.0833333	0.375	0	0	0	0	0	0.204124	0.288675	0.0931695	0.5	T
DB01156	188890	0.208333	0.0122549	0.0505283	0	0	0.25	0	0.125	0.25	0.25	0.0714286	0.321429	0	0	0	0	0	0	0.333333	0.0416667	0.229167	0	0	0	0	0	0	0.288675	0.0545545	0.271405	T
DB00490	608516	0.458333	0.385417	0.420297	0	0	0.5	0	0	0.5	0.5	0.214286	0.75	0	0	0.5	0	0	0.5	0	0.02	0.2	0	0	0.5	0	0	0.5	0	0.0654654	0.387298	T
DB00490	164230	0.590909	0.385417	0.477228	0	0	0.666667	0	0	0.666667	0.666667	0.0666667	0.6	0	0	0.5	0	0	0.5	0	0.0208333	0.208333	0	0	0.57735	0	0	0.57735	0	0.0372678	0.353553	T
DB00201	143465	0.0681818	0.0219298	0.038668	0	0	0	0	0	0.375	1	0.0555556	0.333333	0	0	0	0	0	0	0	0.0833333	0.5625	0	0	0	0	0	0	0	0.0680414	0.433013	T
DB00201	114480	0.0648148	0.228395	0.121669	0	0	0	0	0	0.409091	0.111111	0.106061	0.757576	0	0	0.75	0	0	0.4	0	0.0357143	0.464286	0	0	0	0	0	0.40452	0	0.0615457	0.59307	T
DB00201	211980	0.410256	0.214912	0.296933	0	0	0.142857	0	0.107143	0.821429	0.0714286	0.12987	0.831169	0	0	0.5	0	0	0.5625	0	0.1	0.55	0	0	0.267261	0	0	0.679745	0	0.113961	0.676123	T
DB00201	157300	0.199074	0.228395	0.213231	0	0	0.333333	0	0.333333	0.833333	0.333333	0.296296	0.888889	0	0	0.75	0	0	0.75	0	0.0625	0.5625	0	0	0.5	0	0	0.790569	0	0.136083	0.707107	T
DB00201	608446	0.0769231	0.176471	0.11651	0	0	0	0	0.0416667	0.5	0.111111	0.0740741	0.511905	0	0	0.75	0	0	0.75	0	0.0625	0.5625	0	0	0	0	0	0.612372	0	0.0680414	0.536606	T
DB00201	182940	0.0833333	0.0467836	0.0624391	0	0	0	0	0	0	0	0.0166667	0.285714	0	0	0	0	0	0	0	0.015625	0.269231	0	0	0	0	0	0	0	0.0161374	0.27735	T
DB00201	601665	0.0578704	0.0888889	0.0717219	0	0	0	0	0	0.133333	0.25	0.0533333	0.42	0	0	0	0	0	0.416667	0	0.0357143	0.375	0	0	0	0	0	0.235702	0	0.0436436	0.396863	T
DB00201	166710	0.0625	0.0757576	0.0688102	0	0	0	0	0.0833333	0.333333	0	0.0833333	0.555556	0	0	0	0	0	0.125	0	0.0202703	0.33	0	0	0	0	0	0.204124	0	0.0410997	0.428174	T
DB00201	181500	0.17284	0.069224	0.109383	0	0	0	0	0.0178571	0.303571	0.2	0.0571429	0.371429	0	0	0.5	0	0	0.5	0	0.05	0.403409	0	0	0	0	0	0.389597	0	0.0534522	0.387089	T
DB00201	137215	0.0462963	0.214912	0.0997479	0	0	0	0	0	0	0	0.05	0.75	0	0	0.5	0	0	0.357143	0	0.02	0.37037	0	0	0	0	0	0	0	0.0316228	0.527046	T
DB00201	188470	0.0416667	0.144737	0.0776576	0	0	0	0	0	0	0	0.1125	0.6375	0	0	0	0	0	0.5	0	0.1	0.458333	0	0	0	0	0	0	0	0.106066	0.540544	T
DB00411	607208	0.481481	0	0	0	0	0	0	0	0	1	0	0.25	0	0	0	0	0	0	0	0	0	0	0	0	0	0	0	0	0	0	T
DB00583	605027	0.0833333	0.0196078	0.0404226	0	0	0	0	0	0.5	0	0.0454545	0.5	0	0	0	0	0	0	0	0.00378788	0.204545	0	0	0	0	0	0	0	0.0131216	0.319801	T
DB00583	608446	0.0833333	0.0196078	0.0404226	0	0	0	0	0.125	0.541667	0.0833333	0.0641026	0.558333	0	0	0	0	0	0	0	0.00568182	0.278409	0	0	0	0	0	0	0	0.0190845	0.394265	T
DB01136	137800	0.113946	0.0849673	0.0983954	0	0	0.666667	0	0.166667	0.888889	0	0.192982	0.909605	0	0	0	0	0	0.555556	0	0.0243531	0.464992	0	0	0	0	0	0.702728	0	0.0685545	0.650353	T
DB01136	608446	0.488095	0.0849673	0.203647	0	0	0.5	0	0.125	0.666667	0.0833333	0.0942982	0.642157	0	0	0	0	0	0.592593	0	0.024864	0.47397	0	0	0	0	0	0.628539	0	0.0484214	0.551691	T
DB00482	104300	0.333333	0.0659722	0.148293	0	0	0.272727	0	0.030303	0.5	0.0909091	0.0454545	0.541126	0	0	0	0	0.166667	1	0	0.138158	0.9	0	0	0	0	0.0710669	0.707107	0	0.0792458	0.697863	T
DB00482	114480	0.395833	0.399177	0.397502	0	0.0454545	0.818182	0	0.0909091	0.863636	0.166667	0.136364	0.811553	0	0.333333	1	0	0.2	1	1	0.143333	0.911765	0	0.123091	0.904534	0	0.13484	0.92932	0.408248	0.139805	0.860201	T
DB00482	144700	0.452381	0.103333	0.216208	0	0	0.666667	0	0	0.666667	0	0.0333333	0.576923	0	0	0	0	0	1	0	0.177419	0.9375	0	0	0	0	0	0.816497	0	0.0769024	0.735436	T
DB00482	114500	0.452381	0.246667	0.334047	0	0.05	0.5	0.25	0.166667	0.9	0.2	0.133333	0.814085	0	0.5	1	0	0.25	1	1	0.126344	0.865672	0	0.158114	0.707107	0	0.204124	0.948683	0.447214	0.129792	0.839482	T
DB00482	152700	0.452381	0.0751029	0.184323	0	0	0.166667	0	0.0555556	0.833333	0	0.0714286	0.619048	0	0	0	0	0.25	1	0.5	0.133333	0.916667	0	0	0	0	0.117851	0.912871	0	0.09759	0.7533	T
DB00482	254500	0.441667	0.0833333	0.191848	0	0	0.5	0	0.166667	1	0	0.047619	0.833333	0	0	0	0	0	1	0	0.125	0.921053	0	0	0	0	0	1	0	0.0771517	0.876096	T
DB00482	608446	0.452381	0.0947712	0.207057	0	0	0.333333	0	0.138889	0.777778	0.0833333	0.0964912	0.690789	0	0	1	0	0.25	1	0.5	0.120301	0.924812	0	0	0.57735	0	0.186339	0.881917	0.204124	0.10774	0.799281	T
DB00482	256700	0.25	0.103333	0.160728	0	0	0.5	0	0.125	1	0	0.0714286	0.928571	0	0	0	0	0	0.75	0	0.113636	0.954545	0	0	0	0	0	0.866025	0	0.0900937	0.941469	T
DB00482	260350	0.395833	0.399177	0.397502	0	0.333333	0.666667	0	0.333333	1	0.333333	0.401961	0.984496	0	0.5	1	0	0.25	1	0.5	0.203125	0.954545	0	0.408248	0.816497	0	0.288675	1	0.408248	0.285742	0.969405	T
DB00482	176807	0.452381	0.20915	0.307597	0	0	0.666667	0	0.125	0.805556	0.0833333	0.139785	0.790323	0	0	1	0	0.125	1	0	0.1	0.906915	0	0	0.816497	0	0.125	0.897527	0	0.118231	0.846614	T
DB00482	137215	0.395833	0.259259	0.320349	0	0	0.5	0	0.0625	0.8125	0	0.0625	0.70625	0	0	1	0	0	1	0	0.204188	0.875	0	0	0.707107	0	0	0.901388	0	0.112968	0.78611	T
DB00050	254500	0.0277778	0	0	0	0	0	0	0	0	0	0.142857	0.777778	0	0	0	0	0	0	0	0	0	0	0	0	0	0	0	0	0	0	T
DB00475	182940	0.363492	0	0	0	0	0	0	0	0.333333	0	0.00925926	0.349206	0	0	0	0	0	0	0	0	0	0	0	0	0	0	0	0	0	0	T
DB00242	601626	0.420635	0.181624	0.276401	0	0	0.285714	0	0.119048	0.5	0.0952381	0.0761905	0.630385	0	0	0.444444	0	0.025641	0.615385	0.111111	0.0309471	0.530201	0	0	0.356348	0	0.0552495	0.5547	0.102869	0.0485579	0.578127	T
DB00242	211980	0.25	0.216374	0.23258	0	0	0.5	0	0.0714286	0.75	0.0714286	0.136213	0.855442	0	0	0	0	0.0246914	0.555556	0.111111	0.0305372	0.523547	0	0	0	0	0.0419961	0.645497	0.0890871	0.0644945	0.669226	T
DB00242	126200	0.0654762	0.0104167	0.026116	0	0	0	0	0	0	0	0.0208333	0.125	0	0	0	0	0	0	0	0.00462963	0.263889	0	0	0	0	0	0	0	0.00982093	0.181621	T
DB00242	254450	0.0654762	0.216374	0.119027	0	0	0	0	0	0	0	0.0133333	0.613333	0	0	0.444444	0	0.015873	0.571429	0	0.00584795	0.379142	0	0	0	0	0	0	0	0.00883022	0.482225	T
DB00608	604302	0.0854701	0.132716	0.106505	0	0	0	0	0	1	0	0.25	1	0	0	0	0	0.166667	0.666667	0	0.222222	0.577778	0	0	0	0	0	0.816497	0	0.235702	0.760117	T
DB00608	180300	0.40625	0.0972222	0.198737	0	0	0.428571	0	0.0714286	0.428571	0	0.0571429	0.458874	0	0	0.333333	0	0	0.666667	0	0.148148	0.578947	0	0	0.377964	0	0	0.534522	0	0.0920087	0.515426	T
DB00608	114480	0.111111	0.132716	0.121434	0	0	0	0	0.113636	0.886364	0.0909091	0.133971	0.852273	0	0	0	0	0.0444444	0.666667	0.333333	0.144928	0.54386	0	0	0	0	0.0710669	0.768706	0.174078	0.139342	0.680821	T
DB00608	601626	0.261111	0.0929487	0.155788	0	0.047619	0.761905	0	0.142857	0.809524	0.142857	0.0761905	0.717949	0	0	0	0	0.166667	0.666667	0.333333	0.166667	0.568075	0	0	0	0	0.154303	0.734631	0.218218	0.112687	0.63863	T
DB00608	152700	0.40625	0.0972222	0.198737	0	0	0.333333	0	0	0.583333	0	0.0833333	0.605263	0	0	0.333333	0	0	0.466667	0	0.0225989	0.514124	0	0	0.333333	0	0	0.521749	0	0.0433963	0.557836	T
DB00608	182940	0.111111	0.0491453	0.0738958	0	0	0	0	0.166667	0.5	0	0.1	0.413333	0	0	0	0	0.111111	0.666667	0	0.238095	0.619048	0	0	0	0	0.136083	0.57735	0	0.154303	0.505839	T
DB00477	143465	0.512626	0.0219298	0.106027	0	0	0.3	0	0	0.5	1	0.0448718	0.5	0	0	0	0	0	0	0.25	0.0833333	0.541667	0	0	0	0	0	0	0.5	0.0611499	0.520416	T
DB00477	137800	0.111111	0.118056	0.114531	0	0	0.333333	0	0	0.5	0	0.25	0.763441	0	0	0	0	0	0.333333	0.166667	0.0333333	0.5	0	0	0	0	0	0.408248	0	0.0912871	0.617835	T
DB00477	152700	0.0681818	0.0959596	0.080887	0	0	0	0	0	0.333333	0	0.0333333	0.375	0	0	0	0	0	0.166667	0.166667	0	0.466667	0	0	0	0	0	0.235702	0	0	0.41833	T
DB00477	157300	0.636364	0.118056	0.274092	0	0	1	0	0.333333	1	0.333333	0.291667	0.916667	0	0	0	0	0	0.583333	0.166667	0.0769231	0.458333	0	0	0	0	0	0.763763	0.235702	0.149786	0.648181	T
DB00477	164230	0.590909	0.128655	0.275723	1	0	0.666667	1	0	0.666667	0.666667	0.222222	0.527778	1	0	0.5	1	0	0.5	0.25	0.097561	0.410256	1	0	0.57735	1	0	0.57735	0.408248	0.147242	0.465322	T
DB00477	181500	0.598485	0.128655	0.277485	0.5	0	0.285714	0.5	0.0357143	0.392857	0.142857	0.0531915	0.333333	1	0	0.5	1	0	0.555556	0.166667	0.121212	0.45	0.707107	0	0.377964	0.707107	0	0.467177	0.154303	0.080296	0.387298	T
DB01239	181500	0.442708	0	0	0.666667	0	0.321429	0.666667	0.0238095	0.357143	0.181818	0.0535714	0.365546	0	0	0	0	0	0	0	0	0	0	0	0	0	0	0	0	0	0	T
DB00122	114550	0.0671296	0	0	0	0	0	0	0.142857	0.928571	0.142857	0.176471	0.946939	0	0	0	0	0	0	0	0	0	0	0	0	0	0	0	0	0	0	T
DB00215	143465	0.416667	0.0119048	0.0704295	0	0	0	0	0	0	1	0	0.211538	0	0	0	0	0	0	0.333333	0	0.0833333	0	0	0	0	0	0	0.57735	0	0.132771	T
DB00215	608516	0.416667	0.385417	0.400737	0	0	0	0	0	0.25	0.5	0.166667	0.5	0	0	0	0	0	0	0.333333	0	0.08	0	0	0	0	0	0	0.408248	0	0.2	T
DB00215	608446	0.416667	0.0637255	0.162949	0	0	0	0	0	0.333333	0	0.0833333	0.569444	0	0	0	0	0	0	0.333333	0	0.0833333	0	0	0	0	0	0	0	0	0.217839	T
DB00215	164230	0.416667	0.385417	0.400737	1	0	0.333333	1	0	0.333333	0.666667	0.277778	0.5	0	0	0	0	0	0	0	0	0.0694444	0	0	0	0	0	0	0	0	0.186339	T
DB01407	608446	0.683333	0	0	0	0	0.416667	0	0.125	0.791667	0.0833333	0.108025	0.702991	0	0	0	0	0	0	0	0	0	0	0	0	0	0	0	0	0	0	T
DB00720	254500	0.143519	0	0	0	0	0	0	0.25	1	0	0.0714286	0.875	0	0	0	0	0	0	0	0	0	0	0	0	0	0	0	0	0	0	T
DB01242	608516	0.575758	0.385417	0.47107	1	0	0.5	1	0	0.5	0.5	0.322581	0.884615	1	0	0.666667	1	0	0.666667	0.333333	0.18	0.333333	1	0	0.57735	1	0	0.57735	0.408248	0.240966	0.543021	T
DB01242	164230	0.575758	0.385417	0.47107	1	0	0.333333	1	0	0.333333	0.666667	0.229885	0.508772	1	0	0.666667	1	0	0.666667	0.166667	0.1875	0.291667	1	0	0.471405	1	0	0.471405	0.333333	0.207614	0.385217	T
DB01242	171300	0.204248	0.0277778	0.0753231	0	0	0.047619	0	0.0714286	0.571429	0	0.0408163	0.61039	0	0	0	0	0	0	0.333333	0.0606061	0.348485	0	0	0	0	0	0	0	0.0497365	0.461207	T
DB01068	607208	0.400298	0.0104167	0.0645737	0	0	0	0	0	0	1	0	0.214286	0	0	0	0	0	0	0	0	0.015625	0	0	0	0	0	0	0	0	0.0578638	T
DB01068	164230	0.0376984	0.0104167	0.0198165	0	0	0	0	0	0.166667	0.666667	0.0175439	0.5	0	0	0	0	0	0	0	0	0.015625	0	0	0	0	0	0	0	0	0.0883883	T
DB00575	143465	0.456349	0.0219298	0.100038	0	0	0	0	0	0.25	1	0	0.363636	0	0	0	0	0	0	0	0	0.263158	0	0	0	0	0	0	0	0	0.309344	T
DB00575	607208	0.336111	0.0131579	0.066502	0	0	0.166667	0	0	0.166667	1	0.166667	0.666667	0	0	0	0	0	0	0	0	0.333333	0	0	0	0	0	0	0	0	0.471405	T
DB00575	608446	0.709877	0.0359477	0.159745	0	0	0.0833333	0	0	0.166667	0.25	0.0666667	0.6	0	0	0	0	0	0.666667	0	0.0238095	0.416667	0	0	0	0	0	0.333333	0	0.039841	0.5	T
DB00575	164230	0.456349	0.128655	0.242305	0	0	0.333333	0	0	0.333333	0.666667	0.111111	0.444444	0	0	0.333333	0	0	0.333333	0	0.0175439	0.252033	0	0	0.333333	0	0	0.333333	0	0.0441511	0.334686	T
DB00575	181500	0.456349	0.128655	0.242305	0	0	0.357143	0	0	0.357143	0.2	0.107143	0.464286	0	0	0.333333	0	0	0.444444	0	0.010101	0.444444	0	0	0.345033	0	0	0.39841	0	0.0328976	0.454257	T
DB00363	608516	0.272222	0.385417	0.323912	0.5	0	0.5	0.5	0	0.5	0.5	0.232558	0.733333	1	0	0.44	1	0	0.44	0.25	0.0544	0.28	0.707107	0	0.469042	0.707107	0	0.469042	0.353553	0.112477	0.453137	T
DB00363	125853	0.125	0.0572391	0.0845865	0	0	0.142857	0	0	0.214286	0.5	0.0535714	0.434524	0	0	0.02	0	0	0.4	0.08	0.02	0.265455	0	0	0.0534522	0	0	0.29277	0.2	0.0327327	0.339627	T
DB00363	607208	0.251389	0.0208333	0.072369	0	0	1	0	0	1	1	0.075	0.428571	0	0	0	0	0	0	0.25	0.02	0.26	0	0	0	0	0	0	0.5	0.0387298	0.333809	T
DB00363	127750	0.228889	0.043771	0.100093	0	0	0.333333	0	0	0.333333	0	0.0344828	0.425287	0	0	0	0	0	0.2	0.25	0.02	0.36	0	0	0	0	0	0.258199	0	0.0262613	0.391284	T
DB00363	601665	0.256111	0.0572391	0.121077	0	0	0.133333	0	0	0.133333	0.166667	0.0444444	0.37037	0	0	0.02	0	0	0.3	0.1	0.024	0.292	0	0	0.0516398	0	0	0.2	0.129099	0.0326599	0.328859	T
DB00363	164230	0.272222	0.385417	0.323912	0.5	0	0.666667	0.5	0	0.666667	0.666667	0.162791	0.454545	1	0	0.44	1	0	0.44	0.25	0.0566667	0.37	0.707107	0	0.541603	0.707107	0	0.541603	0.408248	0.0960459	0.4101	T
DB00363	181500	0.264815	0.192982	0.226063	0.5	0	0.285714	0.5	0.0238095	0.357143	0.142857	0.05	0.345238	1	0	0.44	1	0	0.44	0.166667	0.0436364	0.323636	0.707107	0	0.354562	0.707107	0	0.396412	0.154303	0.0467099	0.334263	T
DB00907	600807	0.351852	0.179739	0.251478	0	0	0.0833333	0	0.0416667	0.458333	0.0833333	0.0555556	0.368056	0	0	0.285714	0	0	0.357143	0.142857	0.0535714	0.339286	0	0	0.154303	0	0	0.404587	0.109109	0.0545545	0.353378	T
DB00907	143465	0.534722	0.0219298	0.108288	0	0	0	0	0	0.5	1	0	0.266667	0	0	0	0	0	0	0.25	0	0.285714	0	0	0	0	0	0	0.5	0	0.276026	T
DB00907	601367	0.532407	0.2125	0.336358	0	0	0.2	0	0.1	0.4	0	0.03	0.35	0	0	0.142857	0	0	0.5	0.142857	0.0178571	0.301587	0	0	0.169031	0	0	0.447214	0	0.0231455	0.324893	T
DB00907	600263	0.0231481	0.104167	0.0491046	0	0	0	0	0	0	0	0	0.181818	0	0	0	0	0	0.142857	0.2	0.0285714	0.309524	0	0	0	0	0	0	0	0	0.237228	T
DB00907	609423	0.326389	0.148148	0.219895	0	0	0.0769231	0	0	0.0384615	0	0.021978	0.340659	0	0	0	0	0	0.142857	0.142857	0.00714286	0.263923	0	0	0	0	0	0.0741249	0	0.0125294	0.299846	T
DB00907	152700	0.256944	0.0707071	0.134788	0	0	0.333333	0	0	0.333333	0	0.0333333	0.466667	0	0	0	0	0	0.357143	0	0.0285714	0.348571	0	0	0	0	0	0.345033	0	0.0308607	0.40332	T
DB00907	157300	0.534722	0.179739	0.310016	0	0	0.333333	0	0.333333	0.833333	0.333333	0.259259	0.833333	0	0	0.428571	0	0	0.571429	0.142857	0.021978	0.35119	0	0	0.377964	0	0	0.690066	0.218218	0.0754851	0.540979	T
DB00907	608446	0.532407	0.176471	0.30652	0	0	0.416667	0	0.0833333	0.541667	0.111111	0.0648148	0.546875	0	0	0.428571	0	0	0.571429	0.142857	0.0108225	0.322981	0	0	0.422577	0	0	0.556349	0.125988	0.0264851	0.420274	T
DB00907	182940	0.277778	0.148148	0.20286	0	0	0.333333	0	0	0.333333	0	0.0175439	0.333333	0	0	0	0	0	0	0.166667	0	0.297619	0	0	0	0	0	0	0	0	0.31497	T
DB00907	164230	0.534722	0.128655	0.262287	1	0	0.333333	1	0	0.5	0.666667	0.142857	0.5	0	0	0.285714	0	0	0.285714	0.166667	0.025974	0.324675	0	0	0.308607	0	0	0.377964	0.333333	0.0609145	0.402911	T
DB00907	260350	0.0486111	0.0947712	0.0678744	0	0	0	0	0.166667	0.833333	0	0.194444	0.952381	0	0	0	0	0	0.571429	0.142857	0.025974	0.324675	0	0	0	0	0	0.690066	0	0.0710669	0.556071	T
DB00907	181500	0.534722	0.128655	0.262287	0	0	0.142857	0	0.0178571	0.25	0.142857	0.0357143	0.379121	0	0	0.285714	0	0	0.5	0.142857	0.017316	0.336134	0	0	0.202031	0	0	0.353553	0.142857	0.0248682	0.356981	T
DB00907	188050	0.0416667	0.2125	0.0940966	0	0	0	0	0	0	0	0.0125	0.25	0	0	0.142857	0	0	0.0952381	0.25	0.0178571	0.285714	0	0	0	0	0	0	0	0.0149404	0.267261	T
DB00318	164230	0.277778	0	0	0	0	0	0	0	0.333333	0.666667	0.0833333	0.541667	0	0	0	0	0	0	0	0	0	0	0	0	0	0	0	0	0	0	T
DB01394	104300	0.154762	0.208333	0.179561	0	0	0	0	0.0454545	0.545455	0.2	0.127273	0.589981	0	0	0	0	0.25	1	0	0.285714	0.833333	0	0	0	0	0.1066	0.738549	0	0.190693	0.701178	T
DB01394	607507	0.160256	0.0694444	0.105494	0	0	0	0	0	0.875	0	0.1	0.9	0	0	0	0	0	0	0	0.285714	0.928571	0	0	0	0	0	0	0	0.169031	0.914174	T
DB01394	114550	0.45	0.0714286	0.179284	0	0	0.857143	0	0.285714	1	0	0.257143	1	0	0	0	0	0.25	1	0	0.206897	0.87931	0	0	0	0	0.267261	1	0	0.230656	0.937715	T
DB01394	254500	0.52381	0.0555556	0.170589	0	0	0.5	0	0.25	0.75	0	0.107143	0.852941	0	0	0	0	0	0	0	0.285714	0.928571	0	0	0	0	0	0	0	0.174964	0.889953	T
DB01394	182940	0.194444	0.0462963	0.0948792	0	0	0	0	0.0833333	0.666667	0	0.2	0.466667	0	0	0	0	0	0	0	0.2	0.833333	0	0	0	0	0	0	0	0.2	0.62361	T
DB01394	176100	0.107143	0.208333	0.149404	0	0	0	0	0	0.5	0	0.0454545	0.769231	0	0	0	0	0	0	0	0.0789474	0.884615	0	0	0	0	0	0	0	0.0599042	0.824908	T
DB00091	180300	0.0972222	0.0694444	0.0821678	0	0	0	0	0.0952381	0.47619	0	0.0571429	0.517007	0	0	0	0	0	0.333333	0	0.0392157	0.480392	0	0	0	0	0	0.39841	0	0.0473381	0.498363	T
DB00091	114480	0.09375	0.487654	0.213817	0	0	0	0	0.113636	0.840909	0.0909091	0.131313	0.852273	0	0	0.666667	0	0.0833333	0.555556	0.333333	0.0291667	0.5	0	0	0	0	0.0973124	0.6835	0.174078	0.0618867	0.652791	T
DB00091	609532	0.0208333	0.0833333	0.0416667	0	0	0	0	0	0	0	0.107143	0.785714	0	0	0	0	0	0.666667	0	0.037037	0.533333	0	0	0	0	0	0	0	0.0629941	0.647339	T
DB00091	601665	0.0432099	0.0652778	0.0531097	0	0	0	0	0	0.133333	0.125	0.0666667	0.5	0	0	0	0	0.166667	0.6	0	0.045045	0.513514	0	0	0	0	0	0.282843	0	0.0547997	0.506712	T
DB00091	259500	0.0416667	0.487654	0.142544	0	0	0	0	0	0	0.333333	0.416667	1	0	0	0.5	0	0.166667	0.555556	0.333333	0.03125	0.4375	0	0	0	0	0	0	0.333333	0.114109	0.661438	T
DB00091	167000	0.0972222	0.259259	0.158763	0	0	0	0	0	0.777778	0.166667	0.19697	0.903226	0	0	0.666667	0	0.166667	0.666667	0	0.0277778	0.533333	0	0	0	0	0	0.720082	0	0.0739688	0.694061	T
DB00847	260350	0.1875	0	0	0	0	0	0	0	0.166667	0	0.333333	1	0	0	0	0	0	0	0	0	0	0	0	0	0	0	0	0	0	0	T
DB00851	114480	0.291667	0.399177	0.341213	0	0	0	0	0.0227273	0.757576	0.0909091	0.121212	0.827273	0	0	1	0	0.0454545	0.875	0	0.0310174	0.837209	0	0	0	0	0.0321412	0.814174	0	0.0613162	0.832226	T
DB00851	600880	0.0648148	0.1	0.0805076	0	0	0	0	0	0	0	0.125	0.75	0	0	0	0	0	0.75	0	0.0357143	0.75	0	0	0	0	0	0	0	0.0668153	0.75	T
DB00851	144700	0.107143	0.103333	0.105221	0	0	0	0	0	0.25	0	0.00653595	0.553922	0	0	0	0	0	0.7	0	0.0454545	0.869792	0	0	0	0	0	0.41833	0	0.0172363	0.694116	T
DB00851	114500	0.0972222	0.246667	0.15486	0	0	0	0	0	0	0.1	0.085	0.87	0	0	1	0	0.0416667	0.9	0.5	0.0373134	0.806122	0	0	0	0	0	0	0.223607	0.0563173	0.837452	T
DB00851	605027	0.0625	0.148148	0.096225	0	0	0	0	0	0	0	0.037037	0.688172	0	0	0.5	0	0	0.625	0	0.0294118	0.764706	0	0	0	0	0	0	0	0.0330049	0.72543	T
DB00851	256700	0.291667	0.103333	0.173606	0	0	0	0	0	1	0	0.0833333	1	0	0	0	0	0	0.75	0	0.0384615	0.863636	0	0	0	0	0	0.866025	0	0.0566139	0.92932	T
DB00851	260350	0.291667	0.399177	0.341213	0	0	0	0	0.111111	1	0	0.401961	0.987179	0	0	1	0	0.0714286	0.833333	0	0.0360825	0.863636	0	0	0	0	0.0890871	0.912871	0	0.120431	0.923344	T
DB00851	176807	0.107143	0.20915	0.149696	0	0	0	0	0	0.458333	0.111111	0.157407	0.824074	0	0	1	0	0	0.875	0.5	0.0292553	0.851852	0	0	0	0	0	0.633279	0.235702	0.0678602	0.837848	T
DB01406	114480	0.775	0.313051	0.492559	1	0.227273	1	0.5	0.227273	0.984848	0.4	0.188312	0.853147	0	0.333333	0.8	0.2	0.2	0.68	0.4	0.0914286	0.724	0	0.275241	0.894427	0.316228	0.213201	0.81835	0.4	0.131214	0.785925	T
DB01406	114550	0.475	0.313051	0.385615	0	0.428571	1	0	0.5	1	0.571429	0.321429	0.987013	0	0.333333	0.8	0.2	0.2	0.666667	0.4	0.0795181	0.73494	0	0.377964	0.894427	0	0.316228	0.816497	0.478091	0.159873	0.851701	T
DB01406	604091	0.0611111	0.0694444	0.0651447	0	0	0	0	0	0	0	0.0555556	0.722222	0	0	0	0	0	0	0.2	0.0863636	0.6	0	0	0	0	0	0	0	0.0692675	0.658281	T
DB01406	254450	0.103333	0.12963	0.115737	0	0	0	0	0	1	0.333333	0.0763889	0.763441	0	0	0	0	0.3	0.7	0.2	0.0795181	0.73494	0	0	0	0	0	0.83666	0.258199	0.0779378	0.749055	T
DB01254	114480	0.434921	0	0	0	0.106061	0.742424	0.333333	0.166667	0.977273	0.272727	0.193182	0.807487	0	0	0	0	0	0	0	0	0	0	0	0	0	0	0	0	0	0	T
DB00694	114550	0.52381	0.138278	0.269131	0	0.285714	1	0	0.285714	1	0.285714	0.314286	1	0	0	0	0	0.107143	0.75	0	0.0491228	0.805263	0	0	0	0	0.174964	0.866025	0	0.124252	0.897365	T
DB00694	601626	1	0.138278	0.371858	0	0	0.52381	0	0.0714286	0.607143	0.0952381	0.0666667	0.671429	0	0	0	0	0.125	0.75	0	0.0492958	0.808099	0	0	0	0	0.0944911	0.674802	0	0.057327	0.736601	T
DB00694	605027	1	0.0925926	0.30429	0	0	0.333333	0	0	0.333333	0	0.0166667	0.638889	0	0	0	0	0	0.75	0	0.037037	0.703704	0	0	0	0	0	0.5	0	0.0248452	0.670514	T
DB00035	601367	0.025641	0.0277778	0.026688	0	0	0	0	0	0	0	0.0222222	0.4	0	0	0	0	0	0	0	0	0.190476	0	0	0	0	0	0	0	0	0.276026	T
DB00035	219700	0.0324074	0.0277778	0.0300034	0	0	0	0	0	0	0.333333	0.111111	0.666667	0	0	0	0	0	0	0	0	0.166667	0	0	0	0	0	0	0	0	0.333333	T
DB00470	601367	0.03125	0.0388889	0.0348608	0	0	0	0	0	0	0	0.0666667	0.533333	0	0	0	0	0	0	0	0	0.166667	0	0	0	0	0	0	0	0	0.298142	T
DB00470	137800	0.0238095	0.0388889	0.030429	0	0	0	0	0	0	0	0.25	0.888889	0	0	0	0	0	0	0	0	0.160714	0	0	0	0	0	0	0	0	0.377964	T
DB00470	182940	0.0648148	0.0277778	0.0424313	0	0	0	0	0	0	0	0.030303	0.363636	0	0	0	0	0	0	0	0	0.166667	0	0	0	0	0	0	0	0	0.246183	T
DB01151	143465	0.385621	0.0119048	0.0677549	0	0	0.333333	0	0	0.25	1	0.05	0.3	0	0	0	0	0	0	0.25	0.0208333	0.229167	0	0	0	0	0	0	0.5	0.0322749	0.262202	T
DB01151	608516	0.406162	0.0119048	0.0695361	1	0	0.75	1	0	0.75	0.5	0.3125	0.85	0	0	0	0	0	0	0.25	0.0208333	0.208333	0	0	0	0	0	0	0.353553	0.0806872	0.420813	T
DB01234	180300	0.805556	0.0925926	0.273109	0	0	0.571429	0	0.0714286	0.535714	0	0.0612245	0.510204	0	0	0	0	0.125	0.875	0	0.125	0.825397	0	0	0	0	0.0944911	0.684653	0	0.0874818	0.648938	T
DB01234	600807	0.805556	0.0770308	0.249104	0	0.0833333	0.666667	0.333333	0.138889	0.666667	0.166667	0.0892857	0.511905	0	0	0	0	0.208333	0.9375	0.5	0.185185	0.824074	0	0	0	0	0.170103	0.790569	0.288675	0.128586	0.649498	T
DB01234	114480	0.805556	0.313051	0.502175	0	0.181818	0.954545	0.5	0.170455	0.886364	0.227273	0.181818	0.821678	0	0.25	1	0	0.166667	1	0.5	0.120536	0.839286	0	0.213201	0.977008	0	0.16855	0.941469	0.3371	0.148039	0.830435	T
DB01234	114550	0.17803	0.328704	0.241907	0	0	0.714286	0	0.333333	1	0.428571	0.269841	0.983193	0	0.25	1	0	0.15	1	0.5	0.122549	0.833333	0	0	0.845154	0	0.223607	1	0.46291	0.181848	0.905167	T
DB01234	601367	0.12963	0.2125	0.165971	0	0	0	0	0.1	0.7	0	0.1	0.55	0	0	0.25	0	0.0833333	0.75	0	0.12037	0.833333	0	0	0	0	0.0912871	0.724569	0	0.109713	0.677003	T
DB01234	608089	0.444444	0.259804	0.339806	0	0	0.75	0	0.125	0.875	0	0.0818966	0.762712	0	0	0.75	0	0.1875	0.916667	0	0.118421	0.836957	0	0	0.75	0	0.153093	0.895591	0	0.0984798	0.798972	T
DB01234	137800	0.166667	0.328704	0.23406	0	0	0	0	0.333333	1	0.333333	0.190476	0.944444	0	0.25	1	0	0.15	1	0.25	0.116071	0.848214	0	0	0	0	0.223607	1	0.288675	0.14869	0.895037	T
DB01234	266600	0.425926	0.105263	0.211741	0	0	1	0	0	1	0	0.214286	1	0	0	0	0	0.125	0.875	0	0.166667	0.848214	0	0	0	0	0	0.935414	0	0.188982	0.920985	T
DB01234	601626	0.425926	0.138278	0.242686	0	0.047619	0.809524	0	0.130952	0.821429	0.142857	0.0646259	0.717687	0	0	0	0	0.375	1	0.5	0.120536	0.830808	0	0	0	0	0.221601	0.906327	0.267261	0.0882594	0.772179	T
DB01234	211980	0.166667	0.275689	0.214355	0	0	0	0.5	0.178571	0.964286	0.142857	0.15873	0.913265	0	0.125	1	0	0.25	1	0.5	0.127451	0.822917	0	0	0	0	0.211289	0.981981	0.267261	0.142233	0.866915	T
DB01234	254500	0.425926	0.0833333	0.188398	0	0	1	0	0.166667	1	0	0.0576923	0.794872	0	0	0	0	0.125	0.75	0	0.166667	0.833333	0	0	0	0	0.144338	0.866025	0	0.0980581	0.813875	T
DB01234	608446	0.425926	0.120098	0.22617	0	0.0833333	0.75	0.5	0.138889	0.791667	0.0833333	0.0873016	0.66453	0	0.25	1	0	0.25	1	0.25	0.119231	0.821429	0	0.144338	0.866025	0	0.186339	0.889757	0.144338	0.102025	0.738826	T
DB01234	164230	0.425926	0.0444444	0.137586	0	0	0.666667	0	0.0833333	0.583333	0.666667	0.0909091	0.515152	0	0	0	0	0.125	0.625	0	0.0625	0.706522	0	0	0	0	0.102062	0.603807	0	0.0753778	0.603296	T
DB01234	166710	0.425926	0.087963	0.193561	0	0	0.833333	0	0.0333333	0.75	0.166667	0.171569	0.612903	0	0	0	0	0.25	1	0	0.175	0.9	0	0	0	0	0.0912871	0.866025	0	0.173276	0.742706	T
DB01234	176807	0.805556	0.259804	0.457478	0	0.0833333	0.916667	0.5	0.166667	0.958333	0.166667	0.119444	0.803571	0	0	0.75	0	0.375	1	0.5	0.153846	0.875	0	0	0.829156	0	0.25	0.978945	0.288675	0.135558	0.838525	T
DB01234	188050	0.166667	0.2125	0.188193	0	0	0	0	0	0.25	0	0.125	0.375	0	0	0.25	0	0	0.375	0	0.0472973	0.694444	0	0	0	0	0	0.306186	0	0.0768906	0.51031	T
DB01191	608516	0.575758	0.385417	0.47107	0	0	0.5	0	0	0.5	0.5	0.1875	0.75	0	0	0.5	0	0	0.5	0.5	0.06	0.368421	0	0	0.5	0	0	0.5	0.5	0.106066	0.525657	T
DB01191	125853	0.125	0.114478	0.119623	0	0	0.142857	0	0	0.142857	0.25	0.0357143	0.455357	0	0	0	0	0	0.5	0.5	0.0909091	0.363636	0	0	0	0	0	0.267261	0.353553	0.0569803	0.406921	T
DB01191	157300	0.560606	0.114478	0.253332	0	0	0.666667	0	0.333333	0.833333	0.333333	0.333333	0.916667	0	0	0	0	0	0.333333	0.5	0.0384615	0.368421	0	0	0	0	0	0.527046	0.408248	0.113228	0.581136	T
DB01191	601665	0.560606	0.0888889	0.22323	0	0	0.133333	0	0	0.133333	0.2	0.0666667	0.413333	0	0	0	0	0	0.375	0.5	0.05	0.3	0	0	0	0	0	0.223607	0.316228	0.057735	0.352136	T
DB01191	164230	0.575758	0.385417	0.47107	1	0	0.333333	1	0	0.333333	0.666667	0.238095	0.481481	0	0	0.5	0	0	0.5	0.5	0.0625	0.307692	0	0	0.408248	0	0	0.408248	0.57735	0.121988	0.3849	T
DB00829	607208	0.393122	0.025	0.0991365	0	0	0	0	0	0	1	0	0.214286	0	0	0	0	0	0	0	0	0.171429	0	0	0	0	0	0	0	0	0.191663	T
DB00829	181500	0.471667	0.0421053	0.140924	0	0	0.107143	0	0	0.25	0.285714	0.025974	0.375	0	0	0	0	0	0.533333	0	0.00614035	0.29386	0	0	0	0	0	0.365148	0	0.0126289	0.33196	T
DB00829	109800	0.268333	0.0421053	0.106293	0	0	0.3	0	0.1	0.5	0	0.16	0.662069	0	0	0	0	0	0.533333	0	0.00583333	0.28	0	0	0	0	0	0.516398	0	0.0305505	0.430557	T
DB01119	608446	0.384259	0	0	0	0	0.208333	0	0.125	0.75	0.0833333	0.0871212	0.655303	0	0	0	0	0	0	0	0	0	0	0	0	0	0	0	0	0	0	T
DB00586	607507	0.474359	0.25	0.344369	0	0	0.25	0	0	0.25	0	0.0384615	0.692308	0	0	0	0	0	0	0	0.0104167	0.253906	0	0	0	0	0	0	0	0.020016	0.419263	T
DB00586	180300	0.474359	0.0972222	0.214752	0	0	0.428571	0	0.0714286	0.5	0	0.0676692	0.444444	0	0	0.125	0	0	0.125	0	0.0208333	0.260638	0	0	0.231455	0	0	0.25	0	0.037547	0.340352	T
DB00586	607208	0.0512821	0.0119048	0.0247083	0	0	1	0	0	1	1	0.2	0.6	0	0	0	0	0	0	0	0.03125	0.3125	0	0	0	0	0	0	0	0.0790569	0.433013	T
DB00586	152700	0.474359	0.0972222	0.214752	0	0	0.5	0	0	0.583333	0	0.1	0.619048	0	0	0.125	0	0	0.125	0	0.00757576	0.268382	0	0	0.25	0	0	0.270031	0	0.0275241	0.407605	T
DB00586	608446	0.474359	0.25	0.344369	0	0	0.333333	0	0.125	0.583333	0.0833333	0.087963	0.630952	0	0	0	0	0	0	0	0.09375	0.53125	0	0	0	0	0	0	0	0.0908104	0.578959	T
DB00586	256700	0.25	0.0588235	0.121268	0	0	0.5	0	0.25	0.75	0	0.208333	0.818182	0	0	0	0	0	0	0	0.03125	0.375	0	0	0	0	0	0	0	0.0806872	0.553912	T
DB00266	114480	0.0583333	0.399177	0.152595	0	0	0	0	0	0	0.4	0.2	0.845455	0	0.25	0.5	0	0.125	0.4	0.5	0.00372208	0.471464	0	0	0	0	0	0	0.447214	0.027284	0.631349	T
DB00266	608446	0.0555556	0.0947712	0.0725608	0	0	0	0	0	0	0.2	0.1	0.638889	0	0	0.5	0	0.125	0.625	0	0.0075188	0.533835	0	0	0	0	0	0	0	0.0274204	0.584004	T
DB00266	260350	0.0583333	0.399177	0.152595	0	0	0	0	0	0	0.333333	0.5	0.933333	0	0.25	0.25	0	0.125	0.625	0.5	0.00746269	0.529851	0	0	0	0	0	0	0.408248	0.0610847	0.703226	T
DB00937	601665	0.791667	0	0	0	0	0.0666667	0	0	0.1	0.25	0.08	0.413333	0	0	0	0	0	0	0	0	0	0	0	0	0	0	0	0	0	0	T
DB00255	114480	0.895833	0.313051	0.529567	1	0.181818	1	0.5	0.227273	1	0.4	0.181818	0.851515	1	0.666667	1	0.5	0.777778	1	0.666667	0.33432	0.8125	1	0.348155	1	0.5	0.420437	1	0.516398	0.246547	0.831779	T
DB00255	114550	0.895833	0.384259	0.586713	0	0.428571	1	0	0.5	1	0.428571	0.321429	1	0	0.333333	1	0.333333	0.666667	1	0.333333	0.27256	0.857143	0	0.377964	1	0	0.57735	1	0.377964	0.295987	0.92582	T
DB00255	144700	0.895833	0.06893	0.248495	0	0	0.666667	0	0	0.75	0	0.0641026	0.651515	0	0	0	0	0.166667	0.833333	0.333333	0.294118	0.843137	0	0	0	0	0	0.790569	0	0.137309	0.741159	T
DB00255	219050	0.116162	0.0416667	0.0695706	0	0	0	0	0	0.25	0	0	0.157143	0	0	0	0	0	0	0.333333	0.125	0.854167	0	0	0	0	0	0	0	0	0.366369	T
DB00255	608516	0.895833	0.104167	0.305477	0	0.5	1	0	0.5	1	0.5	0.222222	0.8125	0	0	0	0.5	0.5	0.833333	0.333333	0.280702	0.888889	0	0	0	0	0.5	0.912871	0.408248	0.249756	0.849837	T
DB00255	608089	0.895833	0.265152	0.487372	0	0.25	0.75	0	0.25	0.75	0.25	0.15	0.770833	0	0.166667	0.666667	0.5	0.5	0.857143	0.333333	0.302326	0.866667	0	0.204124	0.707107	0	0.353553	0.801784	0.288675	0.212953	0.817347	T
DB00255	157300	0.895833	0.228395	0.452332	1	0.333333	1	1	0.5	1	0.333333	0.424242	0.911765	1	0.666667	1	1	0.666667	1	0.666667	0.4375	0.9375	1	0.471405	1	1	0.57735	1	0.471405	0.43082	0.924543	T
DB00255	608446	0.895833	0.176471	0.397603	1	0.0833333	0.583333	1	0.166667	0.722222	0.333333	0.113636	0.67381	1	0.666667	1	1	0.777778	1	0.666667	0.411765	0.921569	1	0.235702	0.763763	1	0.360041	0.849837	0.471405	0.216313	0.788011	T
DB00255	601665	0.0625	0.0888889	0.0745356	0	0	0	0	0	0	0.2	0.0742857	0.488889	0	0	0	0.5	0.833333	1	0.666667	0.375	0.911111	0	0	0	0	0	0	0.365148	0.166905	0.667407	T
DB00255	167000	0.618056	0.384259	0.487333	0	0.5	0.833333	0.166667	0.5	0.833333	0.5	0.333333	0.880952	0	0.333333	0.888889	0.333333	0.666667	1	0.666667	0.295508	0.888889	0	0.408248	0.860663	0.235702	0.57735	0.912871	0.57735	0.313851	0.884912	T
DB00255	176100	0.895833	0.0555556	0.223089	0	0	0.25	0	0	0.5	0	0.0454545	0.613636	0	0	0	0	0	0	0.333333	0.4	0.833333	0	0	0	0	0	0	0	0.13484	0.715097	T
DB00255	189800	0.618056	0.0864198	0.231111	0	0	0.5	0	0.25	0.5	0	0.166667	0.5	0	0	0	0	0.5	1	0.333333	0.411765	0.921569	0	0	0	0	0.353553	0.707107	0	0.261968	0.678811	T
DB00255	176807	0.895833	0.259804	0.482432	0	0.166667	0.916667	0.5	0.208333	0.958333	0.166667	0.15625	0.833333	0	0.166667	0.777778	0.5	0.666667	1	0.333333	0.357143	0.806878	0	0.166667	0.844371	0.5	0.372678	0.978945	0.235702	0.236228	0.819999	T
DB00255	109800	0.895833	0.174074	0.394894	0	0	0.8	0	0.2	0.9	0	0.16	0.775	0	0	1	0	0.2	0.888889	0.333333	0.252252	0.854167	0	0	0.894427	0	0.2	0.894427	0	0.200899	0.813621	T
DB00320	601367	0.444444	0.0392157	0.13202	0	0	0.2	0	0	0.2	0	0.0666667	0.533333	0	0	0	0	0	0.125	0	0.01	0.26	0	0	0	0	0	0.158114	0	0.0258199	0.37238	T
DB00320	157300	0.777778	0.176471	0.370479	0	0	0.666667	0	0	0.666667	0.333333	0.25	0.916667	0	0	0.25	0	0	0.25	0	0.00961538	0.230769	0	0	0.408248	0	0	0.408248	0	0.049029	0.459933	T
DB00320	608446	0.444444	0.176471	0.280056	0	0	0.0833333	0	0	0.166667	0.25	0.0666667	0.6	0	0	0.25	0	0	0.25	0	0.00581395	0.168605	0	0	0.144338	0	0	0.204124	0	0.0196875	0.318061	T
DB01287	601367	0.5	0	0	0	0	0.266667	0	0	0.2	0	0.04	0.45	0	0	0	0	0	0	0	0	0	0	0	0	0	0	0	0	0	0	T
DB01043	104300	0.229167	0.0694444	0.126152	0	0	0.454545	0	0.0454545	0.5	0.0909091	0.0376176	0.511364	0	0	0	0	0	0.75	0	0.107143	0.495455	0	0	0	0	0	0.612372	0	0.0634858	0.503346	T
DB01043	127750	0.0763889	0.0694444	0.0728339	0	0	0	0	0	0	0	0.030303	0.363636	0	0	0	0	0	0.875	0	0.0961538	0.673077	0	0	0	0	0	0	0	0.0539792	0.494727	T
DB01043	157300	0.462121	0.0659722	0.174606	0	0	0.666667	0	0.333333	1	0.333333	0.316667	0.933333	0	0	0	0	0	0.75	0	0.0892857	0.625	0	0	0	0	0	0.866025	0	0.168148	0.763763	T
DB00975	104300	0.0868056	0.0659722	0.0756753	0	0	0	0	0.0454545	0.409091	0.0909091	0.0519481	0.467532	0	0	0	0	0	0.875	0	0.0227273	0.427273	0	0	0	0	0	0.598293	0	0.0343604	0.44695	T
DB00975	157300	0.234568	0.176471	0.203456	0	0	0.333333	0	0	0.666667	0.333333	0.285714	0.904762	0	0	0.5	0	0	0.875	0	0.0211864	0.398305	0	0	0.408248	0	0	0.763763	0	0.0778028	0.600309	T
DB00975	608446	0.342593	0.176471	0.245881	0	0	0	0	0	0.5	0.142857	0.108333	0.65	0	0	0.5	0	0	0.5	0	0.0147059	0.35	0	0	0	0	0	0.5	0	0.0399141	0.47697	T
DB00280	608446	0.575758	0	0	0	0	0.416667	0	0	0.416667	0.125	0.0833333	0.6	0	0	0	0	0	0	0	0	0	0	0	0	0	0	0	0	0	0	T
DB00822	103780	0.025	0.0197531	0.0222222	0	0	0	0	0	0	0.2	0.0666667	0.3	0	0	0	0	0	0	0	0.0357143	0.214286	0	0	0	0	0	0	0	0.048795	0.253546	T
DB00822	114480	0.136667	0.487654	0.258159	0	0	0.0454545	0	0	0.0454545	0.25	0.116883	0.801653	0	0	0.5	0	0	0.25	0	0.00288462	0.261905	0	0	0.150756	0	0	0.1066	0	0.018362	0.45821	T
DB00822	601367	0.0192308	0.0666667	0.0358057	0	0	0	0	0	0	0	0.02	0.422222	0	0	0	0	0	0	0	0	0.176471	0	0	0	0	0	0	0	0	0.272965	T
DB00822	133239	0.0416667	0.106061	0.066477	0	0	0	0	0	0	0	0.0333333	0.6	0	0	0	0	0	0.25	0	0	0.25	0	0	0	0	0	0	0	0	0.387298	T
DB00822	608446	0.136667	0.0980392	0.115753	0	0	0	0	0	0	0.25	0.0833333	0.694444	0	0	0.5	0	0	0.25	0	0.0333333	0.3	0	0	0	0	0	0	0	0.0527046	0.456435	T
DB00822	259500	0.0416667	0.487654	0.142544	0	0	0	0	0	0	0	0.047619	0.928571	0	0	0	0	0	0.25	0	0	0.239198	0	0	0	0	0	0	0	0	0.471288	T
DB00822	167000	0.0416667	0.259259	0.103935	0	0	0	0	0	0	0.166667	0.177778	0.907407	0	0	0.5	0	0	0.25	0	0.0384615	0.242105	0	0	0	0	0	0	0	0.0826898	0.468709	T
DB00822	176807	0.136667	0.401961	0.234381	0	0	0	0	0	0	0.142857	0.0833333	0.740741	0	0	0.5	0	0	0.25	0	0.00413223	0.277778	0	0	0	0	0	0	0	0.0185567	0.453609	T
DB00841	608446	0.880952	0	0	0	0	0.416667	0	0	0.5	0.125	0.09375	0.683333	0	0	0	0	0	0	0	0	0	0	0	0	0	0	0	0	0	0	T
DB01248	114480	0.606061	0.399177	0.491859	0	0.0636364	0.663636	0	0.181818	0.863636	0.227273	0.181818	0.837321	0	0.2	1	0	0.2	0.925	0.6	0.0623853	0.788991	0	0.112815	0.814639	0	0.190693	0.893792	0.369274	0.106503	0.812797	T
DB01248	114550	0.606061	0.384259	0.482581	0	0.0857143	0.914286	0	0.428571	1	0.285714	0.285714	0.982143	0	0.2	1	0	0.16	1	0.4	0.0727273	0.802299	0	0.130931	0.956183	0	0.261861	1	0.338062	0.14415	0.887678	T
DB01248	601367	0.0766667	0.0666667	0.071492	0	0	0	0	0.1	0.5	0	0.1	0.482927	0	0	0	0	0.2	0.9	0	0.0933333	0.804348	0	0	0	0	0.141421	0.67082	0	0.0966092	0.62325	T
DB01248	133239	0.606061	0.087963	0.230892	0	0	0.533333	0	0.0833333	0.833333	0	0.05	0.770833	0	0	0	0	0.1	0.9	0	0.0945455	0.875	0	0	0	0	0.0912871	0.866025	0	0.0687552	0.821267	T
DB01248	137800	0.606061	0.333333	0.449467	0	0.0666667	0.8	0	0.333333	1	0.333333	0.245614	0.95107	0	0.2	1	0	0.2	1	0.2	0.0928571	0.854167	0	0.11547	0.894427	0	0.258199	1	0.258199	0.15102	0.901317	T
DB01248	601626	0.606061	0.138278	0.289491	0	0.00952381	0.552381	0	0.0952381	0.785714	0.0952381	0.0672269	0.720238	0	0	0	0	0.107692	0.95	0	0.0931034	0.822642	0	0	0	0	0.101274	0.863961	0	0.0791142	0.769739	T
DB01248	211980	0.606061	0.292398	0.420964	0	0.0714286	0.771429	0	0.190476	0.928571	0.285714	0.161905	0.901786	0	0.2	1	0	0.133333	1	0.6	0.08	0.821333	0	0.119523	0.87831	0	0.159364	0.963624	0.414039	0.113809	0.86062	T
DB01248	254500	0.606061	0.0833333	0.224733	0	0	0.5	0	0.25	0.75	0	0.0625	0.8	0	0	0	0	0	0.5	0	0.075	0.8	0	0	0	0	0	0.612372	0	0.0684653	0.8	T
DB01248	167000	0.606061	0.384259	0.482581	0	0.1	0.833333	0.166667	0.333333	0.916667	0.333333	0.25	0.891975	0	0.133333	1	0	0.2	1	0.4	0.077193	0.873684	0	0.11547	0.912871	0	0.258199	0.957427	0.365148	0.138918	0.882782	T
DB01248	260350	0.208333	0.399177	0.288378	0	0.666667	1	0	0.666667	1	0.666667	0.466667	1	0	0.2	1	0	0.2	1	0.4	0.0736842	0.873684	0	0.365148	1	0	0.365148	1	0.516398	0.185435	0.934711	T
DB01248	176807	0.606061	0.212418	0.358801	0	0	0.916667	0	0.0972222	0.958333	0.0833333	0.139493	0.854167	0	0	1	0	0.1	1	0	0.0806452	0.80885	0	0	0.957427	0	0.0986013	0.978945	0	0.106063	0.831199	T
DB01248	137215	0.606061	0.259259	0.396392	0	0.05	0.6	0	0.25	0.875	0.25	0.1	0.7625	0	0.2	1	0	0.2	1	0.2	0.0857143	0.853968	0	0.1	0.774597	0	0.223607	0.935414	0.223607	0.092582	0.806939	T
DB01248	109800	0.606061	0.294444	0.422435	0	0.12	0.64	0	0.2	0.866667	0.6	0.130435	0.775	0	0.2	0.6	0	0.2	1	0.2	0.0933333	0.842857	0	0.154919	0.619677	0	0.2	0.930949	0.34641	0.110335	0.808217	T
DB01184	157300	0.452381	0	0	0	0	1	0	0.333333	1	0.333333	0.285714	0.933333	0	0	0	0	0	0	0	0	0	0	0	0	0	0	0	0	0	0	T
DB00843	104300	0.440476	0.0694444	0.174896	0	0.0909091	0.363636	0	0.0909091	0.363636	0.2	0.0909091	0.515152	0	0	0	0	0.166667	0.833333	0	0.047619	0.547619	0	0	0	0	0.123091	0.550482	0	0.0657952	0.531137	T
DB00843	127750	0.127778	0.0694444	0.094199	0	0	0.333333	0	0	0.333333	0	0.0277778	0.361111	0	0	0	0	0.25	1	0	0.037037	0.444444	0	0	0	0	0	0.57735	0	0.032075	0.400617	T
DB01235	607208	0.356667	0	0	0	0	1	0	0	1	1	0.0833333	0.576923	0	0	0	0	0	0	0	0	0	0	0	0	0	0	0	0	0	0	T
DB01235	126200	0.341667	0	0	0	0	0	0	0	0	0	0.0333333	0.142857	0	0	0	0	0	0	0	0	0	0	0	0	0	0	0	0	0	0	T
DB00590	176807	0.686667	0	0	0	0	0.1	0	0	0.1	0.25	0.0833333	0.705882	0	0	0	0	0	0	0	0	0	0	0	0	0	0	0	0	0	0	T
DB01142	608516	0.310185	0	0	0.5	0	0.5	0.5	0	0.5	0.5	0.227273	0.666667	0	0	0	0	0	0	0	0	0	0	0	0	0	0	0	0	0	0	T
DB00450	157300	0.636364	0	0	0	0	1	0	0.333333	1	0.333333	0.333333	1	0	0	0	0	0	0	0	0	0	0	0	0	0	0	0	0	0	0	T
DB00476	608516	0.791667	0	0	0	0	0	0	0	0.25	0.5	0.15	0.75	0	0	0	0	0	0	0	0	0	0	0	0	0	0	0	0	0	0	T
DB00216	157300	0.666667	0	0	0	0	0.111111	0	0	0.111111	0.333333	0.25	0.833333	0	0	0	0	0	0	0	0	0	0	0	0	0	0	0	0	0	0	T
DB00824	600807	0.474359	0.0392157	0.13639	0	0	0.166667	0	0	0.166667	0.111111	0.0555556	0.37963	0	0	0	0	0	0	0	0.0133333	0.333333	0	0	0	0	0	0	0	0.0272166	0.355729	T
DB00824	606963	0.474359	0.0392157	0.13639	0	0	0.166667	0	0	0.166667	0	0.037037	0.518519	0	0	0	0	0	0	0	0.0107527	0.268817	0	0	0	0	0	0	0	0.0199561	0.373345	T
DB01364	600807	0.166667	0.0444444	0.0860663	0	0	0.0833333	0	0	0.125	0.25	0.0648148	0.416667	0	0	0.25	0	0	0.1875	0	0.00373134	0.205224	0	0	0.144338	0	0	0.153093	0	0.0155514	0.292421	T
DB01364	608446	0.416667	0.0261438	0.104371	0	0	0.0833333	0	0.125	0.541667	0.25	0.104167	0.569444	0	0	0	0	0	0.0833333	0	0.00378788	0.200758	0	0	0	0	0	0.212459	0	0.0198638	0.338113	T
DB01364	601665	0.487654	0.0444444	0.147219	0	0	0.0666667	0	0	0.0666667	0.333333	0.0666667	0.373333	0	0	0.25	0	0	0.25	0	0.00263158	0.203488	0	0	0.129099	0	0	0.129099	0	0.0132453	0.275625	T
DB00445	114480	0.52381	0.313051	0.404943	0	0.0909091	0.863636	0	0.113636	0.909091	0.166667	0.171123	0.851515	0	0.166667	1	0	0.25	1	0.5	0.05	0.826807	0	0.123091	0.92932	0	0.16855	0.953463	0.288675	0.0924995	0.83907	T
DB00445	114550	0.52381	0.384259	0.448641	0	0.285714	1	0	0.285714	1	0.285714	0.303571	1	0	0.25	0.833333	0	0.25	1	0.5	0.0503356	0.83908	0	0.267261	0.912871	0	0.267261	1	0.377964	0.123614	0.916013	T
DB00445	133239	0.118056	0.087963	0.101904	0	0	0	0	0.0833333	0.833333	0	0.0666667	0.766667	0	0	0	0	0.25	1	0	0.0729167	0.90625	0	0	0	0	0.144338	0.912871	0	0.0697217	0.833542	T
DB00445	211980	0.52381	0.292398	0.391357	0	0	0.928571	0	0.0357143	0.964286	0.0714286	0.165179	0.928571	0	0	1	0	0.142857	1	0	0.0533333	0.825112	0	0	0.963624	0	0.0714286	0.981981	0	0.0938591	0.875315	T
DB00445	605027	0.52381	0.148148	0.27857	0	0	0.333333	0	0	0.166667	0	0.015873	0.666667	0	0	0.5	0	0.25	0.833333	0	0.0454545	0.779412	0	0	0.408248	0	0	0.372678	0	0.0268608	0.720838	T
DB00445	608446	0.52381	0.109244	0.239213	0	0	0.416667	0	0.125	0.625	0.0833333	0.0882353	0.638889	0	0	1	0	0.166667	1	0	0.0813953	0.843137	0	0	0.645497	0	0.144338	0.790569	0	0.0847463	0.733942	T
DB00445	167000	0.118056	0.384259	0.212988	0	0	0	0	0.166667	1	0.333333	0.224638	0.859848	0	0.25	1	0	0.25	1	0.5	0.0515873	0.821429	0	0	0	0	0.204124	1	0.408248	0.10765	0.840419	T
DB00445	176807	0.52381	0.212418	0.333567	0	0.0833333	0.916667	0	0.166667	0.875	0.0833333	0.1875	0.845833	0	0.166667	1	0	0.25	1	0.5	0.0658683	0.856589	0	0.117851	0.957427	0	0.204124	0.935414	0.204124	0.111132	0.851194	T
DB00445	137215	0.118056	0.231061	0.16516	0	0	0	0	0.125	0.875	0	0.0735294	0.78125	0	0	1	0	0.166667	1	0	0.0588235	0.882353	0	0	0	0	0.144338	0.935414	0	0.0657667	0.830264	T
DB00445	109800	0.52381	0.204167	0.327024	0	0.2	0.6	0	0.2	0.7	0.2	0.12	0.82	0	0	1	0	0.25	1	0.5	0.0654762	0.86236	0	0	0.774597	0	0.223607	0.83666	0.316228	0.0886405	0.840913	T
DB00668	600807	0.564103	0.0392157	0.148734	0.5	0.0416667	0.208333	0.5	0.0833333	0.333333	0.25	0.0707071	0.395833	0	0	0	0	0	0.125	0.125	0.035	0.41875	0	0	0	0	0	0.204124	0.176777	0.0497468	0.40713	T
DB00668	601367	0.619658	0.0392157	0.155886	0	0	0.2	0	0	0.1	0	0.0666667	0.503704	0	0	0	0	0	0.1875	0.125	0.0192308	0.335	0	0	0	0	0	0.136931	0	0.0358057	0.410781	T
DB00668	608446	0.634615	0.0490196	0.176376	0	0	0.333333	0	0	0.5	0.0833333	0.0763889	0.588889	0	0	0	0	0	0.25	0.125	0.0151515	0.371875	0	0	0	0	0	0.353553	0.102062	0.0340207	0.467967	T
DB00668	171300	0.599359	0.0490196	0.171407	0	0	0.321429	0	0	0.261905	0	0.031746	0.571429	0	0	0	0	0	0.25	0.125	0.03125	0.377841	0	0	0	0	0	0.255883	0	0.031497	0.46466	T
DB00668	606963	0.564103	0.0392157	0.148734	0	0	0.5	0	0	0.333333	0	0.125	0.625	0	0	0	0	0	0	0.125	0.0282258	0.325	0	0	0	0	0	0	0	0.0593989	0.450694	T
DB00696	601367	0.525926	0.0392157	0.143612	0	0	0.133333	0	0.1	0.4	0	0.0666667	0.4	0	0	0	0	0	0.15	0	0.012	0.336	0	0	0	0	0	0.244949	0	0.0282843	0.366606	T
DB00696	157300	0.511111	0.176471	0.300327	0	0	1	0	0.333333	1	0.333333	0.242424	0.916667	0	0	0.4	0	0	0.4	0	0.0115385	0.303846	0	0	0.632456	0	0	0.632456	0	0.0528886	0.527755	T
DB00696	608446	0.525926	0.176471	0.304648	0	0	0.333333	0	0.0416667	0.583333	0.0909091	0.0625	0.625	0	0	0.4	0	0	0.4	0	0.00930233	0.24186	0	0	0.365148	0	0	0.483046	0	0.0241121	0.388797	T
DB00530	114500	0.333333	0.231111	0.277555	0	0	0.35	0.25	0.25	0.95	0.3	0.161538	0.861538	0	0.5	1	0.5	0.375	0.875	0.5	0.181513	0.72619	0	0	0.591608	0.353553	0.306186	0.911729	0.387298	0.171235	0.790975	T
DB00530	137800	0.333333	0.25731	0.292865	0	0	0.666667	0	0.666667	1	0.666667	0.307692	0.962963	0	0.5	1	0.5	0.3	0.8	0.5	0.249153	0.710526	0	0	0.816497	0	0.447214	0.894427	0.57735	0.27688	0.82717	T
DB00530	211980	0.333333	0.25731	0.292865	0	0	0.285714	0.5	0.25	0.952381	0.285714	0.178571	0.90625	0	0.5	1	0.5	0.5	1	0.5	0.25	0.730769	0	0	0.534522	0.5	0.353553	0.9759	0.377964	0.211289	0.813793	T
DB00530	156240	0.52381	0.116667	0.247207	0	0	0	0	0	1	0	0.0909091	0.846154	0	0	0	0	0.25	0.75	0.5	0.166667	0.710526	0	0	0	0	0	0.866025	0	0.123091	0.77538	T
DB00783	103780	0.257576	0.0197531	0.0713296	0	0	0.6	0	0	0.6	0.2	0.0545455	0.333333	0	0	0	0	0	0	0.333333	0.142857	0.761905	0	0	0	0	0	0	0.258199	0.0882735	0.503953	T
DB00783	114480	0.895833	0.313051	0.529567	1	0.181818	1	0.5	0.227273	1	0.4	0.181818	0.851515	1	0.666667	1	0.333333	0.333333	1	0.666667	0.276543	0.813992	1	0.348155	1	0.408248	0.275241	1	0.516398	0.224233	0.832542	T
DB00783	114550	0.895833	0.384259	0.586713	0	0.428571	1	0	0.5	1	0.428571	0.314286	0.978571	0	0.333333	0.888889	0.333333	0.222222	0.916667	0.333333	0.190476	0.853629	0	0.377964	0.942809	0	0.333333	0.957427	0.377964	0.244671	0.913967	T
DB00783	601367	0.84375	0.308333	0.510055	0	0	0.6	0	0.1	0.6	0	0.0666667	0.533333	0	0	1	0	0.333333	1	0.333333	0.1875	0.811594	0	0	0.774597	0	0.182574	0.774597	0	0.111803	0.657914	T
DB00783	608089	0.895833	0.265152	0.487372	0	0.25	0.75	0	0.125	0.75	0.25	0.15	0.745283	0	0.166667	1	0.5	0.5	0.904762	0.333333	0.233333	0.866667	0	0.204124	0.866025	0	0.25	0.823754	0.288675	0.187083	0.803686	T
DB00783	152700	0.253968	0.0810185	0.143444	0	0	0.833333	0	0	0.916667	0	0.0714286	0.645833	0	0	0	0	0.0833333	0.666667	0.333333	0.166667	0.8	0	0	0	0	0	0.781736	0	0.109109	0.718795	T
DB00783	155255	0.226852	0.248971	0.237654	0	0	0	0	0.0555556	1	0	0.0666667	0.839506	0	0	0.666667	0	0.333333	0.833333	0.333333	0.230159	0.796748	0	0	0	0	0.136083	0.912871	0	0.123871	0.817848	T
DB00783	608446	0.895833	0.109244	0.312832	1	0.0833333	0.583333	1	0.166667	0.722222	0.333333	0.108696	0.680952	1	0.666667	1	0.5	0.5	0.944444	0.666667	0.372549	0.941176	1	0.235702	0.763763	0.707107	0.288675	0.825893	0.471405	0.201232	0.80056	T
DB00783	167000	0.618056	0.384259	0.487333	0	0.5	0.833333	0.166667	0.5	0.833333	0.5	0.333333	0.880952	0	0.333333	1	0.333333	0.333333	1	0.666667	0.215789	0.864198	0	0.408248	0.912871	0.235702	0.408248	0.912871	0.57735	0.268197	0.872535	T
DB00783	189800	0.618056	0.308333	0.43654	0	0	0.5	0	0.25	0.5	0	0.166667	0.5	0	0	1	0	0.333333	1	0.333333	0.253333	0.844444	0	0	0.707107	0	0.288675	0.707107	0	0.20548	0.649786	T
DB00783	176807	0.895833	0.259804	0.482432	0	0.166667	0.916667	0.5	0.208333	0.958333	0.166667	0.15625	0.811111	0	0.166667	1	0.5	0.5	1	0.333333	0.271457	0.808383	0	0.166667	0.957427	0.5	0.322749	0.978945	0.235702	0.205949	0.809746	T
DB01196	167000	0.555556	0.212418	0.343526	0	0.5	0.833333	0.166667	0.5	0.833333	0.5	0.333333	0.880952	0	0	0.75	0	0.166667	0.75	0.25	0.0792181	0.73251	0	0	0.790569	0	0.288675	0.790569	0.353553	0.162499	0.80331	T
DB01196	176807	0.805556	0.212418	0.41366	0	0.166667	0.916667	0.5	0.208333	0.958333	0.166667	0.15625	0.833333	0	0	0.75	0	0.25	0.85	0.25	0.0795455	0.732438	0	0	0.829156	0	0.228218	0.902543	0.204124	0.111485	0.781259	T
DB00402	608516	0.745455	0	0	0	0	0	0	0	0.25	0.5	0.15	0.625	0	0	0	0	0	0	0	0	0	0	0	0	0	0	0	0	0	0	T
DB00898	103780	0.124242	0.3	0.193061	0	0.2	0.2	0.2	0.2	0.3	0.2	0.1	0.4	0	0	0.166667	0	0	0.166667	0	0.0625	0.214286	0	0	0.182574	0	0	0.223607	0	0.0790569	0.29277	T
DB00898	114550	0.140152	0.342593	0.219123	0	0	0.714286	0	0	0.392857	0	0.333333	0.936508	0	0	0	0	0	0.125	0	0.0277778	0.194444	0	0	0	0	0	0.221601	0	0.096225	0.42673	T
DB00898	608516	0.186869	0.3	0.236771	0	0	0.5	0	0	0.75	0.5	0.25	0.75	0	0	0.166667	0	0	0.166667	0	0.0144928	0.160714	0	0	0.288675	0	0	0.353553	0	0.0601929	0.347183	T
DB00898	133239	0.030303	0.087963	0.0516289	0	0	0	0	0	0	0	0.0333333	0.571429	0	0	0	0	0	0.125	0	0.00347222	0.15625	0	0	0	0	0	0	0	0.0107583	0.298807	T
DB00898	608446	0.186869	0.109244	0.142878	0	0	0.166667	0	0.0833333	0.375	0.25	0.0833333	0.588542	0	0	0	0	0	0.138889	0	0.0222222	0.170543	0	0	0	0	0	0.228218	0	0.0430331	0.316815	T
DB00898	182940	0.131481	0.0462963	0.0780199	0	0	0	0	0	0.166667	0	0.015873	0.333333	0	0	0	0	0	0	0	0.0238095	0.159722	0	0	0	0	0	0	0	0.0194404	0.23074	T
DB00898	260350	0.131481	0.342593	0.212237	0	0	0.333333	0	0	0.388889	0	0.166667	0.866667	0	0	0	0	0	0.166667	0	0.0555556	0.166667	0	0	0	0	0	0.254588	0	0.096225	0.380058	T
DB00898	176100	0.0227273	0.0555556	0.0355335	0	0	0	0	0	0	0	0	0.5625	0	0	0	0	0	0	0	0	0.192308	0	0	0	0	0	0	0	0	0.328897	T
DB00898	137215	0.0227273	0.259259	0.076761	0	0	0	0	0	0	0	0.0625	0.619048	0	0	0	0	0	0.142857	0	0.0238095	0.137255	0	0	0	0	0	0	0	0.0385758	0.291492	T
DB00898	187500	0.280303	0.0451389	0.112484	0	0	0	0	0	0	0	0	0.0648148	0	0	0	0	0	0	0	0	0.0797101	0	0	0	0	0	0	0	0	0.0718777	T
DB00977	600880	0.138889	0.366667	0.225668	0	0	0	0	0	0.666667	0	0.04	0.626667	0	0	0	0	0.25	0.5	0	0.208333	0.770833	0	0	0	0	0	0.57735	0	0.0912871	0.695022	T
DB00977	114550	0.84375	0.342593	0.537645	0	0.428571	1	0	0.5	1	0.428571	0.314286	0.978571	0	0.5	1	0	0.25	0.875	0.5	0.16	0.78	0	0.46291	1	0	0.353553	0.935414	0.46291	0.224245	0.873662	T
DB00977	601367	0.84375	0.366667	0.556215	0	0	0.6	0	0.1	0.6	0	0.0666667	0.533333	0	0	0.5	0	0	0.625	0	0.2	0.783333	0	0	0.547723	0	0	0.612372	0	0.11547	0.646357	T
DB00977	608089	0.84375	0.259804	0.468198	0	0.25	0.75	0	0.125	0.75	0.25	0.15	0.745283	0	0.25	0.75	0	0.333333	0.857143	0.5	0.333333	0.804348	0	0.25	0.75	0	0.204124	0.801784	0.353553	0.223607	0.774252	T
DB00977	156240	0.52381	0.111111	0.241249	0	0	0	0	0	1	0	0.119048	0.833333	0	0	0	0	0.25	0.75	0	0.272727	0.833333	0	0	0	0	0	0.866025	0	0.180187	0.833333	T
DB00977	260350	0.52381	0.342593	0.423619	0	0.333333	1	0	0.333333	1	0.333333	0.4	0.944444	0	0.5	1	0	0.5	0.75	0.5	0.2	0.75	0	0.408248	1	0	0.408248	0.866025	0.408248	0.282843	0.841625	T
DB00977	176807	0.84375	0.259804	0.468198	0	0.166667	0.916667	0.5	0.208333	0.958333	0.166667	0.15625	0.811111	0	0.25	0.75	0	0.333333	0.833333	0.5	0.28125	0.755556	0	0.204124	0.829156	0	0.263523	0.89365	0.288675	0.209631	0.782841	T
DB00977	188050	0.52381	0.2125	0.333631	0	0	0.5	0	0	0.375	0	0.00190114	0.321429	0	0	0.5	0	0	0.5	0	0.0925926	0.796296	0	0	0.5	0	0	0.433013	0	0.0132677	0.505917	T
DB00977	109800	0.52381	0.294444	0.392725	0	0	0.8	0	0.2	0.9	0	0.16	0.7625	0	0	0.5	0	0.166667	0.833333	0	0.19	0.77381	0	0	0.632456	0	0.182574	0.866025	0	0.174356	0.768134	T
DB01077	166710	0.683333	0	0	0	0	0	0	0	0	0	0.047619	0.52381	0	0	0	0	0	0	0	0	0	0	0	0	0	0	0	0	0	0	T
DB01202	607208	0.388889	0	0	0	0	0	0	0	0	1	0	0.368421	0	0	0	0	0	0	0	0	0	0	0	0	0	0	0	0	0	0	T
DB00749	114500	0.78125	0	0	0	0.05	0.5	0	0.13	0.81	0.25	0.153846	0.805263	0	0	0	0	0	0	0	0	0	0	0	0	0	0	0	0	0	0	T
DB00773	114480	1	0.487654	0.698323	0	0.0909091	0.863636	0	0.121212	0.909091	0.25	0.173295	0.868035	0	1	1	0	0.5	1	1	0.2	0.967427	0	0.301511	0.92932	0	0.246183	0.953463	0.5	0.18617	0.916384	T
DB00773	144700	0.107143	0.103333	0.105221	0	0	0	0	0	0.583333	0	0.0588235	0.666667	0	0	0	0	0.25	1	0	0.127273	0.9375	0	0	0	0	0	0.763763	0	0.0865253	0.790569	T
DB00773	114500	0.152778	0.28	0.206828	0	0	0	0	0.15	0.8	0.2	0.161538	0.861538	0	1	1	0	0.5	1	1	0.1875	0.963303	0	0	0	0	0.273861	0.894427	0.447214	0.174036	0.911001	T
DB00773	137800	0.152778	0.368056	0.23713	0	0	0	0	0.333333	1	0.333333	0.307692	0.967742	0	1	1	0	0.75	1	1	0.166667	0.99734	0	0	0	0	0.5	1	0.57735	0.226455	0.98243	T
DB00773	601626	1	0.141026	0.375534	0	0	0.52381	0	0.0714286	0.607143	0.0952381	0.0666667	0.671429	0	0	0	0	0.5	1	0	0.0833333	0.919192	0	0	0	0	0.188982	0.779194	0	0.0745356	0.785603	T
DB00773	211980	0.52381	0.260234	0.369206	0	0	0.928571	0	0.0714286	0.928571	0.0769231	0.153846	0.928571	0	0	1	0	0.333333	1	0	0.0592105	0.929825	0	0	0.963624	0	0.154303	0.963624	0	0.0954427	0.929198	T
DB00773	605027	1	0.148148	0.3849	0	0	0.333333	0	0	0.333333	0	0.0166667	0.638889	0	0	0	0	0.25	0.833333	0	0.107143	0.892857	0	0	0	0	0	0.527046	0	0.0422577	0.755272	T
DB00773	155255	0.25	0.277778	0.263523	0	0	0	0	0.166667	1	0	0.0625	0.860215	0	0	1	0	0.5	1	0	0.116667	0.961538	0	0	0	0	0.288675	1	0	0.0853913	0.909467	T
DB00773	156240	0.0722222	0.395833	0.16908	0	0	0	0	0	0	0	0.1	0.9	0	0	1	0	0.5	1	0	0.1	0.934783	0	0	0	0	0	0	0	0.1	0.917226	T
DB00773	254500	0.152778	0.0833333	0.112834	0	0	0	0	0	1	0	0.0833333	0.791667	0	0	0	0	0	1	0	0.178571	0.947368	0	0	0	0	0	1	0	0.121988	0.866025	T
DB00773	608446	0.52381	0.0947712	0.222805	0	0	0.416667	0	0.125	0.625	0.0833333	0.0833333	0.626667	0	0	1	0	0.5	1	0	0.0789474	0.917241	0	0	0.645497	0	0.25	0.790569	0	0.0811107	0.758159	T
DB00773	256700	0.152778	0.103333	0.125646	0	0	0	0	0.125	1	0	0.06	0.92	0	0	0	0	0	0.75	0	0.166667	0.954545	0	0	0	0	0	0.866025	0	0.1	0.937114	T
DB00773	259500	0.1	0.487654	0.220829	0	0	0	0	0.5	1	0.666667	0.433333	1	0	1	1	0	0.75	1	1	0.25	0.996528	0	0	0	0	0.612372	1	0.816497	0.32914	0.998262	T
DB00773	260350	0.25	0.409722	0.320048	0	0	0	0	0.333333	1	0.333333	0.333333	0.986667	0	1	1	0	1	1	1	0.25	0.99734	0	0	0	0	0.57735	1	0.57735	0.288675	0.991989	T
DB00773	176807	0.52381	0.401961	0.458858	0	0.0833333	0.916667	0	0.166667	0.916667	0.0833333	0.186275	0.857843	0	0.5	1	0	0.666667	1	0.5	0.15	0.957447	0	0.204124	0.957427	0	0.333333	0.957427	0.204124	0.167156	0.906278	T
DB00773	300813	0.047619	0.0343137	0.0404226	0	0	0	0	0	0	0	0	0.1	0	0	0	0	0	0.5	0	0.3	0.805556	0	0	0	0	0	0	0	0	0.283823	T
DB00773	109800	0.52381	0.316667	0.407275	0	0.2	0.6	0	0.2	0.7	0.2	0.129412	0.823529	0	0.5	1	0	0.75	1	0.5	0.153846	0.929134	0	0.316228	0.774597	0	0.387298	0.83666	0.316228	0.141101	0.874739	T
DB00773	194070	0.0833333	0.395833	0.181621	0	0	0	0	0	0.5	0	0.0333333	0.573333	0	0	1	0	0.5	1	0	0.125	0.986842	0	0	0	0	0	0.707107	0	0.0645497	0.75219	T
DB00973	604091	0.0222222	0.0238095	0.0230022	0	0	0	0	0	0	0	0	0.571429	0	0	0	0	0	0	0	0	0.0833333	0	0	0	0	0	0	0	0	0.218218	T
DB00973	210250	0	0.0238095	0	0	0	0	0	0	0	0	0	0	0	0	0	0	0	0	0	0	0.0833333	0	0	0	0	0	0	0	0	0	T
DB00573	180300	0.880952	0	0	0	0	0.428571	0	0.0714286	0.5	0	0.0879121	0.528571	0	0	0	0	0	0	0	0	0	0	0	0	0	0	0	0	0	0	T
DB01288	600807	0.833333	0	0	0.5	0.0555556	0.208333	0.5	0.0833333	0.333333	0.25	0.0769231	0.440476	0	0	0	0	0	0	0	0	0	0	0	0	0	0	0	0	0	0	T
DB00813	157300	0.70202	0	0	0	0	1	0	0.333333	1	0.333333	0.285714	0.944444	0	0	0	0	0	0	0	0	0	0	0	0	0	0	0	0	0	0	T
DB01216	176807	0.0138889	0	0	0	0	0	0	0	0	0	0.104167	0.452381	0	0	0	0	0	0	0	0	0	0	0	0	0	0	0	0	0	0	T
DB01148	608446	0.791667	0	0	0	0	0	0	0	0	0	0.0833333	0.472222	0	0	0	0	0	0	0	0	0	0	0	0	0	0	0	0	0	0	T
DB01195	608446	0.440476	0	0	0	0	0.416667	0	0.0416667	0.458333	0.125	0.09375	0.666667	0	0	0	0	0	0	0	0	0	0	0	0	0	0	0	0	0	0	T
DB01073	610424	0.0208333	0.0512821	0.032686	0	0	0	0	0	0	0.333333	0.0833333	0.75	0	0	0	0	0	0	0	0	0.3125	0	0	0	0	0	0	0	0	0.484123	T
DB01073	601626	0.420635	0.0512821	0.146871	0	0	0.285714	0	0	0.34127	0.0952381	0.0628571	0.654762	0	0	0	0	0	0	0	0	0.353535	0	0	0	0	0	0	0	0	0.481125	T
DB04841	157300	0.14881	0	0	0	0.666667	1	0.5	0.5	1	0.666667	0.45	0.9	0	0	0	0	0	0	0	0	0	0	0	0	0	0	0	0	0	0	T
DB01544	608516	0.745455	0	0	0	0	0	0	0	0	0.5	0.15	0.625	0	0	0	0	0	0	0	0	0	0	0	0	0	0	0	0	0	0	T
DB01185	114480	0.490741	0.204733	0.316971	1	0.227273	1	0.5	0.181818	0.977273	0.4	0.175325	0.851852	0	0	1	0.5	0.25	0.954545	0.75	0.153365	0.825962	0	0	1	0.5	0.213201	0.965842	0.547723	0.163978	0.838807	T
DB01185	176807	0.574074	0.204733	0.342829	1	0.166667	1	0.5	0.166667	0.916667	0.166667	0.137931	0.833333	0	0	1	0.5	0.283333	0.916667	0.75	0.153661	0.826108	0	0	1	0.5	0.217307	0.916667	0.353553	0.145584	0.829713	T
DB00875	181500	0.641667	0	0	0.5	0	0.285714	0.5	0.0357143	0.392857	0.2	0.0531915	0.428571	0	0	0	0	0	0	0	0	0	0	0	0	0	0	0	0	0	0	T
DB00623	181500	0.861111	0	0	0	0.0357143	0.392857	0	0.0357143	0.428571	0.142857	0.0384615	0.415414	0	0	0	0	0	0	0	0	0	0	0	0	0	0	0	0	0	0	T
DB00712	604302	0.880952	0.0735294	0.254511	0	0	0.5	0	0	0.5	0	0.227273	0.909091	0	0	0	0	0	0	0	0.0681818	0.421053	0	0	0	0	0	0	0	0.124482	0.618688	T
DB00712	180300	0.880952	0.0416667	0.191589	0	0	0.428571	0	0.0714286	0.5	0	0.0879121	0.528571	0	0	0	0	0	0	0	0.0789474	0.398148	0	0	0	0	0	0	0	0.0833092	0.458748	T
DB00712	176807	0.541667	0.0735294	0.199571	0	0	0.666667	0	0.125	0.833333	0.1	0.166667	0.861111	0	0	0	0	0	0	0	0.078125	0.453125	0	0	0	0	0	0	0	0.114109	0.624653	T
DB04842	181500	0.880952	0	0	1	0	0.357143	1	0.0357143	0.392857	0.2	0.0625	0.428571	0	0	0	0	0	0	0	0	0	0	0	0	0	0	0	0	0	0	T
DB00499	176807	0.574074	0.107843	0.248817	1	0.166667	1	0.5	0.208333	1	0.25	0.1875	0.851852	0	0	0	0.5	0.625	1	1	0.255814	0.949612	0	0	0	0.5	0.360844	1	0.5	0.219009	0.899405	T
DB00499	109800	0.46875	0.107843	0.224837	0	0.2	0.6	0	0.3	0.8	0.4	0.2	0.82	0	0	0	0.5	0.416667	1	1	0.251908	0.942748	0	0	0	0	0.353553	0.894427	0.632456	0.224459	0.879235	T
DB00588	600807	0.481481	0	0	0	0.0833333	0.666667	0.333333	0.138889	0.666667	0.142857	0.0833333	0.493056	0	0	0	0	0	0	0	0	0	0	0	0	0	0	0	0	0	0	T
DB00569	600880	0.0185185	0	0	0	0	0	0	0	0	0	0.142857	0.714286	0	0	0	0	0	0	0	0	0	0	0	0	0	0	0	0	0	0	T
DB00998	157300	1	0	0	0	0	0	0	0	0	0	0.166667	0.583333	0	0	0	0	0	0	0	0	0	0	0	0	0	0	0	0	0	0	T
DB00695	601367	0.0166667	0.0291667	0.0220479	0	0	0	0	0	0	0	0.0142857	0.44	0	0	0	0	0	0	0	0	0.142857	0	0	0	0	0	0	0	0	0.250713	T
DB00695	176100	0.0238095	0.00925926	0.0148478	0	0	0	0	0	0	0	0	0.807692	0	0	0	0	0	0	0	0	0.25	0	0	0	0	0	0	0	0	0.449359	T
DB00695	137215	0.0347222	0.0291667	0.0318234	0	0	0	0	0	0	0	0.107143	0.735294	0	0	0	0	0	0	0	0	0.25	0	0	0	0	0	0	0	0	0.428746	T
DB00996	105400	0.00925926	0.12963	0.034645	0	0	0	0	0	0	0	0.0625	0.4375	0	0	0	0	0	0.125	0	0	0.35	0	0	0	0	0	0	0	0	0.391312	T
DB00996	607208	0.388889	0.0416667	0.127294	0	0	0	0	0	0	1	0	0.333333	0	0	0	0	0	0	0	0	0.291667	0	0	0	0	0	0	0	0	0.311805	T
DB00996	157300	0.199074	0.0833333	0.1288	0	0	0.333333	0	0	0.5	0	0.111111	0.703704	0	0	0	0	0	0	0	0	0.352941	0	0	0	0	0	0	0	0	0.498363	T
DB00996	260350	0.0462963	0.12963	0.0774685	0	0	0	0	0	0.5	0	0.166667	0.833333	0	0	0	0	0	0.0833333	0	0	0.316176	0	0	0	0	0	0.204124	0	0	0.513303	T
DB00674	104300	0.424812	0	0	0	0.0909091	0.363636	0	0.0909091	0.363636	0.2	0.1	0.463636	0	0	0	0	0	0	0	0	0	0	0	0	0	0	0	0	0	0	T
DB00441	235400	0	0.0231481	0	0	0	0	0	0	0	0	0	0	0	0	0	0	0	0	0	0.037037	0.666667	0	0	0	0	0	0	0	0	0	T
DB00441	114480	0.302469	0.399177	0.347475	0	0	0.454545	0	0.0227273	0.568182	0.142857	0.121212	0.827273	0	0	0.777778	0	0	0.833333	0	0.0333333	0.674419	0	0	0.594588	0	0	0.688102	0	0.0635642	0.746946	T
DB00441	114550	0.087963	0.384259	0.183849	0	0	0	0	0	0	0	0.190476	0.968254	0	0	1	0	0	0.833333	0	0.0333333	0.678679	0	0	0	0	0	0	0	0.0796819	0.810638	T
DB00441	144700	0.0625	0.06893	0.0656363	0	0	0	0	0	0.166667	0	0.025	0.526667	0	0	0	0	0	0.833333	0	0.037037	0.760417	0	0	0	0	0	0.372678	0	0.030429	0.63284	T
DB00441	211980	0.25	0.292398	0.270369	0	0	0.5	0	0.0238095	0.52381	0.0909091	0.142857	0.872024	0	0	0.5	0	0	0.809524	0	0.0333333	0.665763	0	0	0.5	0	0	0.651181	0	0.0690066	0.761946	T
DB00441	605027	0.0625	0.148148	0.096225	0	0	0	0	0	0	0	0.0175439	0.652778	0	0	0	0	0	0.5	0	0	0.490196	0	0	0	0	0	0	0	0	0.565676	T
DB00441	156240	0.40625	0.114198	0.21539	0	0	0.5	0	0	0.5	0	0.0909091	0.75	0	0	0	0	0	0.833333	0	0.0277778	0.633333	0	0	0	0	0	0.645497	0	0.0502519	0.689202	T
DB00441	254500	0.087963	0.0833333	0.0856169	0	0	0	0	0	0	0	0.0263158	0.833333	0	0	0	0	0	0.833333	0	0.0185185	0.666667	0	0	0	0	0	0	0	0.0220755	0.745356	T
DB00441	608446	0.0656566	0.109244	0.084691	0	0	0	0	0	0.5	0.142857	0.0833333	0.643333	0	0	0.666667	0	0	0.916667	0	0.0333333	0.656642	0	0	0	0	0	0.677003	0	0.0527046	0.649953	T
DB00441	167000	0.087963	0.384259	0.183849	0	0	0	0	0	0.583333	0.166667	0.238095	0.895833	0	0	0.666667	0	0	0.833333	0	0.037037	0.67193	0	0	0	0	0	0.697217	0	0.093906	0.775846	T
DB00441	260350	0.40625	0.399177	0.402698	0	0	0.666667	0	0	0.666667	0	0.383333	0.974359	0	0	1	0	0	0.916667	0	0.0193638	0.752577	0	0	0.816497	0	0	0.781736	0	0.0861555	0.856318	T
DB00441	176807	0.087963	0.212418	0.136693	0	0	0	0	0	0	0.25	0.1875	0.833333	0	0	0.777778	0	0	0.833333	0	0.0222222	0.682624	0	0	0	0	0	0	0	0.0645497	0.754224	T
DB00441	109800	0.087963	0.294444	0.160935	0	0	0	0	0	0	0	0.15	0.775	0	0	0.333333	0	0	0.777778	0	0.0193638	0.627939	0	0	0	0	0	0	0	0.053894	0.697605	T
DB00056	601626	0.0630252	0	0	0	0	0	0	0.047619	0.698413	0.0952381	0.0683761	0.607143	0	0	0	0	0	0	0	0	0	0	0	0	0	0	0	0	0	0	T
DB01120	125853	0.440476	0.0462963	0.142802	1	0.0357143	0.178571	1	0.0535714	0.642857	0.25	0.0714286	0.630252	0	0	0	0	0	0.5	0	0.0547945	0.406393	0	0	0	0	0	0.566947	0	0.0625611	0.506093	T
DB01120	608446	0.232143	0.0462963	0.103669	0	0	0.5	0	0.125	0.666667	0.0833333	0.117424	0.742424	0	0	0	0	0	0.5625	0.5	0.0548246	0.401316	0	0	0	0	0	0.612372	0.204124	0.0802355	0.545845	T
DB01067	125853	0.440476	0	0	1	0.0714286	0.535714	1	0.0714286	0.535714	0.333333	0.0761905	0.582143	0	0	0	0	0	0	0	0	0	0	0	0	0	0	0	0	0	0	T
DB01296	601367	0.283333	0.0272727	0.0879049	0	0	0.4	0	0.1	0.6	0	0.1	0.45	0	0	0	0	0	0	0	0.1875	0.857143	0	0	0	0	0	0	0	0.136931	0.621059	T
DB01296	266600	0.407407	0.0606061	0.157135	0	0	1	0	0	1	0	0.214286	1	0	0	0	0	0	1	0	0.208333	0.895833	0	0	0	0	0	1	0	0.211289	0.946485	T
DB01296	166710	0.138889	0.0606061	0.091747	0	0	0	0	0.0833333	0.75	0.166667	0.157407	0.62963	0	0	0	0	0	1	0	0.25	1	0	0	0	0	0	0.866025	0	0.198373	0.793492	T
DB00143	219700	0.0231481	0.0959596	0.0471305	0	0	0	0	0	0	0.333333	0.0769231	0.589744	0	0	0	0	0	0.274194	0	0.00182593	0.309191	0	0	0	0	0	0	0	0.0118514	0.427017	T
DB00143	167000	0.0763889	0.0959596	0.0856169	0	0	0	0	0.0555556	0.666667	0.166667	0.2	0.861111	0	0	0	0	0	0.274194	0	0.00186104	0.315136	0	0	0	0	0	0.427546	0	0.0192927	0.520929	T
DB01016	125853	0.544872	0	0	1	0.0357143	0.178571	1	0.0357143	0.276786	0.176471	0.0714286	0.589286	0	0	0	0	0	0	0	0	0	0	0	0	0	0	0	0	0	0	T
DB00014	104300	0.03125	0.0555556	0.0416667	0	0	0	0	0	0	0	0.0454545	0.431818	0	0	0	0	0	0.2	0	0.00666667	0.133333	0	0	0	0	0	0	0	0.0174078	0.239949	T
DB00014	114480	0.3	0.204733	0.24783	0	0	0	0	0	0	0	0.0727273	0.618182	0	0	0	0	0	0.25	0	0.000961538	0.114379	0	0	0	0	0	0	0	0.00836242	0.265908	T
DB00014	176807	0.0297619	0.204733	0.0780591	0	0	0	0	0	0	0	0.0925926	0.731481	0	0	0	0	0	0.0666667	0	0.00675676	0.135135	0	0	0	0	0	0	0	0.0250125	0.314402	T
DB00502	104300	0.516667	0.0239234	0.111178	0	0	0.454545	0	0.0454545	0.5	0.0909091	0.030303	0.511364	0	0	0	0	0	0.4	0.4	0.0594595	0.497297	0	0	0	0	0	0.447214	0.190693	0.0424476	0.504281	T
DB00502	608516	0.516667	0.192982	0.315765	1	0	0.5	1	0	0.75	0.5	0.333333	0.826087	1	0	0.8	1	0	0.8	0.4	0.138095	0.433333	1	0	0.632456	1	0	0.774597	0.447214	0.21455	0.598307	T
DB00502	182940	0.1	0.0104167	0.0322749	0	0	0.333333	0	0	0.5	0	0.025641	0.333333	0	0	0	0	0	0	0.4	0.05	0.45	0	0	0	0	0	0	0	0.0358057	0.387298	T
DB00502	181500	0.658333	0.192982	0.356436	1	0	0.357143	1	0.0714286	0.464286	0.166667	0.0586081	0.42	1	0	0.8	1	0	0.8	0.4	0.175758	0.525	1	0	0.534522	1	0	0.609449	0.258199	0.101493	0.469574	T
DB01159	600807	0.1125	0	0	0	0	0.333333	0.5	0.104167	0.416667	0.0833333	0.0591398	0.412393	0	0	0	0	0	0	0	0	0	0	0	0	0	0	0	0	0	0	T
DB00407	600807	0.0277778	0.0687135	0.0436888	0	0	0	0	0	0	0	0.0333333	0.283333	0	0	0	0	0	0	0	0.0833333	0.5	0	0	0	0	0	0	0	0.0527046	0.376386	T
DB00407	601367	0.0166667	0.308333	0.071686	0	0	0	0	0	0	0	0.0666667	0.48	0	1	1	0	0.5	1	1	0.05	0.959184	0	0	0	0	0	0	0	0.057735	0.678534	T
DB00407	266600	0.0119048	0.105263	0.0353996	0	0	0	0	0	0	0	0	0.6	0	0	0	0	0	0.25	0	0	0.132353	0	0	0	0	0	0	0	0	0.281801	T
DB00407	211980	0.0277778	0.105263	0.0540738	0	0	0	0	0	0	0.333333	0.166667	0.666667	0	0	0	0	0	0.25	0	0.0454545	0.454545	0	0	0	0	0	0	0	0.0870388	0.550482	T
DB00407	608446	0.101852	0.120098	0.110599	0	0	0	0	0	0.291667	0	0.0277778	0.458333	0	0	1	0	0.5	1	0	0.0348837	0.448276	0	0	0	0	0	0.540062	0	0.0311286	0.453277	T
DB00407	182940	0.0277778	0.0467836	0.0360492	0	0	0	0	0	0	0	0	0.222222	0	0	0	0	0	0	0	0	0.0714286	0	0	0	0	0	0	0	0	0.125988	T
DB00407	166710	0.0277778	0.0606061	0.0410305	0	0	0	0	0	0	0	0.0833333	0.541667	0	0	0	0	0	0.25	0	0.0909091	0.545455	0	0	0	0	0	0	0	0.0870388	0.543557	T
DB00407	189800	0.0208333	0.308333	0.0801474	0	0	0	0	0	0	0	0	0.166667	0	0	0	0	0	0	0	0.2	0.4	0	0	0	0	0	0	0	0	0.258199	T
DB00407	188050	0.00925926	0.2125	0.0443576	0	0	0	0	0	0	0	0.05	0.2	0	1	1	0	0.333333	1	1	0.333333	0.94	0	0	0	0	0	0	0	0.129099	0.43359	T
DB01452	600807	0.114583	0.0261438	0.0547325	0	0	0	0.5	0.0833333	0.5	0.0833333	0.0722222	0.472222	0	0	0	0	0	0	0	0.0199005	0.482587	0	0	0	0	0	0	0	0.0379112	0.477377	T
DB01452	608446	0.930556	0.0261438	0.155975	0	0	0.25	0	0.0416667	0.541667	0.142857	0.0714286	0.615385	0	0	0	0	0	0	0	0.020202	0.494949	0	0	0	0	0	0	0	0.0379869	0.551892	T
DB01275	152700	0.047619	0.0151515	0.0268608	0	0	0	0	0	0	0	0.0166667	0.597222	0	0	0	0	0	0	0	0	0.1	0	0	0	0	0	0	0	0	0.244381	T
DB01275	189800	0.0104167	0.0151515	0.012563	0	0	0	0	0	0	0	0	0.4	0	0	0	0	0	0	0	0	0.142857	0	0	0	0	0	0	0	0	0.239046	T
DB00999	608446	0.384259	0	0	0	0	0.208333	0	0.0416667	0.75	0.0833333	0.0777778	0.608333	0	0	0	0	0	0	0	0	0	0	0	0	0	0	0	0	0	0	T
DB00741	180300	0.805556	0.0511464	0.202981	0	0	0.571429	0	0.0714286	0.535714	0	0.0857143	0.528571	0	0	0	0	0.25	0.75	0	0.166667	0.853659	0	0	0	0	0.133631	0.633866	0	0.119523	0.671729	T
DB00741	600807	0.805556	0.0498971	0.200487	0	0.0833333	0.666667	0.333333	0.138889	0.666667	0.142857	0.1	0.55	0	0	1	0	0.25	0.875	0.5	0.166667	0.846154	0	0	0.816497	0	0.186339	0.763763	0.267261	0.129099	0.682191	T
DB00741	114480	0.805556	0.204733	0.406108	0	0.181818	0.954545	0	0.227273	0.977273	0.227273	0.181818	0.836648	0	0	0.833333	0	0.25	1	0.5	0.151316	0.868421	0	0	0.891883	0	0.238366	0.988571	0.3371	0.165867	0.852386	T
DB00741	608516	0.101852	0.0648148	0.0812497	0	0	0	0	0.5	0.75	0.5	0.142857	0.757143	0	0	0	0	0.5	1	0.5	0.111111	0.8	0	0	0	0	0.5	0.866025	0.5	0.125988	0.778276	T
DB00741	601665	0.5	0.0444444	0.149071	0	0	0.533333	0	0	0.466667	0.0666667	0.0606061	0.464103	0	0	1	0	0.25	1	0	0.194444	0.851449	0	0	0.730297	0	0	0.68313	0	0.108556	0.628617	T
DB00741	176807	0.805556	0.204733	0.406108	0	0.0833333	0.916667	0.5	0.166667	0.958333	0.0833333	0.125	0.841667	0	0	0.833333	0	0.5	1	0.5	0.189189	0.823529	0	0	0.874007	0	0.288675	0.978945	0.204124	0.153781	0.832549	T
DB00327	607208	0.930556	0	0	0	0	0.333333	0	0	0.333333	1	0.0833333	0.333333	0	0	0	0	0	0	0	0	0	0	0	0	0	0	0	0	0	0	T
DB01611	607507	0.0384615	0.0138889	0.0231125	0	0	0	0	0	0	0	0	0.833333	0	0	0	0	0	0	0	0	0.333333	0	0	0	0	0	0	0	0	0.527046	T
DB01611	180300	0.40625	0.0972222	0.198737	0	0	0.428571	0	0.0714286	0.5	0	0.0989011	0.52381	0	0	0.5	0	0	0.5	0	0.0217391	0.5	0	0	0.46291	0	0	0.5	0	0.0463684	0.511766	T
DB01611	219700	0.0277778	0.0324074	0.0300034	0	0	0	0	0	0	0.333333	0.0625	0.6875	0	0	0	0	0	0	0	0.0208333	0.416667	0	0	0	0	0	0	0	0.0360844	0.535218	T
DB01611	152700	0.40625	0.0972222	0.198737	0	0	0.333333	0	0	0.333333	0	0.0833333	0.777778	0	0	0.5	0	0	0.5	0	0.0151515	0.409091	0	0	0.408248	0	0	0.408248	0	0.0355335	0.564076	T
DB01050	104300	0.327778	0.100694	0.181674	0	0	0.363636	0	0.0909091	0.636364	0.0909091	0.0606061	0.54067	0	0	0	0.25	0.142857	0.785714	0.142857	0.129032	0.605195	0	0	0	0	0.113961	0.707107	0.113961	0.0884315	0.572023	T
DB01050	600807	0.541667	0.179739	0.312023	0	0	0.125	0.5	0.0833333	0.402778	0.142857	0.0634921	0.427419	0	0.142857	0.857143	0.5	0.142857	0.857143	0.142857	0.101504	0.56391	0	0	0.327327	0.5	0.109109	0.58757	0.142857	0.0802788	0.490944	T
DB01050	114500	0.541667	0.246667	0.365529	0	0.2	0.85	0.142857	0.2	0.875	0.2	0.122727	0.857143	0	0.285714	0.857143	0	0.142857	0.785714	0.285714	0.103641	0.575824	0	0.239046	0.853564	0	0.169031	0.829156	0.239046	0.112781	0.702541	T
DB01050	219700	0.0486111	0.108889	0.0727544	0	0	0	0	0	0	0.333333	0.140351	0.789474	0	0	0	0.5	0.190476	0.785714	0.142857	0.137755	0.619898	0	0	0	0	0	0	0.218218	0.139047	0.699566	T
DB01050	152700	0.541667	0.0707071	0.195703	0	0	0.166667	0	0	0.5	0	0.0357143	0.619048	0	0	0	0	0.142857	0.642857	0.142857	0.0625	0.6	0	0	0	0	0	0.566947	0	0.0472456	0.609449	T
DB01050	157300	0.541667	0.186667	0.31798	0	0.111111	0.555556	0	0.333333	1	0.666667	0.354839	0.944444	0	0.142857	0.857143	0	0.142857	0.857143	0.142857	0.126531	0.618158	0	0.125988	0.690066	0	0.218218	0.92582	0.308607	0.211891	0.764078	T
DB01050	608446	0.541667	0.176471	0.309173	0	0	0.5	0	0.125	0.583333	0.0833333	0.0819892	0.628378	0	0	0.857143	0	0.0793651	0.857143	0.142857	0.107143	0.609023	0	0	0.654654	0	0.0996024	0.707107	0.109109	0.093726	0.618625	T
DB01050	260350	0.37037	0.246667	0.302255	0	0.666667	1	0	0.666667	1	0.666667	0.378788	0.969697	0	0.285714	0.857143	0	0.142857	0.857143	0.285714	0.137755	0.619898	0	0.436436	0.92582	0	0.308607	0.92582	0.436436	0.228429	0.775315	T
DB01050	176807	0.541667	0.20915	0.336585	0	0	0.916667	0	0.0833333	0.916667	0.0833333	0.121891	0.825758	0	0	0	0.25	0.0714286	0.785714	0.142857	0.114846	0.601824	0	0	0	0	0.0771517	0.848668	0.109109	0.118316	0.704954	T
DB01088	189800	0.25	0	0	0	0	0	0	0	0	0	0.0384615	0.384615	0	0	0	0	0	0	0	0	0	0	0	0	0	0	0	0	0	0	T
DB00619	114480	0.434921	0.300412	0.361463	0	0.106061	0.742424	0	0.166667	0.977273	0.272727	0.193182	0.826446	0	0.142857	0.857143	0.666667	0.380952	1	0.571429	0.329193	0.975155	0	0.123091	0.797724	0	0.251976	0.988571	0.394771	0.252179	0.897727	T
DB00619	606764	0.384615	0.0833333	0.179029	0.5	0.25	0.5	0.5	0.2	0.5625	0.5	0.16	0.5625	0	0	0	0.5	0.428571	1	0.571429	0.452381	1	0	0	0	0.5	0.29277	0.75	0.534522	0.269037	0.75	T
DB00619	137800	0.154762	0.300412	0.215621	0	0	0	0	0.666667	1	0.666667	0.242424	0.953704	0	0.142857	0.857143	0	0.142857	1	0.428571	0.469388	1	0	0	0	0	0.308607	1	0.534522	0.337329	0.976578	T
DB00619	156240	0.24127	0.114198	0.165989	0	0	0.5	0	0	1	0	0.0833333	1	0	0	0	0	0.0714286	0.714286	0	0.0952381	0.857143	0	0	0	0	0	0.845154	0	0.0890871	0.92582	T
DB00619	176807	0.384615	0.205882	0.281399	0	0.0208333	0.5	0	0.166667	0.875	0.166667	0.194444	0.833333	0	0.047619	1	0	0.0857143	1	0.571429	0.34127	0.952381	0	0.031497	0.707107	0	0.119523	0.935414	0.308607	0.257601	0.890871	T
DB00619	137215	0.24127	0.199074	0.219159	0	0	1	0	0.166667	0.9375	0	0.0694444	0.806818	0	0	1	0	0.114286	1	0.285714	0.269841	0.916667	0	0	1	0	0.138013	0.968246	0	0.13689	0.85999	T
DB00619	187950	0.037037	0.09375	0.0589256	0	0	0	0	0	0	0	0	0.777778	0	0	0	0.5	0.285714	1	0.285714	0.447619	0.990476	0	0	0	0	0	0	0	0	0.877707	T
DB00458	143465	0.395425	0.0219298	0.0931214	0	0	0.25	0	0	0.125	1	0.0625	0.25	0	0	0	0	0	0	0.25	0.0208333	0.333333	0	0	0	0	0	0	0.5	0.0360844	0.288675	T
DB00458	608516	0.397759	0.192982	0.277057	1	0	0.5	1	0	0.5	0.5	0.333333	0.708333	1	0	0.333333	1	0	0.333333	0.25	0.0456349	0.188596	1	0	0.408248	1	0	0.408248	0.353553	0.123335	0.365499	T
DB00458	157300	0.387255	0.176471	0.261417	0	0	1	0	0	1	0.333333	0.222222	0.809524	0	0	0.333333	0	0	0.375	0.0833333	0.0263158	0.270833	0	0	0.57735	0	0	0.612372	0.166667	0.0764719	0.468237	T
DB00458	608446	0.401961	0.176471	0.266335	0	0	0.333333	0	0	0.333333	0.0833333	0.0625	0.505952	0	0	0.333333	0	0	0.375	0.0833333	0.0233333	0.270833	0	0	0.333333	0	0	0.353553	0.0833333	0.0381881	0.370174	T
DB00458	171300	0.204248	0.0601852	0.110873	0	0	0.0714286	0	0	0.0952381	0	0.047619	0.428571	0	0	0	0	0	0.166667	0.0909091	0.0238095	0.214286	0	0	0	0	0	0.125988	0	0.0336718	0.303046	T
DB00458	181500	0.39951	0.192982	0.277666	1	0	0.357143	1	0	0.357143	0.166667	0.0665025	0.309524	1	0	0.333333	1	0	0.361111	0.1	0.0580808	0.233333	1	0	0.345033	1	0	0.359122	0.129099	0.0621491	0.268742	T
DB00724	605462	0	0	0	0	0	0	0	0	0	0	0	0	0	0	0	0	0	0	0	0	0	0	0	0	0	0	0	0	0	0	T
DB00328	104300	0.333333	0.0714286	0.154303	0	0	0.363636	0	0.0454545	0.454545	0.0909091	0.0909091	0.559809	0	0	0	0	0.1	0.7	0.2	0.0538462	0.5	0	0	0	0	0.06742	0.564076	0.13484	0.069965	0.52906	T
DB00328	604302	0.625	0.135417	0.290922	0	0	0.666667	0	0	1	0	0.145833	0.854167	0	0	0	0	0.1	0.7	0.2	0.0684211	0.533333	0	0	0	0	0	0.83666	0	0.0998903	0.674949	T
DB00328	180300	0.625	0.0972222	0.246503	0	0	0.428571	0	0.0714286	0.464286	0	0.0612245	0.465438	0	0	0	0	0.1	0.5	0.2	0.0666667	0.472222	0	0	0	0	0.0845154	0.481812	0	0.0638877	0.468818	T
DB00328	114480	0.416667	0.313051	0.361162	0	0.0454545	0.818182	0	0.0681818	0.863636	0.125	0.159091	0.852273	0	0.2	0.8	0	0.1	0.7	0.4	0.0395833	0.508333	0	0.0953463	0.80904	0	0.0825723	0.777525	0.223607	0.0793558	0.658209	T
DB00328	114550	0.625	0.368571	0.479955	0	0.142857	1	0	0.214286	1	0.2	0.214286	0.971429	0	0.2	0.8	0	0.1	0.75	0.4	0.0533333	0.533333	0	0.169031	0.894427	0	0.146385	0.866025	0.282843	0.106904	0.719788	T
DB00328	144700	0.625	0.103333	0.254133	0	0	0.666667	0	0	0.666667	0	0.0833333	0.604167	0	0	0	0	0.04	0.5	0.2	0.0529412	0.529412	0	0	0	0	0	0.57735	0	0.0664211	0.565555	T
DB00328	114500	0.625	0.368571	0.479955	0	0.05	0.5	0	0.1125	0.775	0.25	0.1125	0.820588	0	0.2	0.8	0	0.1	0.7	0.4	0.0404762	0.488095	0	0.1	0.632456	0	0.106066	0.736546	0.316228	0.0674802	0.632871	T
DB00328	133239	0.625	0.11	0.262202	0	0	0.166667	0	0.0833333	0.666667	0	0.0333333	0.716667	0	0	0.2	0	0.1	0.6	0.2	0.0333333	0.516667	0	0	0.182574	0	0.0912871	0.632456	0	0.0333333	0.608505	T
DB00328	137800	0.186667	0.328704	0.247706	0	0.333333	0.666667	0	0.25	0.833333	0.333333	0.25	0.961538	0	0.2	0.8	0	0.2	0.6	0.4	0.05	0.53	0	0.258199	0.730297	0	0.223607	0.707107	0.365148	0.111803	0.713874	T
DB00328	610424	0.0666667	0.102339	0.0825991	0	0	0	0	0	0.166667	0.333333	0.125	0.75	0	0	0	0	0.0666667	0.35	0.2	0.05	0.447059	0	0	0	0	0	0.241523	0.258199	0.0790569	0.579046	T
DB00328	601626	0.625	0.143162	0.299126	0	0	0.571429	0	0.0833333	0.738095	0.0952381	0.0567766	0.659341	0	0	0	0	0.05	0.5	0.2	0.0409836	0.488889	0	0	0	0	0.0645497	0.607493	0.138013	0.048238	0.567754	T
DB00328	211980	0.625	0.275689	0.415097	0	0.0357143	0.714286	0	0.142857	0.875	0.0714286	0.105442	0.89011	0	0	0.6	0	0.1	0.666667	0.4	0.0393443	0.487879	0	0	0.654654	0	0.119523	0.763763	0.169031	0.0644092	0.658988	T
DB00328	152700	0.625	0.0972222	0.246503	0	0	0.166667	0	0	0.5	0	0.0333333	0.557692	0	0	0	0	0.05	0.44	0.2	0.024	0.448	0	0	0	0	0	0.469042	0	0.0282843	0.499846	T
DB00328	157300	0.625	0.228395	0.377819	0	0.111111	0.555556	0	0.333333	0.916667	0.666667	0.364341	0.888889	0	0	0.6	0	0.1	0.7	0.4	0.0702703	0.518919	0	0	0.57735	0	0.182574	0.801041	0.516398	0.160007	0.679162	T
DB00328	137215	0.416667	0.214912	0.299244	0	0	0.5	0	0.0625	0.6875	0	0.075	0.7	0	0	0.2	0	0.0666667	0.457143	0.2	0.0428571	0.488889	0	0	0.316228	0	0.0645497	0.560612	0	0.0566947	0.584998	T
DB00328	109800	0.625	0.204167	0.357217	0	0	0.2	0	0.15	0.7	0.2	0.125	0.726316	0	0	0	0	0.2	0.6	0.4	0.0352941	0.483333	0	0	0	0	0.173205	0.648074	0.282843	0.0664211	0.592497	T
DB01029	125853	0.464286	0.0462963	0.146611	0	0	0.392857	0	0.0714286	0.714286	0.107143	0.077381	0.611111	0	0	0	0	0.0714286	0.785714	0.5	0.136986	0.794521	0	0	0	0	0.0714286	0.749149	0.231455	0.102957	0.696807	T
DB01029	608446	0.481481	0.0462963	0.149301	0	0.25	0.833333	0.5	0.166667	0.791667	0.25	0.138889	0.692308	0	0	0	0	0.0625	0.8125	0.5	0.131579	0.774123	0	0	0	0	0.102062	0.802016	0.353553	0.135185	0.732073	T
DB00893	235200	0	0	0	0	0	0	0	0	0	0	0	0	0	0	0	0	0	0	0	0	0	0	0	0	0	0	0	0	0	0	T
DB01247	157300	0.633333	0	0	0	0	0.333333	0	0	0.333333	0.333333	0.25	0.857143	0	0	0	0	0	0	0	0	0	0	0	0	0	0	0	0	0	0	T
DB00332	600807	0.395833	0.0392157	0.124591	0	0	0.0833333	0	0	0.291667	0.0909091	0.0555556	0.416667	0	0	0	0	0	0	0	0	0.106667	0	0	0	0	0	0	0	0	0.210819	T
DB00332	606963	0.791667	0.0392157	0.176198	0	0	0	0	0	0	0	0.0833333	0.5	0	0	0	0	0	0	0	0	0.0860215	0	0	0	0	0	0	0	0	0.20739	T
DB01064	600807	0.606481	0.0261438	0.12592	0.5	0.0555556	0.208333	0.5	0.166667	0.625	0.25	0.0769231	0.544872	0	0	0	0	0	0	0.285714	0.10661	0.658849	0	0	0	0	0	0	0.267261	0.090558	0.599156	T
DB01064	608446	0.604167	0.0261438	0.125679	0	0	0.416667	0.5	0.125	0.75	0.166667	0.0952381	0.660256	0	0	0	0	0	0	0.285714	0.106061	0.666667	0	0	0	0	0	0	0.218218	0.100504	0.663454	T
DB00270	608446	0.572222	0	0	0	0	0.0666667	0	0.0416667	0.458333	0.125	0.0555556	0.494048	0	0	0	0	0	0	0	0	0	0	0	0	0	0	0	0	0	0	T
DB00602	103780	0.206349	0	0	0	0	0.2	0	0.1	0.2	0.2	0.1	0.32	0	0	0	0	0	0	0	0	0	0	0	0	0	0	0	0	0	0	T
DB01221	608516	0.385417	0.192982	0.272725	0	0	0.5	0	0	0.666667	0.5	0.214286	0.75	0	0	0.666667	0	0	0.666667	0	0.015873	0.416667	0	0	0.57735	0	0	0.666667	0	0.0583212	0.559017	T
DB01221	607208	0.227778	0.0131579	0.0547456	0	0	1	0	0	1	1	0.1	0.5	0	0	0	0	0	0	0	0.0222222	0.333333	0	0	0	0	0	0	0	0.0471405	0.408248	T
DB01221	181500	0.395833	0.192982	0.276385	0	0	0.214286	0	0.0357143	0.392857	0.142857	0.0396825	0.380952	0	0	0.666667	0	0	0.666667	0	0.0555556	0.5	0	0	0.377964	0	0	0.511766	0	0.046953	0.436436	T
DB01009	180300	0.770833	0.0140056	0.103904	0	0	0.428571	0	0.0714286	0.5	0	0.0761905	0.47619	0	0	0	0	0	0	0	0.0243902	0.260163	0	0	0	0	0	0	0	0.0431081	0.351976	T
DB01009	600807	0.770833	0.0140056	0.103904	0	0	0.125	0	0.0833333	0.416667	0.2	0.0961538	0.493056	0	0	0	0	0	0	0	0.0277778	0.305556	0	0	0	0	0	0	0	0.0516811	0.388144	T
DB00465	143465	0.0297619	0.0104167	0.0176074	0	0	0	0	0	0	0	0	0.166667	0	0	0	0	0	0	0	0	0.25	0	0	0	0	0	0	0	0	0.204124	T
DB00465	157300	0.880952	0.0104167	0.0957945	0	0	0.333333	0	0.333333	0.833333	0.333333	0.416667	0.916667	0	0	0	0	0	0	0	0	0.25	0	0	0	0	0	0	0	0	0.478714	T
DB00920	600807	0.520833	0	0	0	0	0.1875	0	0.0833333	0.375	0.0833333	0.0555556	0.465278	0	0	0	0	0	0	0	0	0	0	0	0	0	0	0	0	0	0	T
DB00598	143465	0.425926	0.0208333	0.094199	0	0	0.333333	0	0	0.25	1	0.05	0.35	0	0	0	0	0	0	0	0.05	0.45	0	0	0	0	0	0	0	0.05	0.396863	T
DB00598	171300	0.599359	0.0416667	0.158029	0	0	0.357143	0	0	0.285714	0	0.0408163	0.591837	0	0	0	0	0	0	0	0.0714286	0.464286	0	0	0	0	0	0	0	0.0539949	0.524196	T
DB00598	189800	0.722222	0.0416667	0.173472	0	0	0.25	0	0	0.25	0	0.05	0.444444	0	0	0	0	0	0	0	0	0.453125	0	0	0	0	0	0	0	0	0.448764	T
DB01259	114480	0.416667	0.199074	0.288006	0	0	0	0.5	0.227273	0.969697	0.181818	0.181818	0.874126	0	0.5	0.75	0	0.25	0.875	1	0.106667	0.926667	0	0	0	0	0.238366	0.921132	0.426401	0.139262	0.900013	T
DB01259	137215	0.201389	0.199074	0.200228	0	0	0	0	0.125	1	0.25	0.0833333	0.78125	0	0.5	0.75	0	0.3	0.9	1	0.104502	0.918006	0	0	0	0	0.193649	0.948683	0.5	0.0933192	0.846872	T
DB01097	180300	0.0777778	0.00925926	0.0268359	0	0	0	0	0	0.357143	0	0.0692641	0.489177	0	0	0	0	0	0	0	0.037037	0.518519	0	0	0	0	0	0	0	0.0506491	0.503634	T
DB01097	182940	0.0611111	0.00925926	0.0237875	0	0	0	0	0	0.5	0	0.0666667	0.4	0	0	0	0	0	0	0	0.0277778	0.416667	0	0	0	0	0	0	0	0.0430331	0.408248	T
DB00480	605027	0.391667	0.0326797	0.113135	0	0	0.333333	0	0.0833333	0.416667	0	0.037037	0.611111	0	0	0	0	0	0	0	0.0833333	0.625	0	0	0	0	0	0	0	0.0555556	0.618017	T
DB00480	254500	0.391667	0.0490196	0.138562	0	0	0.5	0	0.125	0.75	0	0.1	0.666667	0	0	0	0	0	0	0	0.0714286	0.571429	0	0	0	0	0	0	0	0.0845154	0.617213	T
DB00480	254450	0.391667	0.0522876	0.143106	0	0	0.333333	0	0	0.416667	0	0.0526316	0.719298	0	0	0	0	0	0	0	0.0113636	0.625	0	0	0	0	0	0	0	0.0244558	0.670493	T
DB00480	176807	0.391667	0.0522876	0.143106	0	0	0.666667	0	0.125	0.75	0.0833333	0.138889	0.781746	0	0	0	0	0	0	0	0.025	0.640244	0	0	0	0	0	0	0	0.0589256	0.707466	T
DB00281	605027	0.37963	0.0196078	0.086277	0	0	0	0	0	0.888889	0	0.0208333	0.652174	0	0	0	0	0	0	0	0.03125	0.510417	0	0	0	0	0	0	0	0.0255155	0.576958	T
DB00281	608446	0.37963	0.0196078	0.086277	0	0	0.416667	0.5	0.138889	0.833333	0.0833333	0.0977564	0.650943	0	0	0	0	0	0	0	0.046875	0.642857	0	0	0	0	0	0	0	0.0676929	0.646888	T
DB00281	182940	0.37963	0.00980392	0.061007	0	0	0.333333	0	0	0.666667	0	0.0266667	0.4	0	0	0	0	0	0	0	0.0178571	0.5	0	0	0	0	0	0	0	0.0218218	0.447214	T
DB00431	114480	0.0185185	0.313051	0.0761396	0	0	0	0	0	0	0.5	0.136364	0.742424	0	0.0833333	0.0833333	0	0.025	0.1	0.25	0.000961538	0.067279	0	0	0	0	0	0	0.353553	0.0114507	0.223494	T
DB00431	114550	0.140152	0.313051	0.209463	0	0.142857	0.142857	0	0.142857	0.142857	0.333333	0.238095	0.869048	0	0.0833333	0	0	0.0131579	0.0789474	0.25	0.000838926	0.0671457	0	0.109109	0	0	0.0433555	0.106199	0.288675	0.0141331	0.241563	T
DB00431	607208	0.337963	0.0308642	0.102132	0	0	0	0	0	0	0	0	0.428571	0	0	0	0	0	0	0	0.0416667	0.0833333	0	0	0	0	0	0	0	0	0.188982	T
DB00431	176807	0.0243056	0.210084	0.0714577	0	0	0	0	0	0	0.25	0.111111	0.736111	0	0	0.0833333	0	0.0227273	0.0681818	0	0.000963391	0.125	0	0	0	0	0	0	0	0.0103462	0.303338	T
DB01255	143465	0.857143	0	0	0	0	0	0	0	0.25	1	0	0.285714	0	0	0	0	0	0	0	0	0	0	0	0	0	0	0	0	0	0	T
DB00722	608446	0.0454545	0	0	0	0	0	0	0.0416667	0.458333	0.25	0.0625	0.5	0	0	0	0	0	0	0	0	0	0	0	0	0	0	0	0	0	0	T
DB00589	157300	0.421053	0	0	0	0	1	0	0.333333	1	0.333333	0.242424	0.916667	0	0	0	0	0	0	0	0	0	0	0	0	0	0	0	0	0	0	T
DB01356	104300	0.0694444	0.0659722	0.0676861	0	0	0	0	0.0454545	0.454545	0.333333	0.151515	0.521212	0	0	0	0	0.125	0.625	0.25	0.107143	0.468182	0	0	0	0	0.0753778	0.533002	0.288675	0.127412	0.493986	T
DB01356	607507	0.037037	0.25	0.096225	0	0	0	0	0	0	0	0.0961538	0.777778	0	0	0.25	0	0	0.25	0	0.1	0.486842	0	0	0	0	0	0	0	0.0980581	0.615349	T
DB01356	608516	0.05	0.385417	0.138819	0	0	0	0	0.25	0.75	0.5	0.0833333	0.8	0	0	0.5	0	0	0.5	0	0.1	0.383333	0	0	0	0	0	0.612372	0	0.0912871	0.553775	T
DB01356	157300	0.094697	0.176471	0.129272	0	0	0	0	0	1	0.333333	0.352381	0.914286	0	0	0.5	0	0.125	0.625	0	0.0483871	0.486842	0	0	0	0	0	0.790569	0	0.130578	0.667168	T
DB01356	608446	0.0648148	0.25	0.127294	0	0	0	0	0.0833333	0.75	0.0833333	0.097619	0.638889	0	0	0.5	0	0.125	0.5	0.25	0.0578512	0.455882	0	0	0	0	0.102062	0.612372	0.144338	0.0751491	0.539683	T
DB01356	182940	0.100694	0.0208333	0.0458018	0	0	0	0	0	0.5	0	0.037037	0.466667	0	0	0	0	0	0	0	0.046875	0.423077	0	0	0	0	0	0	0	0.0416667	0.444338	T
DB01356	601665	0.037037	0.0888889	0.0573775	0	0	0	0	0	0	0.125	0.0666667	0.464103	0	0	0	0	0.125	0.5	0	0.0535714	0.425	0	0	0	0	0	0	0	0.0597614	0.444121	T
DB01356	164230	0.0416667	0.385417	0.126724	0	0	0	0	0	0.5	0.666667	0.148148	0.666667	0	0	0.5	0	0	0.5	0	0.0454545	0.328947	0	0	0	0	0	0.5	0	0.082061	0.468293	T
DB01356	166710	0.0416667	0.0757576	0.0561833	0	0	0	0	0	0.75	0.166667	0.1875	0.729167	0	0	0	0	0.125	0.625	0	0.0405405	0.392857	0	0	0	0	0	0.684653	0	0.0871857	0.535218	T
DB01356	181500	0.0555556	0.192982	0.103543	0	0	0	0	0.0714286	0.464286	0.2	0.0714286	0.415414	0	0	0.5	0	0.125	0.5	0.25	0.0625	0.458824	0	0	0	0	0.0944911	0.481812	0.223607	0.0668153	0.436579	T
DB00186	103780	0.41572	0.3	0.353151	0.2	0.2	0.2	0.2	0.1	0.2	0.4	0.0909091	0.3	0	0	0	0	0	0	0.0588235	0.0103806	0.15508	0	0	0	0	0	0	0.153393	0.0307196	0.215694	T
DB00186	608516	0.501515	0.3	0.387885	0	0	0	0	0	0.25	0.5	0.0789474	0.571429	0	0	0	0	0	0	0.0588235	0.0127877	0.177871	0	0	0	0	0	0	0.171499	0.0317735	0.318811	T
DB00186	181500	0.501515	0.192982	0.311101	0	0	0.0857143	0	0	0.25	0.285714	0.025974	0.375	0	0	0	0	0	0	0.0588235	0.0141176	0.219251	0	0	0	0	0	0	0.129641	0.0191492	0.286739	T
DB00227	604091	0.447917	0.0520833	0.152738	0	0	0.5	0	0	0.5	0	0.016129	0.558824	0	0	0	0	0	0	0	0.0588235	0.607843	0	0	0	0	0	0	0	0.0308021	0.582818	T
DB00227	260350	0.294444	0.0520833	0.123837	0	0.333333	1	0	0.333333	1	0.333333	0.343434	0.986111	0	0	0	0	0	0	0	0.0588235	0.607843	0	0	0	0	0	0	0	0.142134	0.77421	T
DB00408	181500	0.712963	0	0	1	0	0.357143	1	0.0357143	0.392857	0.2	0.0579151	0.428571	0	0	0	0	0	0	0	0	0	0	0	0	0	0	0	0	0	0	T
DB01283	608446	0.880952	0	0	0	0	0.333333	0	0.125	0.583333	0.0833333	0.130952	0.75	0	0	0	0	0	0	0	0	0	0	0	0	0	0	0	0	0	0	T
DB00653	189800	0.45641	0	0	0	0	0.125	0	0.0833333	0.166667	0	0.125	0.428571	0	0	0	0	0	0	0	0	0	0	0	0	0	0	0	0	0	0	T
DB00934	104300	0.43956	0.0208333	0.0956949	0	0	0.0606061	0	0	0.0606061	0.0909091	0.0681818	0.454545	0	0	0	0	0	0	0	0	0.183673	0	0	0	0	0	0	0	0	0.288943	T
DB00934	608516	0.43956	0.0208333	0.0956949	0	0	0.166667	0	0	0.25	0.5	0.15	0.75	0	0	0	0	0	0	0	0	0.0982143	0	0	0	0	0	0	0	0	0.271405	T
DB00579	601665	0.791667	0	0	0	0	0.0333333	0	0	0.1	0.25	0.08	0.413333	0	0	0	0	0	0	0	0	0	0	0	0	0	0	0	0	0	0	T
DB00603	114480	0.796296	0.183422	0.382175	1	0.181818	1	0.5	0.227273	1	0.4	0.181818	0.839572	1	1	1	0.5	0.4	0.9	1	0.360494	0.924691	1	0.426401	1	0.5	0.301511	0.948683	0.632456	0.256016	0.881105	T
DB00603	144700	0.583333	0.06893	0.200522	0	0	0.666667	0	0	0.75	0	0.0641026	0.651515	0	0	0	0	0	0.75	0.5	0.233333	0.800752	0	0	0	0	0	0.75	0	0.1223	0.722289	T
DB00603	211980	0.583333	0.183422	0.327102	0	0.214286	0.928571	0.5	0.25	0.964286	0.214286	0.160714	0.928571	0	0.166667	0.833333	0.5	0.5	0.875	0.5	0.217391	0.879227	0	0.188982	0.879664	0.5	0.353553	0.918559	0.327327	0.186917	0.903562	T
DB00603	608446	0.583333	0.0838477	0.221159	1	0.0833333	0.583333	1	0.166667	0.722222	0.333333	0.113636	0.699495	1	1	1	0.5	0.625	1	1	0.356968	0.92176	1	0.288675	0.763763	0.707107	0.322749	0.849837	0.57735	0.201406	0.802974	T
DB00784	180300	0.880952	0.0972222	0.292657	0	0	0.428571	0	0.0714286	0.5	0	0.0879121	0.528571	0	0	0	0	0	0	0	0.0555556	0.416667	0	0	0	0	0	0	0	0.0698857	0.469295	T
DB00784	152700	0.880952	0.0972222	0.292657	0	0	0.166667	0	0	0.583333	0	0.0151515	0.666667	0	0	0	0	0	0	0	0.02	0.38	0	0	0	0	0	0	0	0.0174078	0.503322	T
DB00784	157300	0.880952	0.0324074	0.168966	0	0	0.333333	0	0.333333	0.833333	0.333333	0.416667	0.916667	0	0	0	0	0	0	0	0.0540541	0.405405	0	0	0	0	0	0	0	0.150075	0.609608	T
DB00358	608516	0.145833	0	0	0	0	0	0	0.25	0.75	0.5	0.153846	0.8	0	0	0	0	0	0	0	0	0	0	0	0	0	0	0	0	0	0	T
DB00351	608089	0.472222	0	0	0	0	0.75	0	0.125	0.875	0	0.0833333	0.785714	0	0	0	0	0	0	0	0	0	0	0	0	0	0	0	0	0	0	T
DB01065	104300	0.369048	0.0659722	0.156035	0	0.0909091	0.545455	0	0.0909091	0.590909	0.2	0.127273	0.581818	0	0	0	0	0.111111	0.666667	0.222222	0.10101	0.563636	0	0	0	0	0.100504	0.627646	0.210819	0.113384	0.572655	T
DB01065	143465	0.0625	0.0175439	0.0331133	0	0	0	0	0	0.5	1	0.0454545	0.375	0	0	0	0	0	0	0.25	0.0833333	0.583333	0	0	0	0	0	0	0.5	0.0615457	0.467707	T
DB01065	211980	0.369048	0.195906	0.268884	0	0.214286	0.928571	0.5	0.25	0.964286	0.357143	0.140736	0.934066	0	0	0	0.25	0.138889	0.75	0.222222	0.0895833	0.568134	0	0	0	0.353553	0.186339	0.85042	0.281718	0.112283	0.728474	T
DB01065	152700	0.253968	0.0539216	0.117023	0	0	0.833333	0	0	0.833333	0	0.0555556	0.628205	0	0	0	0	0.0555556	0.555556	0.111111	0.0888889	0.608889	0	0	0	0	0	0.680414	0	0.0702728	0.618472	T
DB01065	157300	0.369048	0.195906	0.268884	1	0.666667	1	0.5	0.5	1	0.666667	0.410256	0.923077	1	0.222222	0.888889	1	0.222222	0.888889	0.333333	0.118827	0.615741	1	0.3849	0.942809	0.707107	0.333333	0.942809	0.471405	0.220793	0.753907	T
DB01065	608446	0.369048	0.176471	0.255198	1	0.0833333	0.833333	0.5	0.166667	0.791667	0.333333	0.0961538	0.666667	1	0.222222	0.888889	1	0.222222	0.888889	0.333333	0.120927	0.57037	1	0.136083	0.860663	0.707107	0.19245	0.83887	0.333333	0.107831	0.616642	T
DB01065	166710	0.369048	0.0757576	0.167207	0	0	0.666667	0	0.0555556	0.916667	0.166667	0.166667	0.608696	0	0	0	0	0.0555556	0.555556	0.222222	0.113095	0.543651	0	0	0	0	0.0555556	0.713624	0.19245	0.137292	0.575255	T
DB01065	176807	0.369048	0.123538	0.213521	0	0.166667	0.916667	0.333333	0.208333	0.916667	0.25	0.128205	0.833333	0	0	0	0.5	0.277778	0.888889	0.333333	0.117284	0.563889	0	0	0	0.408248	0.240563	0.902671	0.288675	0.122623	0.685498	T
DB00814	180300	0.880952	0.0634921	0.236503	0	0	0.428571	0	0.0714286	0.5	0	0.0879121	0.528571	0	0	0	0	0.25	0.5	0	0.047619	0.428571	0	0	0	0	0.133631	0.5	0	0.0647015	0.475952	T
DB00814	114550	0.880952	0.368571	0.569819	0	0.142857	1	0	0.357143	1	0.25	0.25	1	0	0.125	0.5	0	0.25	0.5	0.5	0.046875	0.421875	0	0.133631	0.707107	0	0.298807	0.707107	0.353553	0.108253	0.649519	T
DB00814	114500	0.78125	0.368571	0.536606	0	0.05	0.5	0	0.125	0.675	0.166667	0.14	0.829167	0	0.125	0.5	0	0.125	0.5	0.5	0.0361446	0.379518	0	0.0790569	0.5	0	0.125	0.580948	0.288675	0.0711354	0.560967	T
DB00454	157300	0.462121	0	0	0	0	0.666667	0	0.333333	1	0.333333	0.287356	0.888889	0	0	0	0	0	0	0	0	0	0	0	0	0	0	0	0	0	0	T
DB00371	605027	0.0909091	0	0	0	0	0	0	0	0	0	0.037037	0.518519	0	0	0	0	0	0	0	0	0	0	0	0	0	0	0	0	0	0	T
DB00933	181500	0.880952	0	0	1	0	0.357143	1	0.0357143	0.392857	0.2	0.0625	0.428571	0	0	0	0	0	0	0	0	0	0	0	0	0	0	0	0	0	0	T
DB00333	609423	0.0324074	0.0566802	0.0428586	0	0	0	0	0	0	0	0.035503	0.402367	0	0	0	0	0	0.416667	0	0.026936	0.400673	0	0	0	0	0	0	0	0.0309242	0.401519	T
DB00333	211980	0.631944	0.0701754	0.210587	0	0	0.285714	0	0.107143	0.678571	0.0909091	0.114286	0.77381	0	0	0	0	0	0.583333	0	0.0280702	0.410526	0	0	0	0	0	0.629153	0	0.0566394	0.563621	T
DB00333	608446	0.631944	0.0701754	0.210587	0	0	0.25	0	0.0416667	0.541667	0.2	0.0666667	0.571429	0	0	0	0	0	0.666667	0	0.0185185	0.401235	0	0	0	0	0	0.600925	0	0.0351364	0.478829	T
DB01577	103780	0.496032	0.3	0.385758	0	0	0.0666667	0	0	0.12	0.2	0.0434783	0.3	0	0	0.111111	0	0	0.111111	0.111111	0.015873	0.20202	0	0	0.0860663	0	0	0.11547	0.149071	0.0262703	0.246183	T
DB01577	143465	0.541667	0.0219298	0.108989	0	0	0	0	0	0.5	1	0	0.347826	0	0	0	0	0	0	0.25	0	0.181287	0	0	0	0	0	0	0.5	0	0.25111	T
DB01577	601367	0.541667	0.0444444	0.155158	0	0	0.2	0	0	0.2	0	0.04	0.48	0	0	0	0	0	0.555556	0.125	0.0277778	0.296296	0	0	0	0	0	0.333333	0	0.0333333	0.377124	T
DB01577	608516	0.511905	0.385417	0.444181	0	0	0.5	0	0	0.5	0.5	0.166667	0.75	0	0	0.111111	0	0	0.222222	0.111111	0.0123457	0.225926	0	0	0.235702	0	0	0.333333	0.235702	0.0453609	0.411636	T
DB01577	609423	0.541667	0.0324074	0.132492	0	0	0.0384615	0	0	0.0384615	0	0.032967	0.296703	0	0	0	0	0	0	0.111111	0.0123457	0.274953	0	0	0	0	0	0	0	0.0201743	0.285621	T
DB01577	608446	0.541667	0.0637255	0.18579	0	0	0.125	0	0	0.333333	0.166667	0.0694444	0.512821	0	0	0	0	0	0.666667	0.111111	0.00793651	0.317723	0	0	0	0	0	0.471405	0.136083	0.0234765	0.403652	T
DB01577	164230	0.511905	0.385417	0.444181	1	0	0.333333	1	0	0.5	0.666667	0.166667	0.490196	0	0	0.111111	0	0	0.222222	0.111111	0.0222222	0.211382	0	0	0.19245	0	0	0.333333	0.272166	0.0608581	0.321899	T
DB01577	166710	0.138889	0.0424837	0.0768148	0	0	0	0	0	0.5	0.333333	0.111111	0.5	0	0	0	0	0	0	0	0.00529101	0.267267	0	0	0	0	0	0	0	0.0242464	0.365559	T
DB01577	181500	0.541667	0.192982	0.323314	0	0	0.357143	0	0	0.357143	0.181818	0.0510204	0.438776	0	0	0.111111	0	0	0.555556	0.111111	0.0243056	0.350694	0	0	0.199205	0	0	0.445435	0.142134	0.0352148	0.39227	T
DB00134	114550	0.0729167	0.328704	0.154816	0	0	0	0	0.190476	0.952381	0	0.25	0.971429	0	0	0.75	0	0	0.375	0	0.00373134	0.228856	0	0	0	0	0	0.597614	0	0.0305424	0.471505	T
DB00134	137800	0.0729167	0.328704	0.154816	0	0	0	0	0.222222	0.888889	0	0.266667	0.933333	0	0	0.75	0	0	0.3125	0	0.00420168	0.252101	0	0	0	0	0	0.527046	0	0.0334731	0.485071	T
DB00134	181500	0.0340909	0.0877193	0.0546848	0	0	0	0	0	0.142857	0.111111	0.0428571	0.471429	0	0	0	0	0	0.45	0	0.00431034	0.258621	0	0	0	0	0	0.253546	0	0.0135915	0.349172	T
DB00514	600807	0.135417	0.0196078	0.0515289	0	0	0.0833333	0	0	0.0833333	0.25	0.05	0.345238	0	0	0	0	0	0	0	0	0.107143	0	0	0	0	0	0	0	0	0.192327	T
DB00514	143465	0.342593	0.00980392	0.0579547	0	0	0	0	0	0	1	0	0.318182	0	0	0	0	0	0	0	0	0.046875	0	0	0	0	0	0	0	0	0.122126	T
DB00514	126200	0.333333	0.0196078	0.0808452	0	0	0	0	0	0	0	0	0.0833333	0	0	0	0	0	0	0	0	0.03125	0	0	0	0	0	0	0	0	0.051031	T
DB01403	608516	0.277433	0.192982	0.231386	0.5	0	0.5	0.5	0	0.5	0.5	0.263158	0.666667	1	0	0.5	1	0	0.5	0.111111	0.042328	0.231481	0.707107	0	0.5	0.707107	0	0.5	0.235702	0.105541	0.392837	T
DB01403	181500	0.336957	0.192982	0.255003	0.5	0	0.285714	0.5	0.0238095	0.357143	0.153846	0.0510204	0.384615	1	0	0.5	1	0	0.5	0.0555556	0.0538721	0.267677	0.707107	0	0.377964	0.707107	0	0.422577	0.09245	0.0524268	0.320862	T
DB00422	143465	0.791667	0.0104167	0.0908104	0	0	0	0	0	0.5	1	0	0.3	0	0	0	0	0	0	0.333333	0	0.333333	0	0	0	0	0	0	0.57735	0	0.316228	T
DB00422	601367	0.644444	0.0444444	0.169239	0	0	0.0666667	0	0	0.1	0	0.02	0.4	0	0	0	0	0	0	0.333333	0.0416667	0.25	0	0	0	0	0	0	0	0.0288675	0.316228	T
DB00422	608446	0.791667	0.0392157	0.176198	0	0	0.166667	0	0	0.333333	0.25	0.1	0.666667	0	0	0	0	0	0.166667	0.333333	0	0.285714	0	0	0	0	0	0.235702	0.288675	0	0.436436	T
DB00422	164230	0.791667	0.0444444	0.187577	1	0	0.333333	1	0	0.5	0.666667	0.208333	0.518519	0	0	0	0	0	0.166667	0.333333	0.0333333	0.2	0	0	0	0	0	0.288675	0.471405	0.0833333	0.322031	T
DB00247	608516	0.351515	0.104167	0.191353	1	0	0.5	1	0	0.5	0.5	0.333333	0.8125	0	0	0	0	0	0.2	0.2	0.0631579	0.284211	0	0	0	0	0	0.316228	0.316228	0.145095	0.480542	T
DB00247	157300	0.348485	0.176471	0.247987	0	0	1	0	0.333333	1	0.333333	0.291667	0.878788	0	0	0.4	0	0	0.4	0.2	0.0631579	0.284211	0	0	0.632456	0	0	0.632456	0.258199	0.135724	0.499761	T
DB00247	608446	0.313043	0.176471	0.235038	0	0	0.333333	0	0.0416667	0.5	0.125	0.0625	0.569444	0	0	0.4	0	0	0.4	0.2	0.056	0.248	0	0	0.365148	0	0	0.447214	0.158114	0.0591608	0.375795	T
DB01233	600807	0.277778	0.179739	0.223444	0	0	0.0833333	0.5	0.0833333	0.416667	0.111111	0.0555556	0.458333	0	0	0.333333	0	0	0.333333	0	0.025641	0.384615	0	0	0.166667	0	0	0.372678	0	0.0377426	0.41986	T
DB01233	608516	0.395833	0.192982	0.276385	0	0	0.5	0	0	0.5	0.5	0.214286	0.75	0	0	0.333333	0	0	0.333333	0	0.0151515	0.245614	0	0	0.408248	0	0	0.408248	0	0.0569803	0.429198	T
DB01233	157300	0.395833	0.179739	0.266733	0	0	1	0	0.333333	1	0.333333	0.333333	1	0	0	0.333333	0	0	0.333333	0	0.00419287	0.245614	0	0	0.57735	0	0	0.57735	0	0.0373848	0.495595	T
DB01233	181500	0.469136	0.192982	0.30089	0	0	0.214286	0	0.0357143	0.392857	0.142857	0.0285714	0.342857	0	0	0.333333	0	0	0.444444	0	0.0169492	0.248588	0	0	0.267261	0	0	0.417855	0	0.0220059	0.291942	T
DB00264	152700	0.351852	0.030303	0.103258	0	0	0.333333	0	0	0.416667	0	0.111111	0.7	0	0	0	0	0	0	0	0.06	0.76	0	0	0	0	0	0	0	0.0816497	0.729383	T
DB00264	157300	0.880952	0.176471	0.394287	0	0	0.666667	0	0	0.833333	0.333333	0.25	0.916667	0	0	1	0	0	1	0	0.0625	0.75	0	0	0.816497	0	0	0.912871	0	0.125	0.829156	T
DB00264	608446	0.880952	0.176471	0.394287	0	0	0.416667	0	0	0.5	0.125	0.09375	0.683333	0	0	1	0	0	1	0	0.0666667	0.783333	0	0	0.645497	0	0	0.707107	0	0.0790569	0.731627	T
DB00264	189800	0.722222	0.03125	0.150231	0	0	0.25	0	0	0.25	0	0.05	0.444444	0	0	0	0	0	0	0	0	0.735294	0	0	0	0	0	0	0	0	0.571662	T
DB00683	104300	0.107143	0.0104167	0.0334077	0	0	0	0	0	0	0.0909091	0.030303	0.398268	0	0	0	0	0	0	0	0	0.109375	0	0	0	0	0	0	0	0	0.208712	T
DB00683	607208	0.400298	0.0104167	0.0645737	0	0	0	0	0	0	1	0	0.214286	0	0	0	0	0	0	0	0	0.0703125	0	0	0	0	0	0	0	0	0.122748	T
DB00834	104300	0.14881	0.0590278	0.0937224	0	0	0	0	0.0454545	0.545455	0.0909091	0.0681818	0.522727	0	0	0	0	0.25	0.75	0	0.0765306	0.816327	0	0	0	0	0.1066	0.639602	0	0.0722357	0.653235	T
DB00834	167000	0.472222	0.0590278	0.166956	0	0	0.666667	0.166667	0.277778	0.833333	0.333333	0.259259	0.854167	0	0	0	0	0.25	0.75	0	0.075	0.8	0	0	0	0	0.263523	0.790569	0	0.139443	0.82664	T
DB01017	104300	0.0868056	0.0625	0.073657	0	0	0	0	0.0454545	0.545455	0.272727	0.0909091	0.495868	0	0	0	0	0.107143	0.714286	0.285714	0.11039	0.719925	0	0	0	0	0.0697863	0.624188	0.279145	0.100177	0.597484	T
DB01017	180300	0.132937	0.0972222	0.113685	0	0	0.142857	0	0.0357143	0.428571	0	0.047619	0.477444	0	0	0.428571	0	0.0714286	0.714286	0	0.10559	0.783883	0	0	0.247436	0	0.0505076	0.553283	0	0.0709091	0.611768	T
DB01017	137800	0.138889	0.0959596	0.115446	0	0	0.666667	0	0.333333	0.833333	0	0.206061	0.928571	0	0	0	0	0	0.642857	0	0.0687161	0.753571	0	0	0	0	0	0.731925	0	0.118994	0.836508	T
DB01017	152700	0.122711	0.0972222	0.109225	0	0	0.5	0	0	0.666667	0	0.0512821	0.590643	0	0	0.428571	0	0	0.642857	0	0.0714286	0.753571	0	0	0.46291	0	0	0.654654	0	0.0605228	0.667152	T
DB01017	181500	0.0527778	0.0877193	0.0680414	0	0	0	0	0.0357143	0.357143	0.2	0.0584416	0.428571	0	0	0	0	0.107143	0.464286	0.285714	0.0704501	0.742611	0	0	0	0	0.061859	0.407206	0.239046	0.0641655	0.564147	T
DB00350	608446	0.440476	0	0	0	0	0.0833333	0	0	0.222222	0	0.0416667	0.520833	0	0	0	0	0	0	0	0	0	0	0	0	0	0	0	0	0	0	T
DB00370	608516	0.351515	0.385417	0.368076	1	0	0.5	1	0	0.5	0.5	0.30303	0.727273	1	0	0.6	1	0	0.6	0.2	0.192	0.296	1	0	0.547723	1	0	0.547723	0.316228	0.241209	0.463975	T
DB00370	164230	0.351515	0.385417	0.368076	1	0	0.333333	1	0	0.333333	0.666667	0.215054	0.47619	1	0	0.6	1	0	0.6	0.2	0.2	0.3	1	0	0.447214	1	0	0.447214	0.365148	0.20739	0.377964	T
DB00929	180300	0.822917	0	0	0	0	0	0	0	0	0	0.0535714	0.357143	0	0	0	0	0	0	0	0	0	0	0	0	0	0	0	0	0	0	T
DB00745	143465	0.857143	0.0219298	0.137102	0	0	0	0	0	0.25	1	0	0.285714	0	0	0	0	0	0	0	0	0.289474	0	0	0	0	0	0	0	0	0.287588	T
DB00745	608516	0.505952	0.192982	0.312474	0	0	0.5	0	0	0.25	0.5	0.1875	0.75	0	0	0.5	0	0	0.5	0	0.0238095	0.297619	0	0	0.5	0	0	0.353553	0	0.0668153	0.472456	T
DB00745	181500	0.708333	0.192982	0.369724	0	0	0.142857	0	0	0.178571	0.2	0.0306122	0.346939	0	0	0.5	0	0	0.5	0	0.030303	0.5	0	0	0.267261	0	0	0.298807	0	0.0304572	0.416497	T
DB01618	104300	0.342593	0.0239234	0.0905317	0	0	0.181818	0	0.0454545	0.363636	0.0909091	0.0363636	0.386364	0	0	0	0	0	0.25	0.25	0.0101351	0.256757	0	0	0	0	0	0.301511	0.150756	0.0191977	0.314963	T
DB01618	181500	0.703704	0.0239234	0.12975	0.5	0	0.285714	0.5	0.0357143	0.392857	0.142857	0.0549451	0.378571	0	0	0	0	0	0.25	0.25	0.010274	0.260274	0	0	0	0	0	0.313392	0.188982	0.0237593	0.313899	T
DB00295	607208	0.930556	0.0263158	0.156487	0	0	0.333333	0	0	0.333333	1	0.0833333	0.333333	0	0	0	0	0	0	0	0.0277778	0.377778	0	0	0	0	0	0	0	0.0481125	0.35486	T
DB00295	609532	0.0208333	0.125	0.051031	0	0	0	0	0	0	0	0.0555556	0.625	0	0	0	0	0	0.333333	0	0.0227273	0.462121	0	0	0	0	0	0	0	0.0355335	0.537425	T
DB00295	211980	0.631944	0.125	0.281057	0	0	0.285714	0	0.107143	0.678571	0.0714286	0.142857	0.769481	0	0	0	0	0	0.75	0	0.0833333	0.583333	0	0	0	0	0	0.713392	0	0.109109	0.669973	T
DB00295	608446	0.930556	0.0701754	0.255543	0	0	0.25	0	0.0416667	0.541667	0.142857	0.0714286	0.615385	0	0	0	0	0	0.833333	0	0.0833333	0.583333	0	0	0	0	0	0.671855	0	0.0771517	0.599145	T
DB00295	182940	0.26	0.0555556	0.120185	0	0	0	0	0	0	0	0.0151515	0.380952	0	0	0	0	0	0.333333	0	0	0.404762	0	0	0	0	0	0	0	0	0.392677	T
DB00688	601859	0	0.0454545	0	0	0	0	0	0	0	0	0	0	0	0	0	0	0	0	0	0.03125	0.71875	0	0	0	0	0	0	0	0	0	T
DB00688	152700	0.0897436	0.0454545	0.063869	0	0	0	0	0	0.333333	0	0.0833333	0.518519	0	0	0	0	0	0	0	0.0333333	0.766667	0	0	0	0	0	0	0	0.0527046	0.6305	T
DB00688	182940	0.118056	0.0208333	0.0495933	0	0	0	0	0	0.333333	0	0.015873	0.428571	0	0	0	0	0	0	0	0	0.5	0	0	0	0	0	0	0	0	0.46291	T
DB01024	609532	0.407407	0	0	0	0	0.5	0	0	0.375	0	0.0625	0.691176	0	0	0	0	0	0	0	0	0	0	0	0	0	0	0	0	0	0	T
DB00461	180300	0.880952	0.0277778	0.156432	0	0	0.428571	0	0.0714286	0.5	0	0.0879121	0.528571	0	0	0	0	0	0	0	0.0666667	0.4	0	0	0	0	0	0	0	0.0765559	0.459814	T
DB00461	266600	0.880952	0.0277778	0.156432	0	0	0.5	0	0	0.5	0	0.25	1	0	0	0	0	0	0	0	0.0526316	0.342105	0	0	0	0	0	0	0	0.114708	0.584898	T
DB01183	103780	0.70202	0.0333333	0.152973	0	0	0.6	0	0	0.5	0.2	0.0482759	0.3	0	0	0	0	0	0	0.166667	0.107143	0.642857	0	0	0	0	0	0	0.182574	0.0719195	0.439155	T
DB01183	607208	0.70202	0.0416667	0.171029	0	0	0.333333	0	0	0.5	1	0.0714286	0.375	0	0	0	0	0	0	0.2	0.133333	0.8	0	0	0	0	0	0	0.447214	0.09759	0.547723	T
DB01183	157300	0.70202	0.176471	0.351974	1	0.333333	1	0.5	0.5	1	0.333333	0.349686	0.9375	1	0.166667	1	1	0.166667	1	0.166667	0.178241	0.666667	1	0.235702	1	0.707107	0.288675	1	0.235702	0.249656	0.790569	T
DB01183	608446	0.70202	0.176471	0.351974	1	0.0833333	0.583333	0.5	0.166667	0.722222	0.333333	0.0961538	0.66358	1	0.166667	1	1	0.166667	1	0.25	0.18139	0.708333	1	0.117851	0.763763	0.707107	0.166667	0.849837	0.288675	0.132066	0.685592	T
DB00704	103780	0.70202	0.0151515	0.103134	0	0	0.2	0	0	0.2	0.2	0.06	0.285714	0	0	0	0	0	0	0	0.0714286	0.619048	0	0	0	0	0	0	0	0.0654654	0.42056	T
DB00704	126200	0.0333333	0	0	0	0	0	0	0	0	0	0.0263158	0.157895	0	0	0	0	0	0	0	0	0	0	0	0	0	0	0	0	0	0	T
DB00704	167000	0.0648148	0.0151515	0.0313376	0	0	0	0	0	0	0.166667	0.261905	0.888889	0	0	0	0	0	0	0	0.0769231	0.641026	0	0	0	0	0	0	0	0.141938	0.754851	T
DB00788	604302	0.880952	0.452381	0.631289	0	0	0.5	0	0	0.5	0	0.227273	0.909091	0	0	0.5	0	0	0.5	0	0.0921053	0.447368	0	0	0.5	0	0	0.5	0	0.144682	0.637729	T
DB00788	607507	0.49359	0.452381	0.472536	0	0	0.25	0	0	0.25	0	0.0833333	0.916667	0	0	0.5	0	0	0.5	0	0.0555556	0.444444	0	0	0.353553	0	0	0.353553	0	0.0680414	0.638285	T
DB00788	180300	0.880952	0.0416667	0.191589	0	0	0.428571	0	0.0714286	0.5	0	0.0879121	0.528571	0	0	0	0	0	0	0	0.0833333	0.416667	0	0	0	0	0	0	0	0.0855921	0.469295	T
DB00788	266600	0.880952	0.452381	0.631289	0	0	0.5	0	0	0.5	0	0.25	1	0	0	0.5	0	0	0.5	0	0.0757576	0.424242	0	0	0.5	0	0	0.5	0	0.13762	0.651339	T
DB00788	157300	0.880952	0.176471	0.394287	0	0	0.333333	0	0.333333	0.833333	0.333333	0.416667	0.916667	0	0	0.5	0	0	0.5	0	0.0945946	0.459459	0	0	0.408248	0	0	0.645497	0	0.198531	0.648977	T
DB00788	608446	0.880952	0.25	0.469295	0	0	0.333333	0	0.125	0.583333	0.0833333	0.130952	0.75	0	0	0.5	0	0	0.5	0	0.0714286	0.425926	0	0	0.408248	0	0	0.540062	0	0.0967147	0.565194	T
DB00952	157300	0.888889	0	0	0	0	0.111111	0	0	0.0833333	0.333333	0.25	0.833333	0	0	0	0	0	0	0	0	0	0	0	0	0	0	0	0	0	0	T
DB00716	600807	0.148148	0	0	0	0	0	0	0.0833333	0.625	0.0833333	0.076087	0.475857	0	0	0	0	0	0	0	0	0	0	0	0	0	0	0	0	0	0	T
DB01149	608516	0.505952	0	0	1	0	0.5	0.5	0	0.5	0.5	0.25641	0.727273	0	0	0	0	0	0	0	0	0	0	0	0	0	0	0	0	0	0	T
DB00622	600807	0.344444	0	0	0	0.0166667	0.2	0.333333	0.138889	0.666667	0.0833333	0.0546875	0.458333	0	0	0	0	0	0	0	0	0	0	0	0	0	0	0	0	0	0	T
DB00184	103780	0.611111	0.3	0.428174	0	0	0.133333	0	0	0.12	0.2	0.0631579	0.266667	0	0	0	0	0	0	0.142857	0.102041	0.408163	0	0	0	0	0	0	0.169031	0.0802788	0.329914	T
DB00184	104300	0.424812	0.0659722	0.167409	0	0.012987	0.0649351	0	0.012987	0.0649351	0.333333	0.151515	0.454545	0	0	0	0	0.0357143	0.142857	0.142857	0.038961	0.298701	0	0	0	0	0.0215365	0.0963143	0.218218	0.0768322	0.368474	T
DB00184	143465	0.208333	0.0185185	0.062113	0	0	0	0	0	0	0	0	0.266667	0	0	0	0	0	0	0	0.0119048	0.166667	0	0	0	0	0	0	0	0	0.210819	T
DB00184	114480	0.3125	0.399177	0.353189	0	0	0	0	0.0681818	0.522727	0.166667	0.125	0.69697	0	0	0.285714	0	0.0357143	0.2	0.142857	0.0408163	0.255102	0	0	0	0	0.0493464	0.323335	0.154303	0.0714286	0.421661	T
DB00184	608516	0.208333	0.3	0.25	0	0	0	0	0	0	0.5	0.1875	0.583333	0	0	0	0	0	0.142857	0	0.00892857	0.0966387	0	0	0	0	0	0	0	0.0409159	0.237429	T
DB00184	125853	0.0138889	0.0841751	0.0341921	0	0	0	0	0	0	0.285714	0.0416667	0.440476	0	0	0	0	0.0238095	0.142857	0.142857	0.0380952	0.257143	0	0	0	0	0	0	0.202031	0.039841	0.336549	T
DB00184	211980	0.171429	0.260234	0.211214	0	0	0.285714	0	0	0.428571	0.333333	0.214286	0.753247	0	0	0.142857	0	0.0357143	0.214286	0.142857	0.0285714	0.2	0	0	0.202031	0	0	0.303046	0.218218	0.0782461	0.388136	T
DB00184	608446	0.208333	0.0947712	0.140513	0	0	0	0	0.0833333	0.416667	0.166667	0.0833333	0.611111	0	0	0.285714	0	0	0.214286	0.142857	0.0714286	0.303571	0	0	0	0	0	0.298807	0.154303	0.0771517	0.430716	T
DB00184	182940	0.171429	0.0467836	0.0895547	0	0	0	0	0	0	0	0.030303	0.333333	0	0	0	0	0	0	0	0.010989	0.122449	0	0	0	0	0	0	0	0.0182483	0.202031	T
DB00184	601665	0.0138889	0.0572391	0.0281955	0	0	0	0	0	0	0	0.0571429	0.377778	0	0	0	0	0	0.214286	0.142857	0.038961	0.194805	0	0	0	0	0	0	0	0.0471842	0.27128	T
DB00184	260350	0.171429	0.399177	0.261592	0	0	0	0	0	0	0	0.133333	0.777778	0	0	0	0	0	0.0714286	0.142857	0.031746	0.31746	0	0	0	0	0	0	0	0.06506	0.496904	T
DB00184	137215	0.0190476	0.259259	0.0702728	0	0	0	0	0	0	0	0.125	0.75	0	0	0.0714286	0	0	0.190476	0	0.00408163	0.238095	0	0	0	0	0	0	0	0.0225877	0.422577	T
DB00184	188890	0.208333	0.114035	0.154134	0	0	0.25	0	0.125	0.25	0.25	0.15	0.35	0	0	0	0	0	0	0.166667	0.119048	0.47619	0	0	0	0	0	0	0.204124	0.133631	0.408248	T
DB01115	600807	0.236458	0.0588235	0.117938	0	0.0166667	0.2	0.333333	0.138889	0.666667	0.0833333	0.0570175	0.466667	0	0	0	0	0	0.5	0.125	0.0694444	0.361111	0	0	0	0	0	0.57735	0.102062	0.062925	0.41051	T
DB01115	601367	0.266667	0.308333	0.286744	0	0	0.2	0	0.1	0.6	0	0.08	0.466667	0	0.125	0.375	0	0.125	0.375	0.333333	0.166667	0.458333	0	0	0.273861	0	0.111803	0.474342	0	0.11547	0.462481	T
DB01115	219700	0.0238095	0.0588235	0.0374241	0	0	0	0	0	0	0.333333	0.0542636	0.635659	0	0	0	0	0	0.5	0	0.025	0.321429	0	0	0	0	0	0	0	0.0368319	0.452017	T
DB01115	608516	0.235043	0.0637255	0.122386	0	0	0.5	0	0.333333	0.833333	0.5	0.104167	0.730769	0	0	0	0	0.0625	0.3125	0	0.0833333	0.291667	0	0	0	0	0.144338	0.51031	0	0.0931695	0.461672	T
DB01115	608446	0.530769	0.0637255	0.183912	0	0.0833333	0.833333	0.5	0.0833333	0.833333	0.0833333	0.0833333	0.607292	0	0	0	0	0.0625	0.3125	0.125	0.0555556	0.333333	0	0	0	0	0.0721688	0.51031	0.102062	0.0680414	0.449923	T
DB01115	159900	0.210317	0.0208333	0.0661938	0	0	0.125	0	0.166667	0.5	0	0.0384615	0.384615	0	0	0	0	0	0	0.333333	0.166667	0.458333	0	0	0	0	0	0	0	0.0800641	0.41986	T
DB01115	171300	0.115385	0.0490196	0.0752071	0	0.142857	0.857143	0	0.142857	0.857143	0.142857	0.0340136	0.666667	0	0	0	0	0.0625	0.1875	0.125	0.0625	0.303571	0	0	0	0	0.0944911	0.400892	0.133631	0.0461069	0.449868	T
DB01115	189800	0.45641	0.308333	0.375135	0	0	0.125	0	0.25	0.5	0	0.1	0.44	0	0.125	0.375	0	0.125	0.375	0.333333	0.166667	0.458333	0	0	0.216506	0	0.176777	0.433013	0	0.129099	0.449073	T
DB01115	606963	0.210317	0.0392157	0.0908171	0	0	0	0	0.166667	1	0	0.0606061	0.80303	0	0	0	0	0	0	0	0.0416667	0.270833	0	0	0	0	0	0	0	0.0502519	0.466355	T
DB00393	601367	0.266667	0.0333333	0.0942809	0	0	0.4	0	0.0333333	0.6	0	0.05	0.46087	0	0	0	0	0	0	0	0.036	0.352	0	0	0	0	0	0	0	0.0424264	0.402773	T
DB00393	157300	0.151852	0.0333333	0.0711458	0	0.333333	0.666667	0.5	0.333333	0.833333	0.333333	0.324324	0.833333	0	0	0	0	0	0	0	0.0346154	0.338462	0	0	0	0	0	0	0	0.105956	0.531085	T
DB00401	608446	0.572222	0	0	0	0	0.0666667	0	0.0416667	0.458333	0.125	0.0555556	0.520833	0	0	0	0	0	0	0	0	0	0	0	0	0	0	0	0	0	0	T
DB01054	125853	0.0277778	0	0	0	0	0	0	0	0	0.5	0.0833333	0.511905	0	0	0	0	0	0	0	0	0	0	0	0	0	0	0	0	0	0	T
DB00368	222100	0.00416667	0.0388889	0.0127294	0	0	0	0	0	0	0	0.04	0.32	0	0	0	0	0	0.4	0	0.0210526	0.410526	0	0	0	0	0	0	0	0.0290191	0.362448	T
DB00368	608446	0.561111	0.0326797	0.135414	0	0	0.333333	0	0	0.5	0.0833333	0.0763889	0.588889	0	0	0	0	0	0	0	0.0166667	0.388889	0	0	0	0	0	0	0	0.0356812	0.478552	T
DB00368	606963	0.527778	0.0432099	0.151014	0	0	0.5	0	0	0.333333	0	0.125	0.625	0	0	0	0	0	0.4	0	0.0117647	0.288235	0	0	0	0	0	0.365148	0	0.0383482	0.424437	T
DB00368	137215	0.0666667	0.0432099	0.0536718	0	0	0	0	0	0	0.25	0.0714286	0.785714	0	0	0	0	0	0	0	0.0210526	0.415789	0	0	0	0	0	0	0	0.0387783	0.57157	T
DB00367	608516	0.518519	0.385417	0.447041	0	0.5	1	0	0.5	1	0.5	0.222222	0.777778	0	0	0.25	0	0	0.25	0.25	0.125	0.568182	0	0	0.5	0	0	0.5	0.353553	0.166667	0.66477	T
DB00367	125853	0.148148	0.0454545	0.082061	0	0	0	0	0.107143	0.714286	0.0714286	0.0727513	0.646825	0	0	0	0	0	0.5	0.25	0.239286	0.689286	0	0	0	0	0	0.597614	0.133631	0.131941	0.667718	T
DB00367	164230	0.125	0.385417	0.219493	0	0	0	0	0.0833333	0.666667	0.666667	0.138889	0.533333	0	0	0.25	0	0	0.25	0.25	0.104167	0.505952	0	0	0	0	0	0.408248	0.408248	0.120281	0.519462	T
DB00367	166710	0.518519	0.0454545	0.153522	0	0	0.666667	0	0.0416667	0.75	0.166667	0.166667	0.6125	0	0	0	0	0	0.625	0	0.201807	0.635542	0	0	0	0	0	0.684653	0	0.183397	0.623915	T
DB00540	143465	0.416667	0.0119048	0.0704295	0	0	0.25	0	0	0.125	1	0.05	0.2	0	0	0	0	0	0	0.5	0.0227273	0.159091	0	0	0	0	0	0	0.707107	0.03371	0.178377	T
DB00540	608516	0.421131	0.385417	0.402878	1	0	0.5	1	0	0.5	0.5	0.277778	0.708333	1	0	0.272727	1	0	0.272727	0.25	0.08	0.154545	1	0	0.369274	1	0	0.369274	0.353553	0.149071	0.330862	T
DB00540	608446	0.427083	0.0637255	0.164973	0	0	0.166667	0	0	0.333333	0.0833333	0.0625	0.505952	0	0	0	0	0	0.181818	0.181818	0.038961	0.272727	0	0	0	0	0	0.246183	0.123091	0.0493464	0.371466	T
DB00540	164230	0.416667	0.385417	0.400737	1	0	0.333333	1	0	0.333333	0.666667	0.213675	0.5	1	0	0.272727	1	0	0.272727	0.25	0.0833333	0.147727	1	0	0.301511	1	0	0.301511	0.408248	0.13344	0.271779	T
DB00104	114550	0.037037	0.342593	0.112644	0	0	0	0	0	0	0	0.214286	0.952381	0	0	0.333333	0	0	0.333333	0.333333	0.0784314	0.333333	0	0	0	0	0	0	0	0.129641	0.563436	T
DB00104	102200	0.0386473	0.0324074	0.0353901	0	0	0	0.5	0.333333	0.333333	0.333333	0.057971	0.217391	0	0	0	0	0	0	0.333333	0.0666667	0.35	0	0	0	0	0	0	0.333333	0.062167	0.275839	T
DB00104	600263	0.0231481	0.166667	0.062113	0	0	0	0	0	0	0	0	0.166667	0	0	0	0	0	0.333333	0	0.0185185	0.303922	0	0	0	0	0	0	0	0	0.225064	T
DB00104	260350	0.1875	0.342593	0.253448	0	0	0	0	0	0.333333	0	0.166667	0.791667	0	0	0.333333	0	0	0.333333	0.333333	0.0606061	0.242424	0	0	0	0	0	0.333333	0	0.100504	0.438086	T
DB00104	137215	0.037037	0.259259	0.0979908	0	0	0	0	0	0	0	0.0625	0.725	0	0	0	0	0	0.238095	0.333333	0.0740741	0.288889	0	0	0	0	0	0	0	0.0680414	0.457651	T
DB00104	109800	0.037037	0.294444	0.104429	0	0	0	0	0	0	0	0.25	0.7	0	0	0	0	0	0.333333	0.333333	0.0357143	0.270833	0	0	0	0	0	0	0	0.0944911	0.435412	T
DB00334	103780	0.250958	0.3	0.274385	0.2	0	0.108333	0.5	0.1	0.3	0.25	0.0583333	0.293333	1	0	0.416667	1	0	0.416667	0.142857	0.0625	0.22619	0.447214	0	0.212459	0.707107	0	0.353553	0.188982	0.0603807	0.257583	T
DB00334	608516	0.284483	0.385417	0.331126	0.5	0	0.5	0.5	0	0.5	0.5	0.232558	0.733333	1	0	0.416667	1	0	0.416667	0.142857	0.0597826	0.232143	0.707107	0	0.456435	0.707107	0	0.456435	0.267261	0.117911	0.412599	T
DB00334	600274	0.259947	0.118421	0.175451	0	0	0.423077	0	0	0.423077	0	0.0409091	0.733333	0	0	0	0	0	0.28125	0.142857	0.0119048	0.288889	0	0	0	0	0	0.34495	0	0.0220684	0.460274	T
DB00334	601665	0.263793	0.0458333	0.109957	0	0	0.133333	0	0	0.133333	0.166667	0.0444444	0.37037	0	0	0	0	0	0.291667	0.125	0.03125	0.345	0	0	0	0	0	0.197203	0.144338	0.0372678	0.35746	T
DB00334	164230	0.284483	0.385417	0.331126	0.5	0	0.666667	0.5	0	0.666667	0.666667	0.162791	0.454545	1	0	0.416667	1	0	0.416667	0.111111	0.0597826	0.203704	0.707107	0	0.527046	0.707107	0	0.527046	0.272166	0.0986512	0.30429	T
DB00334	181500	0.272989	0.192982	0.229526	0.5	0	0.285714	0.5	0.0238095	0.357143	0.142857	0.05	0.361905	1	0	0.416667	1	0	0.416667	0.0833333	0.0566667	0.287879	0.707107	0	0.345033	0.707107	0	0.385758	0.109109	0.0532291	0.322777	T
DB01250	266600	0.407407	0	0	0	0	1	0	0	1	0	0.285714	1	0	0	0	0	0	0	0	0	0	0	0	0	0	0	0	0	0	0	T
DB00904	103780	0.25	0.3	0.273861	0	0	0.2	0	0	0.2	0.2	0.04	0.28	0	0	0.2	0	0	0.2	0	0.0142857	0.185714	0	0	0.2	0	0	0.2	0	0.0239046	0.228035	T
DB00904	114480	0.0333333	0.228395	0.0872535	0	0	0	0	0	0	0.2	0.127273	0.757576	0	0	0.2	0	0	0.28	0	0.00952381	0.187879	0	0	0	0	0	0	0	0.0348155	0.37727	T
DB00904	608516	0.383333	0.3	0.339116	0	0	0.5	0	0	0.5	0.5	0.2	0.8	0	0	0.2	0	0	0.2	0	0.0105263	0.2	0	0	0.316228	0	0	0.316228	0	0.0458831	0.4	T
DB00904	157300	0.45	0.228395	0.32059	0	0	1	0	0.333333	1	0.333333	0.333333	0.944444	0	0	0.2	0	0	0.366667	0	0.0142857	0.2	0	0	0.447214	0	0	0.60553	0	0.0690066	0.434613	T
DB00904	608446	0.4	0.176471	0.265684	0	0	0.25	0	0.0416667	0.541667	0.2	0.0972222	0.666667	0	0	0.2	0	0	0.4	0	0.0133333	0.152	0	0	0.223607	0	0	0.465475	0	0.0360041	0.318329	T
DB01083	114480	0.0851852	0.204733	0.132061	0	0	0	0	0.0909091	0.704545	0.111111	0.122995	0.821908	0	0	0.666667	0	0.047619	0.527778	0.333333	0.017284	0.444444	0	0	0	0	0.0657952	0.60979	0.19245	0.0461068	0.604394	T
DB01083	114500	0.0740741	0.17284	0.11315	0	0	0	0	0	0	0.1	0.0970588	0.868852	0	0	0.666667	0	0.0555556	0.5	0.333333	0.0357143	0.5	0	0	0	0	0	0	0.182574	0.058876	0.65911	T
DB01083	608516	0.03125	0.0648148	0.0450051	0	0	0	0	0	0	0.5	0.153846	0.833333	0	0	0	0	0	0.5	0	0.0238095	0.460317	0	0	0	0	0	0	0	0.0605228	0.619353	T
DB01083	125853	0.0222222	0.0863636	0.0438086	0	0	0	0	0	0	0.5	0.0535714	0.611111	0	0	0.166667	0	0	0.6	0	0.0127389	0.478261	0	0	0	0	0	0	0	0.0261235	0.540621	T
DB01083	601665	0.0333333	0.0572391	0.0436803	0	0	0	0	0	0	0.166667	0.0777778	0.437037	0	0	0.166667	0	0	0.466667	0	0.0191847	0.434053	0	0	0	0	0	0	0	0.0386282	0.435542	T
DB01083	176807	0.0683761	0.204733	0.118317	0	0	0	0	0	0	0.2	0.1	0.784884	0	0	0.555556	0	0.0512821	0.589744	0	0.00913242	0.431373	0	0	0	0	0	0	0	0.0302199	0.581874	T
DB01083	137215	0.0740741	0.199074	0.121434	0	0	0	0	0	0	0	0.05	0.738372	0	0	0.333333	0	0	0.555556	0	0.0103627	0.452794	0	0	0	0	0	0	0	0.0227626	0.578213	T
DB00842	103780	0.41572	0.00833333	0.0588586	0.2	0.2	0.2	0.2	0.1	0.2	0.4	0.0909091	0.3	0	0	0	0	0	0	0.0714286	0.03125	0.392857	0	0	0	0	0	0	0.169031	0.0533002	0.343303	T
DB00842	114550	0.363492	0.0416667	0.123067	0	0.142857	0.714286	0	0.142857	0.857143	0.142857	0.214286	0.904762	0	0	0	0	0	0	0.0833333	0.0364583	0.359375	0	0	0	0	0	0	0.109109	0.0883883	0.570218	T
DB00842	189800	0.363492	0.0416667	0.123067	0	0	0	0	0	0	0	0.0333333	0.3125	0	0	0	0	0	0	0	0.00208333	0.34375	0	0	0	0	0	0	0	0.00833333	0.327753	T
DB01580	608446	0.880952	0	0	0	0	0.416667	0	0	0.5	0.125	0.09375	0.683333	0	0	0	0	0	0	0	0	0	0	0	0	0	0	0	0	0	0	T
DB01229	114480	0.606061	0.487654	0.543643	0	0.0636364	0.663636	0	0.181818	0.863636	0.227273	0.181818	0.837321	0	0.166667	1	0	0.125	0.9	0.5	0.0535168	0.777778	0	0.102986	0.814639	0	0.150756	0.881631	0.3371	0.0986424	0.807	T
DB01229	114550	0.606061	0.398148	0.491225	0	0.0857143	0.914286	0	0.428571	1	0.285714	0.242857	0.971429	0	0.166667	1	0	0.166667	1	0.333333	0.0606061	0.779213	0	0.119523	0.956183	0	0.267261	1	0.308607	0.12132	0.870028	T
DB01229	275355	0.19697	0.265432	0.228653	0	0	0	0	0	1	0	0.111111	0.833333	0	0	0.833333	0	0.119048	0.916667	0	0.0877193	0.833333	0	0	0	0	0	0.957427	0	0.0987248	0.833333	T
DB01229	114500	0.333333	0.368571	0.35051	0	0.2	0.85	0.166667	0.2	0.9	0.2	0.135	0.845614	0	0.166667	1	0	0.104167	0.916667	0.333333	0.0531915	0.761044	0	0.182574	0.921954	0	0.144338	0.908295	0.258199	0.0847399	0.802215	T
DB01229	608089	0.333333	0.265432	0.297451	0	0	0.25	0	0	0.875	0	0.078125	0.785714	0	0	1	0	0.1	1	0	0.119048	0.819728	0	0	0.5	0	0	0.935414	0	0.0964396	0.802541	T
DB01229	133239	0.606061	0.11	0.258199	0	0	0.533333	0	0.0833333	0.833333	0	0.05	0.7	0	0	0.833333	0	0.0833333	0.916667	0	0.0952381	0.850877	0	0	0.666667	0	0.0833333	0.874007	0	0.0690066	0.77176	T
DB01229	137800	0.606061	0.368056	0.472296	0	0.0666667	0.8	0	0.333333	1	0.333333	0.245614	0.949405	0	0.166667	1	0	0.166667	1	0.166667	0.0803571	0.800725	0	0.105409	0.894427	0	0.235702	1	0.235702	0.140488	0.871901	T
DB01229	601626	0.606061	0.141026	0.292353	0	0.00952381	0.552381	0	0.0952381	0.785714	0.0952381	0.0662526	0.684211	0	0	0	0	0.111111	1	0	0.0824916	0.833333	0	0	0	0	0.102869	0.886405	0	0.0739275	0.7551	T
DB01229	211980	0.606061	0.292398	0.420964	0	0.0714286	0.771429	0	0.190476	0.928571	0.285714	0.132239	0.890977	0	0.166667	1	0	0.1	1	0.5	0.0688889	0.812057	0	0.109109	0.87831	0	0.138013	0.963624	0.377964	0.0954454	0.850602	T
DB01229	605027	0.19697	0.148148	0.170824	0	0	0	0	0.166667	0.888889	0	0.031746	0.717949	0	0	0.5	0	0.166667	0.833333	0	0.111111	0.742424	0	0	0	0	0.166667	0.860663	0	0.0593914	0.730084	T
DB01229	156240	0.333333	0.116667	0.197203	0	0	0	0	0	1	0	0.1	0.842105	0	0	0	0	0.166667	0.75	0	0.0909091	0.779762	0	0	0	0	0	0.866025	0	0.0953463	0.810334	T
DB01229	254500	0.606061	0.0833333	0.224733	0	0	0.5	0	0.25	0.75	0	0.0520833	0.8	0	0	0	0	0	0.5	0	0.0625	0.740196	0	0	0	0	0	0.612372	0	0.0570544	0.769517	T
DB01229	608446	0.247475	0.109244	0.164423	0	0	0.5	0	0.125	0.722222	0.0833333	0.0886525	0.625	0	0	1	0	0.125	1	0	0.0813953	0.887597	0	0	0.707107	0	0.125	0.849837	0	0.0849465	0.744814	T
DB01229	259500	0.19697	0.487654	0.309924	0	0	0	0	0	1	0.666667	0.45614	1	0	0.166667	1	0	0.166667	1	0.166667	0.0661376	0.781046	0	0	0	0	0	1	0.333333	0.173689	0.883768	T
DB01229	167000	0.606061	0.384259	0.482581	0	0.1	0.833333	0.166667	0.333333	0.916667	0.333333	0.25	0.891667	0	0.111111	1	0	0.166667	1	0.333333	0.0952381	0.843137	0	0.105409	0.912871	0	0.235702	0.957427	0.333333	0.154303	0.867063	T
DB01229	176807	0.606061	0.401961	0.493571	0	0	0.916667	0	0.0972222	0.958333	0.0833333	0.132353	0.802632	0	0	1	0	0.111111	1	0	0.0729167	0.745478	0	0	0.957427	0	0.103935	0.978945	0	0.0982382	0.773527	T
DB01229	137215	0.606061	0.231061	0.374215	0	0.05	0.6	0	0.25	0.875	0.25	0.0833333	0.7625	0	0.166667	1	0	0.111111	1	0.166667	0.106061	0.87037	0	0.0912871	0.774597	0	0.166667	0.935414	0.204124	0.0940127	0.814652	T
DB01229	109800	0.606061	0.316667	0.438086	0	0.12	0.64	0	0.2	0.866667	0.6	0.117647	0.77	0	0.166667	0.833333	0	0.166667	0.944444	0.166667	0.133333	0.838095	0	0.141421	0.730297	0	0.182574	0.90472	0.316228	0.125245	0.803326	T
DB00715	104300	0.43956	0.0659722	0.17029	0	0	0.0909091	0	0.0454545	0.409091	0.0909091	0.0649351	0.467532	0	0	0	0	0	0.375	0.25	0.025	0.214286	0	0	0	0	0	0.391675	0.150756	0.0402911	0.316521	T
DB00715	608516	0.43956	0.385417	0.411599	1	0	0.5	1	0	0.5	0.5	0.357143	0.8	1	0	0.375	1	0	0.375	0.25	0.11	0.236842	1	0	0.433013	1	0	0.433013	0.353553	0.198206	0.435286	T
DB00715	157300	0.387255	0.104167	0.200846	0	0	1	0	0	1	0.333333	0.233333	0.833333	0	0	0	0	0	0.375	0.25	0.0673077	0.278846	0	0	0	0	0	0.612372	0.288675	0.12532	0.48205	T
DB00715	164230	0.410156	0.385417	0.397594	1	0	0.333333	1	0	0.333333	0.666667	0.231481	0.5	1	0	0.375	1	0	0.375	0.25	0.114583	0.278846	1	0	0.353553	1	0	0.353553	0.408248	0.162862	0.373394	T
DB00019	114480	0.105556	0.259259	0.165427	0	0	0	0	0.0681818	0.545455	0.125	0.153409	0.801136	0	0	0.5	0	0	0.5	0	0.00794913	0.392687	0	0	0	0	0	0.522233	0	0.0349209	0.560888	T
DB00019	605027	0.0333333	0.148148	0.0702728	0	0	0	0	0	0	0	0.0714286	0.52381	0	0	0	0	0	0.25	0	0.00595238	0.5	0	0	0	0	0	0	0	0.0206197	0.511766	T
DB00019	167000	0.0666667	0.259259	0.131468	0	0	0	0	0	0	0.166667	0.3125	0.888889	0	0	0.5	0	0	0.4375	0	0.00789889	0.52381	0	0	0	0	0	0	0	0.049683	0.682355	T
DB00008	608516	1	0.037037	0.19245	0	0	0	0	0	0	0.5	0.0882353	0.75	0	0	0	0	0	0	0.5	0.0714286	0.714286	0	0	0	0	0	0	0.5	0.0793884	0.731925	T
DB00008	610424	0.025	0.12963	0.0569275	0	0	0	0	0	0	0.333333	0.153846	0.846154	0	0	0	0	0	0.75	1	0.333333	0.857143	0	0	0	0	0	0	0.57735	0.226455	0.851631	T
DB00008	609532	1	0.12963	0.360041	0	0.125	0.75	0	0.125	0.75	0.25	0.107143	0.786585	0	0	0	0	0	0.75	1	0.35	0.85	0	0	0	0	0	0.75	0.5	0.193649	0.817678	T
DB00022	144700	0.1	0.0227273	0.0476731	0	0	0	0	0	0	0	0.0833333	0.535714	0	0	0	0	0	0	0	0.138889	0.777778	0	0	0	0	0	0	0	0.107583	0.645497	T
DB00022	608516	1	0.037037	0.19245	0	0	0	0	0	0	0.5	0.0882353	0.75	0	0	0	0	0	0	0	0.05	0.65	0	0	0	0	0	0	0	0.0664211	0.698212	T
DB00022	609532	1	0.037037	0.19245	0	0.125	0.75	0	0.125	0.75	0.25	0.107143	0.786585	0	0	0	0	0	0	0	0.138889	0.722222	0	0	0	0	0	0	0	0.121988	0.753717	T
DB00642	114480	0.302469	0.199074	0.245385	0	0	0.454545	0	0.113636	0.795455	0.25	0.159091	0.827273	0	0	0.625	0	0.0625	0.75	0	0.0290698	0.72093	0	0	0.533002	0	0.084275	0.772393	0	0.0680054	0.772273	T
DB00642	156240	0.481481	0.114198	0.234487	0	0	0.5	0	0	0.75	0	0.166667	0.833333	0	0	0	0	0.0625	0.75	0	0.0833333	0.695455	0	0	0	0	0	0.75	0	0.117851	0.761279	T
DB00642	137215	0.111111	0.199074	0.148726	0	0	0	0	0.125	0.75	0	0.05	0.740385	0	0	0.625	0	0	0.55	0	0.09375	0.78125	0	0	0	0	0	0.642262	0	0.0684653	0.760543	T
DB00652	608446	0.597222	0	0	0	0	0.25	0	0.0416667	0.541667	0.142857	0.0714286	0.604167	0	0	0	0	0	0	0	0	0	0	0	0	0	0	0	0	0	0	T
DB00806	125853	0.030303	0	0	0	0	0	0	0	0.160714	0.5	0.0714286	0.505952	0	0	0	0	0	0	0	0	0	0	0	0	0	0	0	0	0	0	T
DB01186	143465	0.354798	0.0104167	0.0607932	1	0	0.3	1	0	0.5	1	0.0681818	0.375	0	0	0	0	0	0	0.25	0.0294118	0.514706	0	0	0	0	0	0	0.5	0.0447811	0.439334	T
DB01186	157300	0.382576	0.0104167	0.0631282	0	0	1	0	0.333333	1	0.333333	0.230769	0.916667	0	0	0	0	0	0	0.5	0.0294118	0.470588	0	0	0	0	0	0	0.408248	0.0823853	0.65679	T
DB01608	181500	0.429293	0	0	0	0	0.357143	0	0	0.357143	0.142857	0.0714286	0.428571	0	0	0	0	0	0	0	0	0	0	0	0	0	0	0	0	0	0	T
DB00850	104300	0.516667	0.0239234	0.111178	0	0.0909091	0.545455	0	0.0454545	0.545455	0.181818	0.038961	0.511149	0	0	0	0	0.166667	0.5	0.333333	0.0675676	0.54955	0	0	0	0	0.0870388	0.522233	0.246183	0.0513079	0.530002	T
DB00850	608516	0.516667	0.192982	0.315765	0	0	0.5	0	0.333333	0.833333	0.5	0.119048	0.738095	0	0	0.333333	0	0	0.333333	0	0.0555556	0.47619	0	0	0.408248	0	0	0.527046	0	0.081325	0.592852	T
DB00850	181500	0.861111	0.192982	0.407651	0	0.0357143	0.392857	0	0.0357143	0.428571	0.142857	0.0384615	0.415414	0	0	0.333333	0	0.166667	0.5	0.333333	0.0707071	0.552511	0	0	0.361873	0	0.0771517	0.46291	0.218218	0.0521489	0.479083	T
DB00770	608446	0.440476	0.00980392	0.0657145	0	0	0	0	0	0	0	0.0833333	0.541667	0	0	0	0	0	0	0	0	0	0	0	0	0	0	0	0	0	0	T
DB00770	187500	0	0.00980392	0	0	0	0	0	0	0	0	0	0	0	0	0	0	0	0	0	0	0	0	0	0	0	0	0	0	0	0	T
DB01579	601665	0.487654	0	0	0	0	0.0666667	0	0	0.0666667	0.25	0.0333333	0.377778	0	0	0	0	0	0	0	0	0	0	0	0	0	0	0	0	0	0	T
DB00780	608516	0.560606	0.385417	0.46483	0	0	0	0	0	0	0.5	0.214286	0.75	0	0	0	0	0	0.166667	0	0	0.318627	0	0	0	0	0	0	0	0	0.488846	T
DB00780	211980	0.0606061	0.195906	0.108964	0	0	0	0	0	0.535714	0.0909091	0.160714	0.803571	0	0	0	0	0	0.233333	0	0.00208333	0.333333	0	0	0	0	0	0.353553	0	0.0182981	0.517549	T
DB00780	157300	0.560606	0.195906	0.331401	0	0	0.333333	0	0	0.333333	0.333333	0.25	0.833333	0	0	0	0	0	0.404762	0	0.00207039	0.268116	0	0	0	0	0	0.367315	0	0.0227508	0.472684	T
DB00780	164230	0.560606	0.385417	0.46483	0	0	0	0	0	0	0.333333	0.047619	0.5	0	0	0	0	0	0.166667	0	0	0.266667	0	0	0	0	0	0	0	0	0.365148	T
DB01174	600807	0.0875	0.0770308	0.0820987	0	0	0.333333	0	0.125	0.458333	0.111111	0.0416667	0.416667	0	0	0	0	0	0.45	0	0.0133333	0.450877	0	0	0	0	0	0.454148	0	0.0235702	0.433435	T
DB01174	114550	0.363492	0.342593	0.352888	0	0	0.714286	0	0	0.5	0.142857	0.204082	0.938776	0	0	0.6	0	0.025	0.42	0	0.0106383	0.462766	0	0	0.654654	0	0	0.458258	0	0.0465949	0.659116	T
DB01174	607208	0.363492	0.0263158	0.0978038	0	0	0	0	0	0.5	1	0	0.3	0	0	0	0	0	0	0	0.0166667	0.4	0	0	0	0	0	0	0	0	0.34641	T
DB01174	211980	0.171429	0.275689	0.217396	0	0	0.285714	0	0	0.607143	0.0714286	0.134921	0.761084	0	0	0.6	0	0.0142857	0.52	0	0.00884956	0.462069	0	0	0.414039	0	0	0.561885	0	0.0345541	0.59302	T
DB01174	182940	0.363492	0.0467836	0.130405	0	0	0	0	0	0.166667	0	0.047619	0.350877	0	0	0	0	0	0.133333	0	0.0166667	0.425	0	0	0	0	0	0.149071	0	0.0281718	0.386164	T
DB01174	260350	0.171429	0.342593	0.242343	0	0	0.333333	0	0	0.333333	0	0.142857	0.857143	0	0	0.2	0	0	0.35	0	0.00392157	0.431667	0	0	0.258199	0	0	0.341565	0	0.0236691	0.608276	T
DB01174	189800	0.363492	0.0526316	0.138315	0	0	0	0	0	0	0	0.0227273	0.333333	0	0	0	0	0	0.25	0	0.00333333	0.52	0	0	0	0	0	0	0	0.00870388	0.416333	T
DB01174	181500	0.608889	0.0789474	0.219249	0	0	0.107143	0	0	0.267857	0.2	0.0306122	0.348214	0	0	0	0	0.02	0.5	0	0.0135593	0.451111	0	0	0	0	0	0.365963	0	0.0203735	0.396337	T
DB01174	188470	0.0544444	0.191667	0.102153	0	0	0	0	0	0	0	0.109375	0.703125	0	0	0.5	0	0.02	0.5	0	0.0166667	0.577778	0	0	0	0	0	0	0	0.0426956	0.637377	T
DB01174	109800	0.268333	0.294444	0.281086	0	0	0.3	0	0	0.4	0	0.133333	0.671429	0	0	0.5	0	0	0.5	0	0.00727273	0.475	0	0	0.387298	0	0	0.447214	0	0.03114	0.564738	T
DB00925	608446	0.621212	0.0490196	0.174504	0	0.0833333	0.833333	0.5	0.0833333	0.791667	0.0833333	0.0929487	0.708333	0	0	0	0	0.0833333	0.333333	0.166667	0.0354167	0.495833	0	0	0	0	0.0833333	0.513701	0.117851	0.0573754	0.592634	T
DB00925	171300	0.412393	0.0805556	0.182265	0	0.142857	0.857143	0	0.0714286	0.571429	0.142857	0.038961	0.674286	0	0	0	0	0.0833333	0.416667	0.166667	0.0223577	0.48374	0	0	0	0	0.0771517	0.48795	0.154303	0.0295141	0.571121	T
DB00925	109800	0.113636	0.0805556	0.0956767	0	0	0	0	0.3	0.8	0.2	0.114286	0.753846	0	0	0	0	0	0.388889	0.166667	0.0337302	0.448413	0	0	0	0	0	0.557773	0.182574	0.0620876	0.581407	T
DB00191	601367	0.644444	0.0444444	0.169239	0	0	0.12	0	0	0.133333	0	0.0421053	0.466667	0	0	0	0	0	0.7	0.2	0.0307692	0.336	0	0	0	0	0	0.305505	0	0.0359937	0.39598	T
DB00191	157300	0.65	0.176471	0.338683	0	0	0.333333	0	0	0.666667	0.333333	0.25	0.833333	0	0	0.6	0	0	0.8	0.2	0.0153846	0.348387	0	0	0.447214	0	0	0.730297	0.258199	0.0620174	0.538816	T
DB00191	608446	0.644444	0.176471	0.337232	0	0	0.166667	0	0	0.333333	0.25	0.0833333	0.607143	0	0	0.6	0	0	0.8	0.2	0.00705882	0.328571	0	0	0.316228	0	0	0.516398	0.223607	0.0242536	0.446643	T
DB00191	601665	0.65	0.0888889	0.24037	0	0	0.0333333	0	0	0.1	0.25	0.08	0.426667	0	0	0	0	0	0.5	0.2	0.0115942	0.278261	0	0	0	0	0	0.223607	0.223607	0.0304555	0.344564	T
DB00191	164230	0.65	0.128655	0.289181	1	0	0.333333	1	0	0.5	0.666667	0.208333	0.545455	0	0	0	0	0	0.3	0.2	0.02	0.246154	0	0	0	0	0	0.387298	0.365148	0.0645497	0.366423	T
DB00191	181500	0.65	0.128655	0.289181	0	0	0.142857	0	0	0.178571	0.333333	0.0454545	0.4	0	0	0	0	0	0.7	0.2	0.0375	0.376471	0	0	0	0	0	0.353553	0.258199	0.0412861	0.388057	T
DB00692	608446	0.75	0	0	0	0	0.0833333	0	0	0.166667	0.25	0.0666667	0.6	0	0	0	0	0	0	0	0	0	0	0	0	0	0	0	0	0	0	T
DB00812	180300	0.880952	0.0972222	0.292657	0	0	0.428571	0	0.0714286	0.5	0	0.0879121	0.528571	0	0	0	0	0	0.25	0	0.03125	0.40625	0	0	0	0	0	0.353553	0	0.0524142	0.463392	T
DB00812	601626	0.625	0.181624	0.33692	0	0	0.47619	0	0.119048	0.666667	0.133333	0.0735931	0.755102	0	0	0.5	0	0	0.25	0	0.028169	0.366197	0	0	0.48795	0	0	0.408248	0	0.0455307	0.525848	T
DB00812	152700	0.880952	0.0972222	0.292657	0	0	0.166667	0	0	0.583333	0	0.0151515	0.666667	0	0	0	0	0	0	0	0.0185185	0.357143	0	0	0	0	0	0	0	0.0167506	0.48795	T
DB00812	254450	0.375	0.181624	0.260977	0	0	0.333333	0	0	0.5	0	0.030303	0.757576	0	0	0.5	0	0	0.25	0	0.0116279	0.372093	0	0	0.408248	0	0	0.353553	0	0.0187713	0.530932	T
DB00812	109800	0.880952	0.0910256	0.283177	0	0	0.2	0	0.1	0.6	0	0.14	0.771429	0	0	0	0	0	0.285714	0	0.0294118	0.382353	0	0	0	0	0	0.414039	0	0.0641689	0.5431	T
DB00388	601367	0.619658	0.0392157	0.155886	0	0	0.0666667	0	0	0.0666667	0	0.0666667	0.4	0	0	0	0	0	0.166667	0	0.00694444	0.229167	0	0	0	0	0	0.105409	0	0.0215166	0.302765	T
DB00388	608446	0.619658	0.0392157	0.155886	0	0	0.111111	0	0	0.111111	0.25	0.104167	0.583333	0	0	0	0	0	0.166667	0	0.00775194	0.30303	0	0	0	0	0	0.136083	0	0.0284164	0.420437	T
DB00388	187500	0.0208333	0.0166667	0.0186339	0	0	0	0	0	0	0	0	0.0625	0	0	0	0	0	0	0	0	0.210526	0	0	0	0	0	0	0	0	0.114708	T
DB00397	601367	0.5	0.0392157	0.140028	0	0	0.266667	0	0	0.2	0	0.0571429	0.533333	0	0	0	0	0	0.25	0	0.00520833	0.307292	0	0	0	0	0	0.223607	0	0.0172516	0.404832	T
DB00397	608446	0.75	0.0392157	0.171499	0	0	0.25	0	0	0.208333	0.142857	0.0714286	0.583333	0	0	0	0	0	0.25	0	0.00581395	0.331395	0	0	0	0	0	0.228218	0	0.0203785	0.439675	T
DB00252	114550	0.0833333	0.101852	0.0921285	0	0	0	0	0.142857	1	0	0.193277	0.988095	0	0	0	0	0	0.5	0	0.0652174	0.55	0	0	0	0	0	0.707107	0	0.112272	0.737192	T
DB00252	601367	0.277778	0.308333	0.292657	0	0	0.2	0	0.1	0.4	0	0.0666667	0.4	0	0	0.5	0	0	0.75	0	0.0333333	0.625	0	0	0.316228	0	0	0.547723	0	0.0471405	0.5	T
DB00252	605027	0.37963	0.0925926	0.187486	0	0	0	0	0	0.166667	0	0.030303	0.722222	0	0	0	0	0	0.25	0	0	0.5	0	0	0	0	0	0.204124	0	0	0.600925	T
DB00252	254500	0.235632	0.0555556	0.114414	0	0	0.25	0	0	0.75	0	0.0714286	0.833333	0	0	0	0	0	0	0	0.0147059	0.485294	0	0	0	0	0	0	0	0.0324102	0.635934	T
DB00252	182940	0.37963	0.0462963	0.132572	0	0	0.333333	0	0	0.333333	0	0.030303	0.411765	0	0	0	0	0	0	0	0.0833333	0.583333	0	0	0	0	0	0	0	0.0502519	0.490098	T
DB00252	256700	0.0833333	0.0902778	0.0867361	0	0	0	0	0	1	0	0.208333	1	0	0	0	0	0	0	0	0.0833333	0.666667	0	0	0	0	0	0	0	0.131762	0.816497	T
DB00252	176100	0.0520833	0.0555556	0.0537914	0	0	0	0	0	0	0	0	0.416667	0	0	0	0	0	0	0	0	0.538462	0	0	0	0	0	0	0	0	0.473665	T
DB00252	189800	0.0641026	0.308333	0.140588	0	0	0	0	0.25	0.5	0	0.166667	0.5	0	0	0.5	0	0	0.75	0	0.0416667	0.625	0	0	0	0	0	0.612372	0	0.0833333	0.559017	T
DB00252	194070	0.0833333	0.101852	0.0921285	0	0	0	0	0	0.5	0	0.0555556	0.5	0	0	0	0	0	0.75	0	0.0454545	0.75	0	0	0	0	0	0.612372	0	0.0502519	0.612372	T
DB00466	607208	0.337963	0	0	0	0	0	0	0	0	1	0	0.333333	0	0	0	0	0	0	0	0	0	0	0	0	0	0	0	0	0	0	T
DB01085	601367	0.351852	0	0	0	0	0.1	0	0	0.1	0	0.0363636	0.466667	0	0	0	0	0	0	0	0	0	0	0	0	0	0	0	0	0	0	T
DB01100	181500	0.75	0	0	0.5	0.0357143	0.392857	0.5	0.0357143	0.428571	0.214286	0.047619	0.407666	0	0	0	0	0	0	0	0	0	0	0	0	0	0	0	0	0	0	T
DB00960	104300	0.226852	0.0208333	0.0687465	0	0	0	0	0.0454545	0.636364	0.0909091	0.0681818	0.568182	0	0	0	0	0	0	0	0.107143	0.392857	0	0	0	0	0	0	0	0.0854704	0.472456	T
DB00960	608516	0.683333	0.0208333	0.119315	0	0	0.75	0	0	0.75	0.5	0.166667	0.875	0	0	0	0	0	0	0	0.046875	0.265625	0	0	0	0	0	0	0	0.0883883	0.482102	T
DB00554	180300	0.880952	0.0538847	0.217876	0	0	0.428571	0	0.0714286	0.5	0	0.0879121	0.528571	0	0	0	0	0.125	0.375	0	0.1	0.5	0	0	0	0	0.0944911	0.433013	0	0.0937614	0.514087	T
DB00554	133239	0.633333	0.0526316	0.182574	0	0	0.166667	0	0.0833333	0.666667	0	0.0666667	0.766667	0	0	0	0	0	0	0	0.04	0.36	0	0	0	0	0	0	0	0.0516398	0.525357	T
DB00554	211980	0.633333	0.2	0.355903	0	0.0357143	0.464286	0	0.0714286	0.928571	0.142857	0.190476	0.938776	0	0	0	0	0.125	0.5	0	0.0491803	0.423077	0	0	0	0	0.0944911	0.681385	0	0.0967868	0.630218	T
DB00554	156240	0.375	0.0701754	0.162221	0	0	1	0	0	1	0	0.125	0.833333	0	0	0	0	0	0	0	0.0714286	0.411111	0	0	0	0	0	0	0	0.0944911	0.585314	T
DB00554	608446	0.880952	0.0701754	0.248639	0	0	0.333333	0	0.125	0.583333	0.0833333	0.130952	0.75	0	0	0	0	0	0.5	0	0.0416667	0.406977	0	0	0	0	0	0.540062	0	0.0738671	0.552479	T
DB00554	109800	0.880952	0.2	0.41975	0	0	0.2	0	0.1	0.6	0	0.14	0.771429	0	0	0	0	0	0.5	0	0.0333333	0.433333	0	0	0	0	0	0.547723	0	0.068313	0.578174	T
DB01411	600807	0.148148	0	0	0	0	0	0.5	0.125	0.583333	0.25	0.138889	0.474299	0	0	0	0	0	0	0	0	0	0	0	0	0	0	0	0	0	0	T
DB00457	171300	0.416667	0	0	0	0	0.0952381	0	0	0.0952381	0	0.047619	0.547619	0	0	0	0	0	0	0	0	0	0	0	0	0	0	0	0	0	0	T
DB00635	604302	0.0833333	0.452381	0.194161	0	0	0	0	0	1	0	0.25	1	0	0	0.5	0	0.166667	0.5	0	0.192308	0.689655	0	0	0	0	0	0.707107	0	0.219265	0.830455	T
DB00635	180300	0.5	0.0972222	0.220479	0	0	0.571429	0	0.0714286	0.535714	0	0.0857143	0.528571	0	0	0.5	0	0.25	0.5	0	0.183333	0.6875	0	0	0.534522	0	0.133631	0.517549	0	0.125357	0.602821	T
DB00635	600807	0.5	0.0882353	0.210042	0	0.0833333	0.666667	0.333333	0.138889	0.666667	0.2	0.1	0.55	0	0	0.5	0	0.25	0.75	0.5	0.18	0.704545	0	0	0.57735	0	0.186339	0.707107	0.316228	0.134164	0.622495	T
DB00635	114480	0.5	0.204733	0.319947	0	0.181818	0.954545	0	0.227273	0.977273	0.227273	0.181818	0.825758	0	0	1	0	0.25	0.833333	0.5	0.166667	0.714815	0	0	0.977008	0	0.238366	0.902438	0.3371	0.174078	0.768286	T
DB00635	212750	0.0763889	0.5	0.195434	0	0	0	0	0	0	0	0	0.0737705	0	0	0.5	0	0	0.25	0	0.1	0.5	0	0	0	0	0	0	0	0	0.192055	T
DB00635	608089	0.440476	0.259804	0.338286	0	0	0.75	0	0	0.875	0	0.0833333	0.760638	0	0	0.5	0	0.15	0.75	0	0.2	0.728571	0	0	0.612372	0	0	0.810093	0	0.129099	0.744432	T
DB00635	133239	0.166667	0.06893	0.107184	0	0	0	0	0.0833333	0.875	0	0.0666667	0.716667	0	0	0	0	0.25	0.75	0	0.166667	0.75	0	0	0	0	0.144338	0.810093	0	0.105409	0.733144	T
DB00635	610424	0.0666667	0.0763889	0.0713624	0	0	0	0	0	0.166667	0.333333	0.166667	0.916667	0	0	0	0	0.25	0.5	0	0.152174	0.727273	0	0	0	0	0	0.288675	0	0.159256	0.816497	T
DB00635	266600	0.425926	0.452381	0.438954	0	0	1	0	0	1	0	0.25	1	0	0	0.5	0	0	0.75	0	0.227273	0.691176	0	0	0.707107	0	0	0.866025	0	0.238366	0.83137	T
DB00635	601626	0.425926	0.181624	0.278134	0	0.047619	0.809524	0	0.130952	0.821429	0.0952381	0.0809524	0.752381	0	0	0.5	0	0.5	0.75	0.5	0.151786	0.743506	0	0	0.636209	0	0.255883	0.784902	0.218218	0.110849	0.747931	T
DB00635	152700	0.141667	0.0972222	0.117359	0	0	0	0	0	0.722222	0	0.030303	0.683333	0	0	0.5	0	0.1	0.666667	0	0.111111	0.666667	0	0	0	0	0	0.693889	0	0.0580259	0.674949	T
DB00635	605027	0.141667	0.148148	0.144871	0	0	0	0	0.111111	0.777778	0	0.0175439	0.693333	0	0	0.5	0	0	0.75	0	0.166667	0.6875	0	0	0	0	0	0.763763	0	0.0540738	0.690411	T
DB00635	254500	0.425926	0.0833333	0.188398	0	0	1	0	0.166667	1	0	0.0588235	0.76	0	0	0	0	0	0.5	0	0.25	0.75	0	0	0	0	0	0.707107	0	0.121268	0.754983	T
DB00635	126200	0.0897436	0.5	0.21183	0	0	0	0	0.25	0.5	0	0.0192308	0.192308	0	0	0.5	0	0	0.25	0	0.111111	0.5	0	0	0	0	0	0.353553	0	0.046225	0.310087	T
DB00635	608446	0.425926	0.0838477	0.188979	0	0	0.75	0	0.138889	0.791667	0.0833333	0.0902778	0.683333	0	0	1	0	0.375	1	0	0.2	0.761538	0	0	0.866025	0	0.228218	0.889757	0	0.134371	0.721377	T
DB00635	601665	0.5	0.0444444	0.149071	0	0	0.533333	0.5	0.1	0.466667	0.0666667	0.0645161	0.466667	0	0	0.5	0	0.333333	1	0	0.241379	0.896552	0	0	0.516398	0	0.182574	0.68313	0	0.124791	0.646831	T
DB00635	164230	0.425926	0.0625	0.163158	0	0	0.666667	0	0	0.666667	0.666667	0.0833333	0.518519	0	0	0	0	0	0.5	0	0.1	0.552632	0	0	0	0	0	0.57735	0	0.0912871	0.535303	T
DB00635	166710	0.425926	0.0606061	0.160666	0	0	0.833333	0	0.0555556	0.777778	0.166667	0.183908	0.615942	0	0	0	0	0.25	1	0	0.205357	0.8125	0	0	0	0	0.117851	0.881917	0	0.194337	0.707427	T
DB00635	254450	0.141667	0.181624	0.160406	0	0	0	0	0.111111	1	0	0.0526316	0.833333	0	0	0.5	0	0.25	0.75	0	0.166667	0.678571	0	0	0	0	0.166667	0.866025	0	0.0936586	0.751982	T
DB00635	176807	0.5	0.259804	0.360419	0	0.0833333	0.916667	0.5	0.166667	0.958333	0.0833333	0.119048	0.841667	0	0	0.666667	0	0.25	0.75	0.5	0.221154	0.742515	0	0	0.781736	0	0.204124	0.847791	0.204124	0.162259	0.790538	T
DB00635	606963	0.0576923	0.0781893	0.0671634	0	0	0	0	0.166667	1	0	0.2	0.866667	0	0	0	0	0.25	0.5	0.5	0.227273	0.647059	0	0	0	0	0.204124	0.707107	0	0.213201	0.748855	T
DB00635	109800	0.166667	0.174074	0.17033	0	0	0	0	0.2	0.8	0	0.1	0.78	0	0	0.5	0	0.25	1	0	0.15	0.708333	0	0	0	0	0.223607	0.894427	0	0.122474	0.743303	T
DB00794	187500	0.131481	0	0	0	0	0	0	0	0	0	0	0.0833333	0	0	0	0	0	0	0	0	0	0	0	0	0	0	0	0	0	0	T
DB01035	152700	0.375	0.0179739	0.0820987	0	0	0.333333	0	0	0.333333	0	0.0294118	0.595238	0	0	0	0	0	0	0	0.0441176	0.676471	0	0	0	0	0	0	0	0.0360219	0.634556	T
DB01035	608446	0.440476	0.0179739	0.0889778	0	0	0.416667	0	0	0.416667	0.0833333	0.0769231	0.590278	0	0	0	0	0	0	0	0.05	0.75	0	0	0	0	0	0	0	0.0620174	0.665363	T
DB00387	181500	0.666667	0	0	0	0	0.125	0	0	0.125	0.142857	0.0324675	0.350649	0	0	0	0	0	0	0	0	0	0	0	0	0	0	0	0	0	0	T
DB00396	114480	0.796296	0.259259	0.454365	1	0.181818	1	0.5	0.181818	0.977273	0.4	0.181818	0.827751	0	0.166667	0.833333	0.25	0.15625	0.75	0.25	0.0942029	0.576087	0	0.174078	0.912871	0.353553	0.16855	0.856128	0.316228	0.130873	0.690548	T
DB00396	601367	0.425926	0.0666667	0.168508	0	0	0.6	0	0.1	0.6	0	0.0666667	0.533333	0	0	0	0	0.125	0.833333	0.25	0.125	0.641304	0	0	0	0	0.111803	0.707107	0	0.0912871	0.584832	T
DB00396	608089	0.472222	0.265152	0.353851	0	0.25	0.75	0	0.25	0.75	0.25	0.113208	0.782609	0	0	0.75	0.25	0.2	0.8	0.25	0.131579	0.618421	0	0	0.75	0	0.223607	0.774597	0.25	0.122048	0.695688	T
DB00396	167000	0.472222	0.265152	0.353851	0	0.5	0.833333	0.166667	0.5	0.833333	0.5	0.333333	0.880952	0	0.166667	0.833333	0.25	0.166667	0.833333	0.25	0.103261	0.641304	0	0.288675	0.833333	0.204124	0.288675	0.833333	0.353553	0.185527	0.751637	T
DB01069	181500	0.505952	0	0	0.5	0.0357143	0.392857	0.5	0.0357143	0.392857	0.214286	0.0510204	0.409864	0	0	0	0	0	0	0	0	0	0	0	0	0	0	0	0	0	0	T
DB01182	607208	0.117816	0	0	0	0	0.5	0	0	0.5	1	0.1	0.416667	0	0	0	0	0	0	0	0	0	0	0	0	0	0	0	0	0	0	T
DB00818	159900	0.0608974	0	0	0	0	0	0	0.25	0.5	0	0.0294118	0.323529	0	0	0	0	0	0	0	0	0	0	0	0	0	0	0	0	0	0	T
DB00571	600807	0.677778	0.179739	0.349031	0.5	0.0555556	0.208333	0.5	0.0833333	0.333333	0.25	0.0769231	0.440476	0	0	0	0	0	0.4	0.2	0.0923077	0.393333	0	0	0	0	0	0.365148	0.223607	0.084265	0.416238	T
DB00571	608516	0.683333	0.192982	0.363141	0	0	0.75	0	0	0.75	0.5	0.166667	0.875	0	0	0.4	0	0	0.4	0.2	0.0545455	0.410526	0	0	0.547723	0	0	0.547723	0.316228	0.0953463	0.599342	T
DB00571	157300	0.666667	0.179739	0.346159	0	0	0.666667	0	0	0.833333	0.333333	0.25	0.916667	0	0	0.6	0	0	0.7	0.2	0.0138365	0.410526	0	0	0.632456	0	0	0.763763	0.258199	0.0588143	0.613446	T
DB00571	608446	0.666667	0.176471	0.342997	0	0	0.416667	0	0	0.5	0.125	0.09375	0.683333	0	0	0.6	0	0	0.7	0.2	0.030303	0.376	0	0	0.5	0	0	0.591608	0.158114	0.0533002	0.506886	T
DB00571	181500	0.204167	0.192982	0.198496	0	0	0.0714286	0	0	0.357143	0.142857	0.038961	0.402597	0	0	0.4	0	0	0.6	0.2	0.0542373	0.40339	0	0	0.169031	0	0	0.46291	0.169031	0.0459689	0.402993	T
DB00917	180300	0.822917	0.0833333	0.261871	0	0	0	0	0	0	0	0.0535714	0.357143	0	0	0	0	0	0	0	0	0.0555556	0	0	0	0	0	0	0	0	0.140859	T
DB00917	114480	0.03125	0.399177	0.111688	0	0	0	0	0	0	0	0.0530303	0.628788	0	0	0	0	0	0	0	0	0.0098536	0	0	0	0	0	0	0	0	0.0787136	T
DB00917	114500	0.03125	0.246667	0.0877971	0	0	0	0	0	0	0.25	0.1	0.666667	0	0	0	0	0	0	0	0	0.0160643	0	0	0	0	0	0	0	0	0.103487	T
DB00917	133239	0.0104167	0.11	0.0338502	0	0	0	0	0	0	0	0.0625	0.5625	0	0	0	0	0	0	0	0	0.0266667	0	0	0	0	0	0	0	0	0.122474	T
DB00917	254500	0.0138889	0.0833333	0.0340207	0	0	0	0	0	0	0	0	0.625	0	0	0	0	0	0	0	0	0.0392157	0	0	0	0	0	0	0	0	0.156556	T
DB00917	260350	0.0104167	0.399177	0.0644833	0	0	0	0	0	0	0	0.166667	0.75	0	0	0	0	0	0	0	0	0.0162602	0	0	0	0	0	0	0	0	0.110432	T
DB01240	608446	0.037037	0	0	0	0	0	0	0	0	0.0833333	0.111111	0.652778	0	0	0	0	0	0	0	0	0	0	0	0	0	0	0	0	0	0	T
DB00852	608446	0.590278	0	0	0	0	0.333333	0	0	0.5	0.1	0.0833333	0.605556	0	0	0	0	0	0	0	0	0	0	0	0	0	0	0	0	0	0	T
DB01224	608516	0.275	0.385417	0.32556	0.5	0	0.5	0.5	0	0.5	0.5	0.232558	0.676471	1	0	0.4	1	0	0.4	0.142857	0.0528	0.28	0.707107	0	0.447214	0.707107	0	0.447214	0.267261	0.110811	0.435215	T
DB01224	600274	0.255128	0.118421	0.173818	0	0	0.423077	0	0	0.392857	0	0.0409091	0.733333	0	0	0	0	0	0.3	0.142857	0.0114286	0.305	0	0	0	0	0	0.343303	0	0.0216225	0.472934	T
DB01224	127750	0.228889	0.09375	0.146487	0	0	0.333333	0	0	0.333333	0	0.0344828	0.425287	0	0	0	0	0	0.3	0.25	0.02	0.35	0	0	0	0	0	0.316228	0	0.0262613	0.385812	T
DB01224	601665	0.256111	0.0458333	0.108344	0	0	0.133333	0	0	0.133333	0.125	0.0444444	0.37037	0	0	0	0	0	0.28	0.1	0.024	0.3488	0	0	0	0	0	0.193218	0.111803	0.0326599	0.359423	T
DB01224	164230	0.275	0.385417	0.32556	0.5	0	0.666667	0.5	0	0.666667	0.666667	0.162791	0.430556	1	0	0.4	1	0	0.4	0.25	0.055	0.36	0.707107	0	0.516398	0.707107	0	0.516398	0.408248	0.0946229	0.3937	T
DB01224	181500	0.265741	0.192982	0.226458	0.5	0	0.285714	0.5	0.0238095	0.357143	0.142857	0.05	0.361905	1	0	0.4	1	0	0.4	0.08	0.0424242	0.325455	0.707107	0	0.338062	0.707107	0	0.377964	0.106904	0.0460566	0.343196	T
DB01103	180300	0.104167	0.0972222	0.100635	0	0	0	0	0.0952381	0.47619	0	0.0816327	0.485714	0	0	0	0	0	0	0	0.030303	0.318182	0	0	0	0	0	0	0	0.0497365	0.393123	T
DB01103	152700	0.0972222	0.0972222	0.0972222	0	0	0	0	0	0.333333	0	0.111111	0.7	0	0	0	0	0	0	0	0.030303	0.318182	0	0	0	0	0	0	0	0.0580259	0.47194	T
DB00908	152700	0.375	0	0	0	0	0.333333	0	0	0.333333	0	0.0208333	0.537037	0	0	0	0	0	0	0	0	0	0	0	0	0	0	0	0	0	0	T
DB00908	126200	0.031746	0	0	0	0	0	0	0	0	0	0.03125	0.125	0	0	0	0	0	0	0	0	0	0	0	0	0	0	0	0	0	0	T
DB00468	114480	0.0611111	0	0	0	0	0	0	0	0	0.2	0.193182	0.836364	0	0	0	0	0	0	0	0	0	0	0	0	0	0	0	0	0	0	T
DB00481	104300	0.369048	0.0555556	0.143187	0	0	0.545455	0	0.0454545	0.545455	0.0909091	0.0909091	0.616883	0	0	0	0	0.2	1	0.5	0.2375	0.877419	0	0	0	0	0.0953463	0.738549	0.213201	0.146938	0.735707	T
DB00481	114480	1	0.204733	0.452474	1	0.181818	1	0.5	0.227273	1	0.4	0.181818	0.851515	0	0	1	0.5	0.75	1	0.5	0.336634	0.939394	0	0	1	0.5	0.412861	1	0.447214	0.247399	0.894376	T
DB00481	608516	0.895833	0.0648148	0.240963	0	0.5	1	0	0.5	1	0.5	0.222222	0.8125	0	0	0	0.5	0.75	1	0.5	0.272727	1	0	0	0	0	0.612372	1	0.5	0.246183	0.901388	T
DB00481	608089	1	0.259804	0.50971	0	0.25	0.75	0	0.25	0.75	0.25	0.15	0.770833	0	0.25	1	0.5	0.35	1	0.5	0.3	0.928571	0	0.25	0.866025	0	0.295804	0.866025	0.353553	0.212132	0.846034	T
DB00481	254500	1	0.0833333	0.288675	0	0	0.5	0	0.25	0.833333	0	0.0625	0.8	0	0	0	0	0	0.5	0.5	0.166667	1	0	0	0	0	0	0.645497	0	0.102062	0.894427	T
DB00481	166710	0.518519	0.0565844	0.171289	0	0	0.666667	0	0.0833333	0.583333	0.166667	0.175439	0.627451	0	0	0	0	0.25	1	0.5	0.383929	1	0	0	0	0	0.144338	0.763763	0.288675	0.25953	0.792118	T
DB00481	176807	1	0.259804	0.50971	0	0.166667	0.916667	0.5	0.208333	0.958333	0.166667	0.15625	0.833333	0	0.25	1	0.5	0.5	1	0.5	0.403846	0.942308	0	0.204124	0.957427	0.5	0.322749	0.978945	0.288675	0.251199	0.886147	T
DB00481	109800	1	0.174074	0.417222	0	0	0.8	0	0.2	0.9	0	0.16	0.775	0	0	1	0	0.181818	1	0.5	0.216667	1	0	0	0.894427	0	0.190693	0.948683	0	0.18619	0.880341	T
DB00293	114500	0.0694444	0.246667	0.13088	0	0	0	0	0	0	0.1	0.114286	0.781818	0	0	1	0	0	0.7	0	0.0119048	0.535714	0	0	0	0	0	0	0	0.0368856	0.647172	T
DB00293	156240	0.481481	0.116667	0.237008	0	0	0.5	0	0	0.5	0	0.0833333	0.714286	0	0	0	0	0	0.5	0	0.025	0.55	0	0	0	0	0	0.5	0	0.0456435	0.626783	T
DB00293	260350	0.40625	0.246667	0.316557	0	0	0.666667	0	0	0.666667	0	0.25	0.974359	0	0	1	0	0	0.666667	0	0.025	0.55	0	0	0.816497	0	0	0.666667	0	0.0790569	0.73205	T
DB00380	114480	1	0.0846561	0.290957	0	0.0909091	0.863636	0	0.121212	0.909091	0.25	0.173295	0.868035	0	0	0	0	0.0666667	0.766667	0	0.0455801	0.81768	0	0	0	0	0.0898933	0.834847	0	0.0888753	0.842481	T
DB00380	601626	1	0.0846561	0.290957	0	0	0.52381	0	0.0714286	0.607143	0.0952381	0.0666667	0.671429	0	0	0	0	0.0769231	0.884615	0	0.0452055	0.816438	0	0	0	0	0.0741249	0.732863	0	0.0548972	0.740392	T
DB00409	181500	0.65	0	0	1	0	0.357143	1	0.0357143	0.392857	0.142857	0.0609244	0.390476	0	0	0	0	0	0	0	0	0	0	0	0	0	0	0	0	0	0	T
DB00015	608446	0.565104	0	0	0	0.0416667	0.354167	0	0.0208333	0.541667	0.166667	0.0648148	0.625	0	0	0	0	0	0	0	0	0	0	0	0	0	0	0	0	0	0	T
DB00811	608516	0.037037	0.104167	0.062113	0	0	0	0	0	0	0.5	0.1	0.611111	0	0	0	0	0	0.25	0	0	0.394737	0	0	0	0	0	0	0	0	0.49115	T
DB00811	609532	0.407407	0.208333	0.291336	0	0	0.5	0	0	0.5	0	0.0625	0.6875	0	0	0.5	0	0	0.5	0	0.00657895	0.448529	0	0	0.5	0	0	0.5	0	0.0202777	0.555305	T
DB00811	609423	0.025	0.208333	0.0721688	0	0	0	0	0	0	0	0.0104895	0.342657	0	0	0.5	0	0	0.5	0	0.00684932	0.345455	0	0	0	0	0	0	0	0.0084762	0.344053	T
DB00811	157300	0.0324074	0.104167	0.0581014	0	0	0	0	0	0	0.333333	0.259259	0.844444	0	0	0	0	0	0.5	0	0	0.448529	0	0	0	0	0	0	0	0	0.615433	T
DB00740	105400	0.00925926	0	0	0	0	0	0	0	0	0	0.05	0.45	0	0	0	0	0	0	0	0	0	0	0	0	0	0	0	0	0	0	T
DB00734	143465	0.407407	0.0219298	0.0945218	0.5	0	0.3	0.5	0	0.5	1	0.075	0.375	0	0	0	0	0	0	0.5	0.0961538	0.589744	0	0	0	0	0	0	0.707107	0.0849208	0.47027	T
DB00734	608516	0.416667	0.385417	0.400737	1	0	0.5	1	0	0.5	0.5	0.277778	0.772727	1	0	0.538462	1	0	0.538462	0.5	0.0961538	0.32967	1	0	0.518875	1	0	0.518875	0.5	0.16343	0.504723	T
DB00734	600274	0.259947	0.118421	0.175451	0	0	0.423077	0	0	0.392857	0	0.0384615	0.772727	0	0	0	0	0	0.442308	0.25	0.0384615	0.480769	0	0	0	0	0	0.41685	0	0.0384615	0.609511	T
DB00734	601665	0.366667	0.0458333	0.129636	0	0	0.133333	0	0	0.133333	0.25	0.05	0.426667	0	0	0	0	0	0.461538	0.153846	0.0879121	0.461538	0	0	0	0	0	0.248069	0.196116	0.0662994	0.44376	T
DB00734	164230	0.416667	0.385417	0.400737	1	0	0.666667	1	0	0.666667	0.666667	0.185185	0.511111	1	0	0.538462	1	0	0.538462	0.5	0.0961538	0.307692	1	0	0.599145	1	0	0.599145	0.57735	0.13344	0.396566	T
DB00734	166710	0.138889	0.0530303	0.0858214	0	0	0	0	0.0833333	0.333333	0.333333	0.111111	0.466667	0	0	0	0	0	0.0769231	0.0769231	0.0295858	0.343195	0	0	0	0	0	0.160128	0.160128	0.0573351	0.400197	T
DB00734	176270	0	0.0263158	0	0	0	0	0	0	0	0	0	0	0	0	0	0	0	0	0.2	0	0.186235	0	0	0	0	0	0	0	0	0	T
DB00734	181500	0.412037	0.192982	0.281986	0.5	0	0.285714	0.5	0.0238095	0.357143	0.153846	0.0520833	0.384615	1	0	0.538462	1	0	0.538462	0.3	0.107692	0.461538	0.707107	0	0.392232	0.707107	0	0.438529	0.214834	0.0748931	0.421325	T
DB00989	104300	0.880952	0	0	0	0.0909091	0.363636	0	0.0909091	0.363636	0.333333	0.151515	0.515152	0	0	0	0	0	0	0	0	0	0	0	0	0	0	0	0	0	0	T
DB00953	157300	0.875	0	0	0	0	0.111111	0	0	0.0833333	0.333333	0.25	0.833333	0	0	0	0	0	0	0	0	0	0	0	0	0	0	0	0	0	0	T
DB01656	600807	0.520833	0.0392157	0.142915	0	0	0.1875	0	0	0.208333	0.0833333	0.0576923	0.40873	0	0	0	0	0	0	0	0.02	0.44	0	0	0	0	0	0	0	0.0339683	0.424077	T
DB01656	606963	0.462963	0.0392157	0.134742	0	0	0.166667	0	0	0.166667	0	0.047619	0.52381	0	0	0	0	0	0	0	0.016129	0.362903	0	0	0	0	0	0	0	0.0277137	0.435996	T
DB00412	104300	0.325	0.0555556	0.134371	0	0	0.363636	0	0.0454545	0.454545	0.0909091	0.0474308	0.511364	0	0	0	0	0.25	0.75	0.5	0.122807	0.654839	0	0	0	0	0.1066	0.583874	0.213201	0.0763206	0.578671	T
DB00412	114480	0.325	0.183422	0.244156	0	0	0.727273	0	0.0454545	0.840909	0.0454545	0.121212	0.805556	0	0	1	0	0.166667	0.794118	0.5	0.174074	0.675579	0	0	0.852803	0	0.0870388	0.817179	0.150756	0.145258	0.73771	T
DB00412	125853	0.440476	0.0811688	0.189084	1	0.0714286	0.535714	1	0.0714286	0.535714	0.285714	0.0725108	0.575397	0.5	0.25	0.25	0.5	0.25	0.875	0.5	0.229299	0.739726	0.707107	0.133631	0.365963	0.707107	0.133631	0.684653	0.377964	0.128945	0.652408	T
DB00412	211980	0.325	0.183422	0.244156	0	0	0.714286	0	0.142857	0.821429	0.0714286	0.142857	0.869565	0	0	0.5	0	0.25	0.875	0.5	0.113208	0.707729	0	0	0.597614	0	0.188982	0.847791	0.188982	0.127171	0.784485	T
DB00412	608446	0.440476	0.0838477	0.192179	0	0	0.416667	0	0.0416667	0.583333	0.0833333	0.0833333	0.626812	0	0	1	0	0.166667	0.875	0.5	0.217647	0.719298	0	0	0.645497	0	0.0833333	0.714435	0.204124	0.134675	0.671464	T
DB00412	601665	0.440476	0.0572391	0.158784	1	0.133333	0.2	1	0.133333	0.2	0.333333	0.0756757	0.437037	0.5	0.25	0.25	0.5	0.3	0.75	0.5	0.218182	0.652381	0.707107	0.182574	0.223607	0.707107	0.2	0.387298	0.408248	0.128495	0.533961	T
DB00936	600807	0.770833	0	0	0	0	0.125	0	0.0833333	0.416667	0.0833333	0.1	0.55	0	0	0	0	0	0	0	0	0	0	0	0	0	0	0	0	0	0	T
DB00747	608446	0.606061	0	0	0	0	0.104167	0	0	0.104167	0.125	0.0833333	0.558333	0	0	0	0	0	0	0	0	0	0	0	0	0	0	0	0	0	0	T
DB01037	143465	0.452381	0.0208333	0.0970804	0	0	0	0	0	0	0	0	0.214286	0	0	0	0	0	0	0	0	0.15	0	0	0	0	0	0	0	0	0.179284	T
DB01037	608516	0.880952	0.385417	0.582695	0	0	0	0	0	0	0.5	0.214286	0.75	0	0	0	0	0	0	0	0	0.26	0	0	0	0	0	0	0	0	0.441588	T
DB01037	164230	0.880952	0.385417	0.582695	0	0	0	0	0	0	0.333333	0.047619	0.611111	0	0	0	0	0	0	0	0	0.270833	0	0	0	0	0	0	0	0	0.406828	T
DB01037	171300	0.030303	0.0277778	0.0290129	0	0	0	0	0	0	0	0.0285714	0.542857	0	0	0	0	0	0	0	0	0.214286	0	0	0	0	0	0	0	0	0.341067	T
DB01104	143465	0.791667	0.0219298	0.131762	0	0	0	0	0	0.5	1	0	0.3	0	0	0	0	0	0	0.5	0	0.375	0	0	0	0	0	0	0.707107	0	0.33541	T
DB01104	608516	0.791667	0.385417	0.552378	0	0	0	0	0	0.25	0.5	0.15	0.75	0	0	0	0	0	0.25	0.5	0	0.289474	0	0	0	0	0	0.25	0.5	0	0.465946	T
DB01104	157300	0.791667	0.104167	0.287168	0	0	0.333333	0	0	0.666667	0.333333	0.25	0.833333	0	0	0	0	0	0.75	0.5	0.0384615	0.327957	0	0	0	0	0	0.707107	0.408248	0.0980581	0.522779	T
DB01104	601665	0.791667	0.0888889	0.265274	0	0	0.0666667	0	0	0.1	0.25	0.08	0.413333	0	0	0	0	0	0.5	0.5	0.00724638	0.357143	0	0	0	0	0	0.223607	0.353553	0.0240772	0.384212	T
DB01104	164230	0.791667	0.385417	0.552378	1	0	0.333333	1	0	0.5	0.666667	0.238095	0.541667	0	0	0	0	0	0.25	0.5	0.0384615	0.269231	0	0	0	0	0	0.353553	0.57735	0.0956949	0.381881	T
DB01104	181500	0.791667	0.192982	0.390868	0	0	0.142857	0	0	0.178571	0.333333	0.0357143	0.346939	0	0	0	0	0	0.5	0.5	0.0151515	0.352941	0	0	0	0	0	0.298807	0.408248	0.0232621	0.349927	T
DB01236	608446	0.121212	0	0	0	0	0.166667	0	0.125	0.625	0.0833333	0.0694444	0.592593	0	0	0	0	0	0	0	0	0	0	0	0	0	0	0	0	0	0	T
DB01105	608446	0.791667	0.0256944	0.142623	0	0	0.166667	0	0	0.333333	0.25	0.1	0.666667	0	0	0	0	0	0.111111	0	0.00392157	0.168627	0	0	0	0	0	0.19245	0	0.019803	0.335288	T
DB01105	601665	0.791667	0.0256944	0.142623	0	0	0.0333333	0	0	0.1	0.25	0.08	0.413333	0	0	0	0	0	0.166667	0	0.00387597	0.174419	0	0	0	0	0	0.129099	0	0.017609	0.268501	T
DB00203	219700	0.0185185	0.104575	0.0440066	0	0	0	0	0	0	0.333333	0.0555556	0.555556	0	0	0	0	0	0.5	0	0	0.333333	0	0	0	0	0	0	0	0	0.430331	T
DB00203	157300	0.234568	0.176471	0.203456	0	0	0.333333	0	0	0.333333	0.333333	0.277778	0.944444	0	0	0.333333	0	0	0.555556	0	0.0129199	0.333333	0	0	0.333333	0	0	0.430331	0	0.0599071	0.561084	T
DB00203	608446	0.763889	0.176471	0.367157	0	0	0.0833333	0	0	0.0833333	0.166667	0.0972222	0.614583	0	0	0.333333	0	0	0.555556	0	0.0040404	0.270833	0	0	0.166667	0	0	0.215166	0	0.0198196	0.407982	T
DB00203	176807	0.0555556	0.117647	0.0808452	0	0	0	0	0	0.666667	0.142857	0.107143	0.791667	0	0	0	0	0	0.666667	0	0.0132275	0.30719	0	0	0	0	0	0.666667	0	0.0376462	0.493145	T
DB00922	608446	0.143939	0	0	0	0	0	0	0	0	0.2	0.0833333	0.65	0	0	0	0	0	0	0	0	0	0	0	0	0	0	0	0	0	0	T
DB00641	114500	0.111111	0.231111	0.160247	0	0	0	0	0.05	0.75	0.1	0.0839286	0.789474	0	0	1	0	0	0.875	0	0.0343137	0.666667	0	0	0	0	0	0.810093	0	0.0536647	0.725476	T
DB00641	219700	0.0486111	0.108889	0.0727544	0	0	0	0	0	0	0.333333	0.126984	0.714286	0	0	0	0	0	0.5	0	0.0555556	0.678571	0	0	0	0	0	0	0	0.0839921	0.6962	T
DB00641	137800	0.116667	0.231111	0.164204	0	0	0	0	0.333333	1	0	0.25	0.92	0	0	1	0	0	1	0	0.047619	0.722222	0	0	0	0	0	1	0	0.109109	0.815135	T
DB00641	604091	0.447917	0.05	0.149652	0	0	0.5	0	0	0.333333	0	0.0416667	0.583333	0	0	0	0	0	0	0	0.03125	0.5	0	0	0	0	0	0	0	0.0360844	0.540062	T
DB00641	608446	0.395833	0.0849673	0.183393	0	0	0.416667	0	0.125	0.625	0.142857	0.0714286	0.622807	0	0	0	0	0	1	0	0.0520833	0.697917	0	0	0	0	0	0.790569	0	0.0609938	0.659293	T
DB00641	176100	0.0357143	0.0520833	0.0431291	0	0	0	0	0	0	0	0	0.5	0	0	0	0	0	0	0	0	0.722222	0	0	0	0	0	0	0	0	0.600925	T
DB00641	606963	0.0384615	0.0844444	0.05699	0	0	0	0	0	0	0	0.142857	0.761905	0	0	0	0	0	0.5	0	0.0555556	0.659091	0	0	0	0	0	0	0	0.0890871	0.708636	T
DB00877	114550	0.12037	0.111111	0.115648	0	0	0	0	0.214286	1	0.333333	0.251701	1	0	0	0	0	0.166667	0.777778	0	0.0598291	0.757576	0	0	0	0	0.188982	0.881917	0	0.122715	0.870388	T
DB00877	156240	0.1	0.111111	0.105409	0	0	0	0	0	1	0	0.166667	1	0	0	0	0	0.166667	0.666667	0	0.0666667	0.809524	0	0	0	0	0	0.816497	0	0.105409	0.899735	T
DB00877	254500	0.12037	0.0555556	0.0817756	0	0	0	0	0	1	0	0.0454545	0.833333	0	0	0	0	0	0	0	0.0416667	0.754902	0	0	0	0	0	0	0	0.0435194	0.793149	T
DB00877	608446	0.09375	0.109244	0.101201	0	0	0	0	0.0416667	0.708333	0.0833333	0.0793651	0.616228	0	0	0	0	0.111111	0.833333	0	0.0833333	0.782609	0	0	0	0	0.0680414	0.768295	0	0.081325	0.694453	T
DB00398	114480	0.298889	0.313051	0.305888	0	0.0681818	0.613636	0	0.204545	0.909091	0.181818	0.137311	0.798295	0	0.333333	1	0.333333	0.266667	1	0.9	0.206173	0.861062	0	0.150756	0.783349	0	0.23355	0.953463	0.40452	0.168255	0.829085	T
DB00398	114550	0.201587	0.384259	0.27832	0	0	0	0	0.285714	1	0.285714	0.247024	0.991071	0	0.45	1	0.333333	0.266667	1	0.7	0.25082	0.921277	0	0	0	0	0.276026	1	0.447214	0.248915	0.955537	T
DB00398	144700	0.441667	0.103333	0.213633	0	0	0.222222	0	0	0.333333	0	0.0625	0.552083	0	0	0.1	0	0.15	0.95	0.2	0.166667	0.854839	0	0	0.149071	0	0	0.562731	0	0.102062	0.68698	T
DB00398	114500	0.201587	0.368571	0.272579	0	0	0	0.166667	0.25	0.925	0.25	0.145	0.828571	0	0.4	1	0.333333	0.266667	1	0.9	0.218072	0.896386	0	0	0	0.235702	0.258199	0.961769	0.474342	0.177821	0.861812	T
DB00398	608089	0.127778	0.265152	0.184066	0	0	0	0	0	0.875	0.25	0.125	0.773256	0	0.1	1	0	0.28	1	0.3	0.265217	0.877778	0	0	0	0	0	0.935414	0.273861	0.182077	0.823861	T
DB00398	606764	0.441667	0.108974	0.219386	0.5	0.25	0.583333	0.5	0.2	0.59375	0.5	0.139628	0.56117	1	0.1	1	0.5	0.35	1	0.3	0.280702	0.921667	0.707107	0.158114	0.763763	0.5	0.264575	0.770552	0.387298	0.197974	0.719174	T
DB00398	601626	0.201587	0.138278	0.166959	0	0	0	0.166667	0.0714286	0.785714	0.142857	0.072381	0.690476	1	0.1	1	0.5	0.266667	1	0.5	0.205102	0.891429	0	0	0	0.288675	0.138013	0.886405	0.267261	0.121842	0.784545	T
DB00398	155255	0.201587	0.248971	0.22403	0	0	0	0	0.0555556	0.833333	0	0.04	0.797619	0	0	1	0	0.15	1	0.2	0.2	0.878571	0	0	0	0	0.0912871	0.912871	0	0.0894427	0.837117	T
DB00398	156240	0.24127	0.116667	0.167774	0	0	0.5	0	0	1	0	0.0833333	0.9375	0	0	0	0	0.15	0.8	0.2	0.0846154	0.882143	0	0	0	0	0	0.894427	0	0.0839719	0.9094	T
DB00398	167000	0.201587	0.384259	0.27832	0	0	0	0.166667	0.25	0.916667	0.5	0.272109	0.882979	0	0.45	1	0.333333	0.3	1	0.9	0.280702	0.942105	0	0	0	0.235702	0.273861	0.957427	0.67082	0.276372	0.912063	T
DB00398	137215	0.24127	0.231061	0.23611	0	0	1	0	0.25	1	0.25	0.107143	0.765625	0	0.1	0.9	0	0.275	0.925	0.3	0.233333	0.826846	0	0	0.948683	0	0.262202	0.961769	0.273861	0.158114	0.795647	T
DB00398	188470	0.0544444	0.199074	0.104108	0	0	0	0	0	0	0	0.1	0.62069	0	0.1	1	0.5	0.28	1	0.5	0.243243	0.92987	0	0	0	0	0	0	0	0.155963	0.759711	T
DB00489	608446	0.78125	0	0	0	0	0.416667	0	0	0.5	0.1	0.0833333	0.638889	0	0	0	0	0	0	0	0	0	0	0	0	0	0	0	0	0	0	T
DB00421	608446	0.203704	0	0	0	0	0	0.5	0.166667	0.666667	0.0833333	0.0896739	0.697531	0	0	0	0	0	0	0	0	0	0	0	0	0	0	0	0	0	0	T
DB00795	604302	0.49359	0.452381	0.472536	0	0	0.666667	0	0	1	0	0.137931	0.940476	0	0	0.75	0	0.125	0.75	0	0.0833333	0.674505	0	0	0.707107	0	0	0.866025	0	0.107211	0.796465	T
DB00795	607507	0.49359	0.452381	0.472536	0	0	0.25	0	0	1	0	0.0737705	0.877049	0	0	0.5	0	0	0.5	0	0.0833333	0.638889	0	0	0.353553	0	0	0.707107	0	0.0784063	0.748557	T
DB00795	180300	0.49359	0.0972222	0.219061	0	0	0.428571	0	0.0428571	0.457143	0	0.0510204	0.508163	0	0	0.25	0	0.1875	0.5625	0	0.0833333	0.625	0	0	0.327327	0	0.0896421	0.507093	0	0.0652051	0.563562	T
DB00795	114480	0.333333	0.132716	0.21033	0	0.0454545	0.818182	0.5	0.181818	0.931818	0.227273	0.117798	0.818182	0	0	0	0	0.1875	0.6875	0	0.09375	0.6875	0	0	0	0	0.184637	0.800391	0	0.105088	0.75	T
DB00795	266600	0.49359	0.452381	0.472536	0	0	0.75	0	0	1	0	0.147059	0.954545	0	0	0.75	0	0	0.75	0	0.0681818	0.619318	0	0	0.75	0	0	0.866025	0	0.100134	0.768874	T
DB00795	152700	0.49359	0.0972222	0.219061	0	0	0.5	0	0.0555556	0.75	0	0.0555556	0.69697	0	0	0.25	0	0.1	0.6	0	0.0735294	0.59375	0	0	0.353553	0	0.0745356	0.67082	0	0.0639137	0.643293	T
DB01138	254500	0.0972222	0.0343137	0.0577586	0	0	0	0	0	0.5	0	0.1	0.75	0	0	0	0	0	0	0	0	0.37931	0	0	0	0	0	0	0	0	0.533369	T
DB01138	608446	0.0677083	0.0343137	0.0482009	0	0	0	0	0	0.291667	0.142857	0.0757576	0.643939	0	0	0	0	0	0	0	0	0.478261	0	0	0	0	0	0	0	0	0.554951	T
DB00605	180300	0.633333	0.0694444	0.209718	0	0.142857	0.571429	0	0.142857	0.571429	0.142857	0.0549451	0.499096	0	0	0	0	0.2	0.7	0.2	0.096	0.666667	0	0	0	0	0.169031	0.632456	0.169031	0.0726273	0.576828	T
DB00605	114480	0.455556	0.399177	0.426436	0	0.0454545	0.818182	0.5	0.204545	0.931818	0.136364	0.125541	0.808612	0	0.2	0.733333	0	0.2	0.8	0.4	0.0842105	0.605263	0	0.0953463	0.774597	0	0.20226	0.863397	0.23355	0.10282	0.699588	T
DB00605	114500	0.633333	0.246667	0.39525	0	0.15	0.95	0	0.25	0.95	0.35	0.128947	0.8375	0	0.4	0.8	0	0.2	0.7	0.4	0.0722892	0.59759	0	0.244949	0.87178	0	0.223607	0.815475	0.374166	0.0965479	0.707447	T
DB00605	133239	0.633333	0.11	0.263944	0	0.166667	0.833333	0	0.166667	0.888889	0.166667	0.03	0.688406	0	0.2	0.4	0	0.2	0.8	0.2	0.096	0.606452	0	0.182574	0.57735	0	0.182574	0.843274	0.182574	0.0536656	0.646131	T
DB00605	211980	0.633333	0.260234	0.405974	0	0.142857	0.928571	0.5	0.214286	0.952381	0.142857	0.142036	0.881773	0	0.0666667	0.6	0	0.2	0.661538	0.4	0.0852459	0.6	0	0.09759	0.74642	0	0.20702	0.793748	0.239046	0.110036	0.727368	T
DB00605	260350	0.455556	0.399177	0.426436	0	0.333333	1	0	0.444444	1	0.333333	0.280702	0.975309	0	0.4	0.8	0	0.2	0.8	0.4	0.0878049	0.634146	0	0.365148	0.894427	0	0.298142	0.894427	0.365148	0.156994	0.78644	T
DB00391	181500	0.75	0	0	0.5	0	0.25	0.5	0.0357143	0.392857	0.142857	0.046332	0.38961	0	0	0	0	0	0	0	0	0	0	0	0	0	0	0	0	0	0	T
DB00669	601367	0.444444	0.0444444	0.140546	0	0	0	0	0	0	0	0.0666667	0.533333	0	0	0	0	0	0.125	0	0.01	0.18	0	0	0	0	0	0	0	0.0258199	0.309839	T
DB00669	157300	0.888889	0.176471	0.396059	0	0	0.111111	0	0	0.0833333	0.333333	0.25	0.833333	0	0	0.25	0	0	0.25	0	0.00961538	0.173077	0	0	0.166667	0	0	0.144338	0	0.049029	0.379777	T
DB00669	608446	0.833333	0.176471	0.383482	0	0	0.0208333	0	0	0.0208333	0.25	0.0625	0.444444	0	0	0.25	0	0	0.25	0	0.00581395	0.139535	0	0	0.0721688	0	0	0.0721688	0	0.0190623	0.249029	T
DB00669	164230	0.453704	0.0763889	0.186166	0	0	0	0	0	0	0.666667	0.0555556	0.388889	0	0	0	0	0	0.125	0	0	0.115385	0	0	0	0	0	0	0	0	0.21183	T
DB01268	144700	0.441667	0.0441176	0.13959	0	0	0.222222	0	0	0.416667	0	0.0512821	0.494048	0	0	0	0	0	0.25	0.25	0.175	0.7	0	0	0	0	0	0.322749	0	0.0947331	0.588076	T
DB01268	606764	0.441667	0.0294118	0.113975	0.5	0.1875	0.583333	0.5	0.2	0.607143	0.5	0.159091	0.542614	0	0	0	0	0	0	0.375	0.236111	0.677778	0	0	0	0	0	0	0.433013	0.193812	0.606442	T
DB01268	176807	0.384615	0.0441176	0.130263	0	0.0208333	0.5	0	0.125	0.738095	0.166667	0.133333	0.770833	0	0	0	0	0	0.25	0.375	0.259146	0.731707	0	0	0	0	0	0.429562	0.25	0.185884	0.751016	T
DB04786	254500	0.0606061	0.025	0.0389249	0	0	0	0	0	0.5	0	0.0714286	0.611111	0	0	0	0	0	0	0	0	0.302083	0	0	0	0	0	0	0	0	0.429659	T
DB04786	109800	0.123264	0.025	0.0555121	0	0	0.2	0	0.1	0.8	0	0.1	0.714286	0	0	0	0	0	0	0	0	0.333333	0	0	0	0	0	0	0	0	0.48795	T
DB00451	608516	0.166667	0	0	0	0	0	0	0.25	0.75	0.5	0.0714286	0.642857	0	0	0	0	0	0	0	0	0	0	0	0	0	0	0	0	0	0	T
DB00382	104300	0.880952	0	0	0	0.0909091	0.363636	0	0.0909091	0.363636	0.333333	0.151515	0.515152	0	0	0	0	0	0	0	0	0	0	0	0	0	0	0	0	0	0	T
DB00820	608446	0.375	0	0	0	0	0	0	0	0	0.25	0.0972222	0.569444	0	0	0	0	0	0	0	0	0	0	0	0	0	0	0	0	0	0	T
DB00675	114480	1	0.399177	0.631805	1	0.181818	1	0.5	0.227273	1	0.4	0.181818	0.851515	1	1	1	0.5	0.5	1	1	0.486686	0.976543	1	0.426401	1	0.5	0.3371	1	0.632456	0.29747	0.911889	T
DB00675	114550	0.895833	0.342593	0.553991	0	0.428571	1	0	0.5	1	0.428571	0.321429	1	0	0.5	1	0.5	0.5	1	0.5	0.400552	0.96679	0	0.46291	1	0	0.5	1	0.46291	0.358816	0.983255	T
DB00675	144700	0.895833	0.06893	0.248495	0	0	0.666667	0	0	0.75	0	0.0641026	0.651515	0	0	0	0	0.25	1	0.5	0.426471	0.985294	0	0	0	0	0	0.866025	0	0.165342	0.801208	T
DB00675	608089	1	0.259804	0.50971	0	0.25	0.75	0	0.25	0.75	0.25	0.15	0.770833	0	0.25	1	0.5	0.75	1	0.5	0.453488	0.953488	0	0.25	0.866025	0	0.433013	0.866025	0.353553	0.260813	0.85731	T
DB00675	137800	0.298611	0.333333	0.315495	0	0	0	0	0.666667	0.888889	0.666667	0.311111	0.959596	0	0.5	1	0.5	0.75	1	0.5	0.475248	0.975248	0	0	0	0	0.707107	0.942809	0.57735	0.384519	0.96739	T
DB00675	211980	0.583333	0.275689	0.401022	0	0.214286	0.928571	0.5	0.25	0.964286	0.214286	0.178571	0.928571	0	0.5	1	0.5	0.5	1	0.5	0.31875	0.937198	0	0.327327	0.963624	0.5	0.353553	0.981981	0.327327	0.238578	0.932875	T
DB00675	157300	0.895833	0.228395	0.452332	1	0.333333	1	1	0.5	1	0.333333	0.428571	0.911765	1	1	1	1	1	1	1	0.569444	0.979167	1	0.57735	1	1	0.707107	1	0.57735	0.494012	0.944865	T
DB00675	254500	1	0.0833333	0.288675	0	0	0.5	0	0.25	0.833333	0	0.0625	0.8	0	0	0	0	0	0.5	0.5	0.323529	0.915254	0	0	0	0	0	0.645497	0	0.142199	0.855689	T
DB00675	608446	0.895833	0.176471	0.397603	1	0.0833333	0.583333	1	0.166667	0.722222	0.333333	0.113636	0.699495	1	1	1	1	1	1	1	0.579505	0.989399	1	0.288675	0.763763	1	0.408248	0.849837	0.57735	0.256618	0.831913	T
DB00675	260350	0.52381	0.399177	0.457267	0	0.333333	1	0	0.333333	1	0.333333	0.4	0.959596	0	0.5	1	0.5	0.75	1	0.5	0.439252	0.96729	0	0.408248	1	0	0.5	1	0.408248	0.419167	0.963435	T
DB00675	176100	0.895833	0.0745614	0.258446	0	0	0.25	0	0	0.5	0	0.025	0.625	0	0	0	0	0.25	0.75	0.5	0.375	0.884615	0	0	0	0	0	0.612372	0	0.0968246	0.743562	T
DB00675	176807	1	0.259804	0.50971	0	0.166667	0.916667	0.5	0.208333	0.958333	0.166667	0.15625	0.833333	0	0.25	1	0.5	0.75	1	0.5	0.515873	0.97619	0	0.204124	0.957427	0.5	0.395285	0.978945	0.288675	0.28391	0.901938	T
DB00675	188050	0.52381	0.120098	0.250816	0	0	0.5	0	0	0.5	0	0.00190114	0.346154	0	0	0	0	0	0.75	0.5	0.25	0.907407	0	0	0	0	0	0.612372	0	0.021801	0.560449	T
DB00675	109800	1	0.294444	0.542627	0	0	0.8	0	0.2	0.9	0	0.16	0.775	0	0	1	0	0.25	1	0.5	0.371622	0.952703	0	0	0.894427	0	0.223607	0.948683	0	0.243843	0.85927	T
DB00966	125853	0.464286	0.0572391	0.163019	1	0.0714286	0.535714	1	0.0714286	0.535714	0.25	0.0645897	0.565476	0.5	0.25	0.5	0.5	0.25	0.714286	0.5	0.235669	0.737443	0.707107	0.133631	0.517549	0.707107	0.133631	0.61859	0.353553	0.123377	0.64576	T
DB00966	608446	0.464286	0.0462963	0.146611	0	0	0.416667	0	0.0416667	0.583333	0.0833333	0.0810811	0.648148	0	0	0	0	0.166667	0.75	0.5	0.223529	0.717105	0	0	0	0	0.0833333	0.661438	0.204124	0.134625	0.681755	T
DB00966	601665	0.440476	0.0572391	0.158784	1	0.133333	0.2	1	0.133333	0.2	0.333333	0.0777778	0.408333	0.5	0.25	0.5	0.5	0.3	1	0.5	0.224242	0.72093	0.707107	0.182574	0.316228	0.707107	0.2	0.447214	0.408248	0.132065	0.542568	T
DB00031	608446	0.565104	0	0	0	0.0416667	0.5	0	0.125	0.708333	0.166667	0.0887097	0.652222	0	0	0	0	0	0	0	0	0	0	0	0	0	0	0	0	0	0	T
DB00469	180300	0.880952	0	0	0	0	0.428571	0	0.0714286	0.5	0	0.0879121	0.528571	0	0	0	0	0	0	0	0	0	0	0	0	0	0	0	0	0	0	T
DB01162	176807	0.686667	0	0	0	0	0.1	0	0	0.1	0.25	0.0833333	0.705882	0	0	0	0	0	0	0	0	0	0	0	0	0	0	0	0	0	0	T
DB00342	600807	0.395833	0.0228758	0.0951578	0	0	0.0833333	0	0	0.0833333	0.142857	0.0454545	0.380952	0	0	0	0	0	0	0	0.0172414	0.327586	0	0	0	0	0	0	0	0.0279946	0.353263	T
DB00342	166710	0.037037	0.0228758	0.0291076	0	0	0	0	0	0	0	0.037037	0.5	0	0	0	0	0	0	0	0.0138889	0.277778	0	0	0	0	0	0	0	0.0226805	0.372678	T
DB04844	164230	0.452381	0	0	0	0	0.666667	0	0	0.666667	0.666667	0.0952381	0.5	0	0	0	0	0	0	0	0	0	0	0	0	0	0	0	0	0	0	T
DB00848	180300	0.0416667	0.0552381	0.0479749	0	0	0	0	0	0	0	0.0571429	0.5	0	0	0	0	0	0.25	0	0.00561798	0.25	0	0	0	0	0	0	0	0.0179172	0.353553	T
DB00848	114480	0.428571	0.17284	0.272166	0	0	0.5	0	0	0.5	0.25	0.181818	0.863636	0	0	0.333333	0	0	0.25	0	0.00126689	0.25	0	0	0.408248	0	0	0.353553	0	0.0151771	0.46466	T
DB00848	114500	0.0416667	0.17284	0.0848625	0	0	0	0	0	0	0.166667	0.175	0.825	0	0	0.333333	0	0	0.309524	0	0.0060241	0.222892	0	0	0	0	0	0	0	0.0324687	0.428819	T
DB01041	180300	0.375	0.0972222	0.190941	0	0	0.428571	0	0.0714286	0.52381	0	0.0659341	0.498214	0	0	0.6	0	0.1	0.7	0	0.15	0.717949	0	0	0.507093	0	0.0845154	0.60553	0	0.099449	0.598074	T
DB01041	114550	0.375	0.384259	0.379601	0	0.142857	1	0	0.5	1	0.571429	0.285714	0.981567	0	0.2	1	0	0.2	0.866667	0.4	0.148718	0.749398	0	0.169031	1	0	0.316228	0.930949	0.478091	0.206133	0.857662	T
DB01041	144700	0.441667	0.0601852	0.163039	0	0	0.666667	0	0	0.75	0	0.0494792	0.565217	0	0	0	0	0.1	0.8	0	0.1	0.749091	0	0	0	0	0	0.774597	0	0.0703414	0.650691	T
DB01041	601367	0.283333	0.0666667	0.137437	0	0	0.4	0	0.05	0.5	0	0.1	0.514754	0	0	0	0	0.1	0.7	0	0.133333	0.711111	0	0	0	0	0.0707107	0.591608	0	0.11547	0.605018	T
DB01041	137800	0.188889	0.328704	0.249176	0	0.333333	0.666667	0	0.333333	1	0.333333	0.217391	0.963333	0	0.2	1	0	0.12	0.88	0.2	0.1	0.757895	0	0.258199	0.816497	0	0.2	0.938083	0.258199	0.147442	0.854462	T
DB01041	609423	0.0277778	0.141975	0.0627994	0	0	0	0	0	0	0	0.0384615	0.416667	0	0	0.6	0	0.3	0.7	0.4	0.161538	0.715254	0	0	0	0	0	0	0	0.0788227	0.545914	T
DB01041	603932	0	0.0208333	0	0	0	0	0	0	0	0	0	0	0	0	0	0	0	0	0	0.109091	0.709091	0	0	0	0	0	0	0	0	0	T
DB01041	601626	0.375	0.181624	0.260977	0	0.047619	0.761905	0	0.0833333	0.880952	0.142857	0.0557143	0.709677	0	0.2	0.8	0	0.133333	0.85	0.2	0.12	0.72	0	0.09759	0.78072	0	0.105409	0.865338	0.169031	0.0817662	0.71482	T
DB01041	152700	0.441667	0.0972222	0.207219	0	0	0.166667	0	0.0555556	0.916667	0	0.0625	0.621212	0	0	0.4	0	0.1	0.666667	0	0.0708333	0.733333	0	0	0.258199	0	0.0745356	0.781736	0	0.0665363	0.674949	T
DB01041	605027	0.391667	0.0925926	0.190435	0	0	0.333333	0	0.166667	0.833333	0	0.0833333	0.735632	0	0	0	0	0.2	0.7	0.2	0.233333	0.666667	0	0	0	0	0.182574	0.763763	0	0.139443	0.700301	T
DB01041	156240	0.375	0.111111	0.204124	0	0	1	0	0	1	0	0.0689655	0.844262	0	0	0	0	0.1	0.8	0	0.2	0.757895	0	0	0	0	0	0.894427	0	0.117444	0.799914	T
DB01041	254500	0.441667	0.087963	0.197105	0	0	0.5	0	0.25	0.875	0	0.125	0.833333	0	0	0	0	0.0666667	0.666667	0.2	0.2	0.755556	0	0	0	0	0.129099	0.763763	0	0.158114	0.793492	T
DB01041	167000	0.188889	0.384259	0.269411	0	0	0	0.166667	0.5	0.916667	0.5	0.174603	0.876667	0	0.2	0.8	0	0.133333	0.866667	0.2	0.152381	0.735897	0	0	0	0	0.258199	0.891316	0.316228	0.163114	0.803204	T
DB01041	254450	0.391667	0.181624	0.266713	0	0	0.333333	0	0.166667	1	0.333333	0.0756014	0.725086	0	0.2	0.8	0	0.2	0.8	0.2	0.142857	0.749398	0	0	0.516398	0	0.182574	0.894427	0.258199	0.103924	0.737142	T
DB01041	176807	0.441667	0.212418	0.306297	0	0	0.666667	0.5	0.125	1	0.0833333	0.126812	0.797101	0	0	0.8	0	0.16	0.84	0.2	0.1125	0.760976	0	0	0.730297	0	0.141421	0.916515	0.129099	0.119442	0.778829	T
DB00277	600807	0.529915	0.0687135	0.19082	0	0	0.166667	0	0.0416667	0.375	0.0833333	0.0416667	0.483333	0	0	0	0	0	0.375	0	0.025	0.39	0	0	0	0	0	0.375	0	0.0322749	0.434166	T
DB00277	211980	0.410256	0.0818713	0.183271	0	0	0.142857	0	0.107143	0.928571	0.0714286	0.142857	0.928571	0	0	0	0	0	0.35	0	0.0189394	0.401515	0	0	0	0	0	0.570088	0	0.0520156	0.610603	T
DB00277	606963	0.495726	0.0818713	0.201459	0	0	0.444444	0	0	0.666667	0	0.0666667	0.783784	0	0	0	0	0	0	0	0.0201613	0.375	0	0	0	0	0	0	0	0.0366618	0.542143	T
DB00372	157300	0.427083	0	0	0	0	1	0	0.333333	1	0.333333	0.277778	0.916667	0	0	0	0	0	0	0	0	0	0	0	0	0	0	0	0	0	0	T
DB00166	109800	0.0864198	0	0	0	0	0	0	0	0.6	0	0.166667	0.733333	0	0	0	0	0	0	0	0	0	0	0	0	0	0	0	0	0	0	T
DB00679	104300	0.439394	0.0239234	0.102527	0	0	0.136364	0	0.0454545	0.363636	0.0909091	0.0320856	0.380165	0	0	0	0	0	0.25	0.166667	0.00900901	0.375	0	0	0	0	0	0.301511	0.123091	0.0170017	0.377574	T
DB00679	143465	0.512626	0.0219298	0.106027	0	0	0.3	0	0	0.5	1	0.0454545	0.5	0	0	0	0	0	0	0.166667	0.0350877	0.27193	0	0	0	0	0	0	0.408248	0.0399362	0.368734	T
DB00679	181500	0.590909	0.0239234	0.118897	0.5	0	0.285714	0.5	0.0238095	0.333333	0.142857	0.0543478	0.331933	0	0	0	0	0	0.25	0.166667	0.0666667	0.45	0	0	0	0	0	0.288675	0.154303	0.0601929	0.386484	T
DB01623	181500	0.78125	0	0	1	0	0.357143	1	0.0357143	0.392857	0.2	0.0625	0.428571	0	0	0	0	0	0	0	0	0	0	0	0	0	0	0	0	0	0	T
DB00373	600807	0.880952	0.0392157	0.185869	0.5	0.0416667	0.208333	0.5	0.0833333	0.333333	0.25	0.0769231	0.440476	0	0	0	0	0	0	0.5	0.08	0.589552	0	0	0	0	0	0	0.353553	0.0784465	0.509592	T
DB00373	608446	0.880952	0.0326797	0.169674	0	0	0.416667	0	0	0.5	0.125	0.09375	0.683333	0	0	0	0	0	0	0.5	0.0606061	0.608696	0	0	0	0	0	0	0.25	0.0753778	0.644936	T
DB00373	606963	0.880952	0.0392157	0.185869	0	0	0.5	0	0	0.5	0	0.166667	0.666667	0	0	0	0	0	0	0.5	0.0645161	0.551724	0	0	0	0	0	0	0	0.103695	0.606478	T
DB01409	608446	0.791667	0.0326797	0.160846	0	0	0.0833333	0	0	0.0833333	0.25	0.0972222	0.611111	0	0	0	0	0	0	0	0	0.130435	0	0	0	0	0	0	0	0	0.28233	T
DB01409	606963	0.791667	0.0326797	0.160846	0	0	0	0	0	0	0	0.0833333	0.5	0	0	0	0	0	0	0	0	0.114943	0	0	0	0	0	0	0	0	0.239732	T
DB01124	125853	0.544872	0	0	1	0.0357143	0.178571	1	0.0357143	0.276786	0.25	0.0535714	0.416667	0	0	0	0	0	0	0	0	0	0	0	0	0	0	0	0	0	0	T
DB00273	103780	0.131746	0.0333333	0.0662687	0	0.2	0.2	0.2	0.2	0.3	0.2	0.1	0.3	0	0	0	0	0	0	0	0.0142857	0.242857	0	0	0	0	0	0	0	0.0377964	0.269921	T
DB00273	125853	0.025	0.114478	0.0534972	0	0	0	0	0	0.214286	0.25	0.0357143	0.521978	0	0	0	0	0	0.3	0	0.0333333	0.316667	0	0	0	0	0	0.253546	0	0.0345033	0.406562	T
DB00273	157300	0.25	0.114478	0.169173	0	0	0.166667	0	0.333333	0.833333	0.333333	0.277778	0.833333	0	0	0	0	0	0.266667	0	0.0142857	0.242857	0	0	0	0	0	0.471405	0	0.0629941	0.449868	T
DB00273	601665	0.0314815	0.0888889	0.0528995	0	0	0	0	0	0.133333	0.25	0.0571429	0.444444	0	0	0	0	0	0.2	0	0.05	0.3	0	0	0	0	0	0.163299	0	0.0534522	0.365148	T
DB00752	608516	0.880952	0.385417	0.582695	0	0	0	0	0	0	0.5	0.214286	0.75	0	0	0	0	0	0	0	0	0.26	0	0	0	0	0	0	0	0	0.441588	T
DB00752	164230	0.880952	0.385417	0.582695	0	0	0	0	0	0	0.333333	0.047619	0.611111	0	0	0	0	0	0	0	0	0.270833	0	0	0	0	0	0	0	0	0.406828	T
DB00656	104300	0.30303	0.0659722	0.141392	0	0	0.0909091	0	0.0454545	0.386364	0.0909091	0.0545455	0.490909	0	0	0	0	0	0.583333	0.333333	0.047619	0.357143	0	0	0	0	0	0.474741	0.174078	0.0509647	0.418718	T
DB00656	608516	0.560606	0.385417	0.46483	1	0	0.5	1	0	0.5	0.5	0.277778	0.777778	1	0	0.5	1	0	0.5	0.333333	0.16	0.307018	1	0	0.5	1	0	0.5	0.408248	0.210819	0.488663	T
DB00656	157300	0.560606	0.104167	0.241654	0	0	0.666667	0	0.333333	0.833333	0.333333	0.259259	0.851852	0	0	0	0	0	0.666667	0.333333	0.0897436	0.346154	0	0	0	0	0	0.745356	0.333333	0.152535	0.543021	T
DB00656	601665	0.560606	0.0888889	0.22323	0	0	0.116667	0	0	0.0857143	0.25	0.0518519	0.444444	0	0	0	0	0	0.416667	0.333333	0.0666667	0.316667	0	0	0	0	0	0.188982	0.288675	0.0587945	0.375154	T
DB00656	164230	0.560606	0.385417	0.46483	1	0	0.333333	1	0	0.333333	0.666667	0.231481	0.472222	1	0	0.5	1	0	0.5	0.333333	0.166667	0.346154	1	0	0.408248	1	0	0.408248	0.471405	0.196419	0.404304	T
DB00656	181500	0.334877	0.192982	0.254215	1	0	0.357143	1	0.0357143	0.428571	0.142857	0.0666667	0.357143	1	0	0.5	1	0	0.555556	0.333333	0.126263	0.305882	1	0	0.422577	1	0	0.48795	0.218218	0.091747	0.33052	T
DB00755	180300	0.17803	0.0833333	0.121803	0	0	0.142857	0	0	0.357143	0	0.0357143	0.416667	0	0	0	0	0	0.416667	0	0.0283688	0.521368	0	0	0	0	0	0.385758	0	0.0318304	0.466086	T
DB00755	600807	0.17803	0.0770308	0.117106	0	0	0.166667	0	0.0416667	0.166667	0.0833333	0.03	0.370098	0	0	0	0	0	0.583333	0	0.0185185	0.474359	0	0	0	0	0	0.311805	0	0.0235702	0.418998	T
DB00755	114480	0.489899	0.399177	0.442218	0	0.0454545	0.424242	0.5	0.166667	0.772727	0.0714286	0.0868984	0.717172	0	0.166667	0.833333	0	0.0333333	0.566667	0.166667	0.0197368	0.46875	0	0.0870388	0.594588	0	0.0745356	0.661724	0.109109	0.0414138	0.579805	T
DB00755	114550	0.212121	0.384259	0.285499	0	0	0.714286	0	0.333333	0.904762	0	0.150376	0.910714	0	0	0.833333	0	0.0277778	0.583333	0	0.0116851	0.494949	0	0	0.771517	0	0.096225	0.726483	0	0.0419185	0.671385	T
DB00755	219050	0.116162	0.0416667	0.0695706	0	0	0	0	0	0.166667	0	0	0.157143	0	0	0	0	0	0.333333	0	0.0111111	0.46875	0	0	0	0	0	0.235702	0	0	0.271405	T
DB00755	608089	0.17803	0.265152	0.217267	0	0	0.25	0	0.125	0.5	0	0.0657895	0.631579	0	0	0.333333	0	0.0833333	0.633333	0	0.02	0.48	0	0	0.288675	0	0.102062	0.562731	0	0.0362738	0.550598	T
DB00755	601626	0.434343	0.138278	0.245072	0	0	0.412698	0	0.0396825	0.495238	0.105263	0.0436508	0.581349	0	0	0	0	0.0833333	0.694444	0	0.0194805	0.526042	0	0	0	0	0.0575055	0.586443	0	0.0291606	0.553004	T
DB00755	155255	0.161616	0.277778	0.211881	0	0	0	0	0	0.533333	0	0.0416667	0.673611	0	0	0.333333	0	0	0.583333	0	0.0198413	0.453333	0	0	0	0	0	0.557773	0	0.0287527	0.552603	T
DB00755	254500	0.17803	0.0833333	0.121803	0	0	0.5	0	0	0.5	0	0.0384615	0.552083	0	0	0	0	0	0.388889	0	0.0114943	0.493333	0	0	0	0	0	0.440959	0	0.0210259	0.521882	T
DB00755	608446	0.212121	0.109244	0.152226	0	0.0833333	0.0833333	0.5	0.0833333	0.333333	0.1	0.0761905	0.476563	0	0.166667	0.833333	0	0.0833333	0.833333	0.166667	0.0310078	0.515625	0	0.117851	0.263523	0	0.0833333	0.527046	0.129099	0.0486055	0.495709	T
DB00755	182940	0.126736	0.0491453	0.0789207	0	0	0	0	0	0	0	0.00694444	0.272727	0	0	0	0	0	0.333333	0	0.0119048	0.466667	0	0	0	0	0	0	0	0.00909241	0.356753	T
DB00755	167000	0.161616	0.384259	0.249204	0	0	0	0	0.25	0.722222	0.166667	0.184211	0.809028	0	0	0.833333	0	0.0333333	0.611111	0	0.0142857	0.506944	0	0	0	0	0.0912871	0.664348	0	0.0512989	0.640416	T
DB00755	260350	0.174242	0.399177	0.26373	0	0	0	0	0.111111	0.833333	0	0.185185	0.851852	0	0	0.833333	0	0.0416667	0.583333	0	0.0162602	0.495935	0	0	0	0	0.0680414	0.697217	0	0.0548739	0.649972	T
DB00755	137215	0.0808081	0.259259	0.144742	0	0	0	0	0	0.375	0	0.0588235	0.619792	0	0	0.333333	0	0	0.541667	0	0.0238095	0.459064	0	0	0	0	0	0.450694	0	0.0374241	0.533408	T
DB00755	194070	0.0681818	0.277778	0.13762	0	0	0	0	0	0	0	0.037037	0.481481	0	0	0.333333	0	0	0.583333	0	0.0208333	0.48	0	0	0	0	0	0	0	0.0277778	0.48074	T
DB01021	608516	0.03	0	0	0	0	0	0	0	0.75	0.5	0.111111	0.821429	0	0	0	0	0	0	0	0	0	0	0	0	0	0	0	0	0	0	T
DB00831	608516	0.484848	0.192982	0.305888	0	0	0.5	0	0.333333	0.833333	0.5	0.104167	0.724138	0	0	0.166667	0	0	0.166667	0	0.0277778	0.261905	0	0	0.288675	0	0	0.372678	0	0.0537914	0.435494	T
DB00831	181500	0.484848	0.192982	0.305888	0	0.0357143	0.392857	0	0.0357143	0.392857	0.142857	0.0384615	0.419414	0	0	0.166667	0	0	0.166667	0	0.0353535	0.29798	0	0	0.255883	0	0	0.255883	0	0.0368748	0.353521	T
DB00376	181500	0.666667	0	0	0	0	0.125	0	0	0.125	0.142857	0.0324675	0.350649	0	0	0	0	0	0	0	0	0	0	0	0	0	0	0	0	0	0	T
DB00440	182940	0.0833333	0	0	0	0	0	0	0	0	0	0.0144928	0.37037	0	0	0	0	0	0	0	0	0	0	0	0	0	0	0	0	0	0	T
DB00313	103780	0.025	0.0719298	0.0424057	0	0	0	0	0	0	0.2	0.075	0.288889	0	0	0.2	0	0	0.2	0	0.0363636	0.4	0	0	0	0	0	0	0	0.0522233	0.339935	T
DB00313	607208	0.0416667	0.0416667	0.0416667	0	0	0	0	0	0	1	0	0.3	0	0	0	0	0	0	0	0.0222222	0.36	0	0	0	0	0	0	0	0	0.328634	T
DB00313	601626	0.0833333	0.143162	0.109225	0	0	0	0	0.0238095	0.52381	0.0952381	0.052381	0.626102	0	0	0	0	0	0.3	0	0.025	0.5875	0	0	0	0	0	0.396412	0	0.0361873	0.606494	T
DB00313	152700	0.0833333	0.030303	0.0502519	0	0	0	0	0	0.5	0	0.00490196	0.452381	0	0	0	0	0	0	0	0.0142857	0.472	0	0	0	0	0	0	0	0.00836827	0.462086	T
DB00313	157300	0.142424	0.143162	0.142793	0	0	0	0	0	0.166667	0.333333	0.288889	0.844444	0	0	0	0	0	0.5	0	0.0192308	0.557692	0	0	0	0	0	0.288675	0	0.0745356	0.686251	T
DB00313	182940	0.075	0.0491453	0.0607116	0	0	0	0	0	0	0	0.00617284	0.366667	0	0	0	0	0.0666667	0.2	0	0.02	0.32	0	0	0	0	0	0	0	0.0111111	0.34254	T
DB00313	601665	0.0916667	0.0888889	0.0902671	0	0	0	0	0	0.3	0.0769231	0.0416667	0.386667	0	0	0	0	0	0.35	0	0.025	0.445714	0	0	0	0	0	0.324037	0	0.0322749	0.415142	T
DB00313	171300	0.0272727	0.0601852	0.0405144	0	0	0	0	0	0	0	0.0357143	0.602041	0	0	0	0	0	0.3	0	0.05	0.564706	0	0	0	0	0	0	0	0.0422577	0.583075	T
DB00313	181500	0.0454545	0.0719298	0.0571799	0	0	0	0	0	0.357143	0.166667	0.0428571	0.412088	0	0	0.2	0	0	0.4	0	0.0238806	0.508235	0	0	0	0	0	0.377964	0	0.0319915	0.457644	T
DB00862	608446	0.763889	0	0	0	0	0.0833333	0	0	0.0833333	0.166667	0.0972222	0.614583	0	0	0	0	0	0	0	0	0	0	0	0	0	0	0	0	0	0	T
DB01273	103780	0.611111	0	0	0	0	0.133333	0	0	0.12	0.2	0.0631579	0.266667	0	0	0	0	0	0	0	0	0	0	0	0	0	0	0	0	0	0	T
DB00285	103780	0.496032	0.3	0.385758	0	0	0	0	0	0.2	0.2	0.0615385	0.35	0	0	0	0	0	0	0.333333	0	0.261905	0	0	0	0	0	0	0.258199	0	0.302765	T
DB00285	143465	0.791667	0.0219298	0.131762	0	0	0	0	0	0.5	1	0	0.3	0	0	0	0	0	0	0.333333	0	0.333333	0	0	0	0	0	0	0.57735	0	0.316228	T
DB00285	608516	0.791667	0.385417	0.552378	0	0	0	0	0	0.25	0.5	0.15	0.75	0	0	0	0	0	0.166667	0.333333	0	0.22807	0	0	0	0	0	0.204124	0.408248	0	0.413585	T
DB00285	157300	0.791667	0.104167	0.287168	0	0	0.333333	0	0	0.666667	0.333333	0.25	0.833333	0	0	0	0	0	0.666667	0.333333	0.025641	0.265233	0	0	0	0	0	0.666667	0.333333	0.0800641	0.470136	T
DB00285	164230	0.791667	0.385417	0.552378	1	0	0.333333	1	0	0.5	0.666667	0.208333	0.518519	0	0	0	0	0	0.166667	0.333333	0.025641	0.230769	0	0	0	0	0	0.288675	0.471405	0.0730882	0.345916	T
DB00285	181500	0.791667	0.192982	0.390868	0	0	0.142857	0	0	0.178571	0.333333	0.031746	0.346939	0	0	0	0	0	0.444444	0.333333	0.010101	0.286275	0	0	0	0	0	0.281718	0.333333	0.0179072	0.31515	T
DB00661	114480	0.186508	0.487654	0.301581	0	0	0.318182	0	0.0681818	0.75	0.0714286	0.121212	0.764205	0	0	0.34375	0	0	0.28125	0	0.00568182	0.232955	0	0	0.330719	0	0	0.459279	0	0.0262432	0.42193	T
DB00661	144700	0.0634921	0.0858586	0.0738332	0	0	0	0	0	0.416667	0	0.0277778	0.527778	0	0	0	0	0	0.34375	0	0.0125	0.325	0	0	0	0	0	0.378456	0	0.0186339	0.414159	T
DB00661	608446	0.306349	0.0838477	0.160271	0	0	0.416667	0	0.0416667	0.458333	0.0833333	0.0595238	0.513889	0	0	0.3125	0	0	0.375	0	0.00694444	0.243056	0	0	0.360844	0	0	0.414578	0	0.0203313	0.353417	T
DB00661	159900	0.210317	0.0196078	0.0642174	0	0	0.125	0	0.0714286	0.142857	0	0.0263158	0.263158	0	0	0	0	0	0	0	0.0078125	0.203125	0	0	0	0	0	0	0	0.0143385	0.231201	T
DB00661	259500	0.0634921	0.487654	0.175961	0	0	0	0	0.5	1	0	0.305556	0.972222	0	0	0.34375	0	0	0.34375	0	0.00295608	0.265	0	0	0	0	0	0.586302	0	0.0300541	0.507581	T
DB00661	606963	0.210317	0.0781893	0.128236	0	0	0	0	0	0.142857	0	0.0666667	0.575758	0	0	0	0	0	0.34375	0	0.0025	0.265	0	0	0	0	0	0.221601	0	0.0129099	0.390609	T
DB00570	114480	0.675926	0.259259	0.418617	0	0.0909091	0.954545	0.5	0.193182	0.977273	0.125	0.152893	0.857143	0	0.5	1	0	0.1875	1	0.5	0.112403	0.934466	0	0.213201	0.977008	0	0.19032	0.988571	0.25	0.131094	0.89497	T
DB00570	600880	0.138889	0.135417	0.137142	0	0	0	0	0	0.75	0	0.166667	0.833333	0	0	0	0	0.0833333	1	0	0.161765	0.955882	0	0	0	0	0	0.866025	0	0.164197	0.892507	T
DB00570	144700	0.675926	0.103333	0.264283	0	0	0.5	0	0	0.666667	0	0.0757576	0.666667	0	0	0.5	0	0.15	1	0	0.183824	0.963235	0	0	0.5	0	0	0.816497	0	0.118009	0.801347	T
DB00570	114500	0.675926	0.302222	0.451973	0	0.2	0.95	0.166667	0.175	0.95	0.25	0.166667	0.869167	0	0.0833333	1	0	0.208333	1	0.25	0.119518	0.94403	0	0.129099	0.974679	0	0.190941	0.974679	0.25	0.141137	0.905825	T
DB00570	157300	0.157407	0.228395	0.189608	0	0	0	0.5	0.5	1	0.666667	0.368889	0.925926	0	0.5	1	0	0.5	1	0.5	0.168919	0.945423	0	0	0	0	0.5	1	0.57735	0.249624	0.935623	T
DB00570	608446	0.675926	0.176471	0.345371	0	0.25	0.833333	0.5	0.25	0.833333	0.333333	0.111111	0.675926	0	0.5	1	0	0.5	1	0.75	0.159375	0.961436	0	0.353553	0.912871	0	0.353553	0.912871	0.5	0.133073	0.806139	T
DB00570	167000	0.675926	0.302222	0.451973	0	0.166667	0.833333	0	0.333333	0.916667	0.333333	0.179654	0.885845	0	0.0833333	1	0	0.166667	1	0.75	0.141844	0.957895	0	0.117851	0.912871	0	0.235702	0.957427	0.5	0.159633	0.921166	T
DB00570	176807	0.675926	0.212418	0.378918	0	0.25	0.833333	0.5	0.208333	0.916667	0.25	0.133333	0.888889	0	0	1	0	0.375	1	0.25	0.138889	0.94186	0	0	0.912871	0	0.279508	0.957427	0.25	0.136083	0.914991	T
DB00570	109800	0.675926	0.176	0.34491	0	0.2	1	0	0.3	0.933333	0.2	0.0888889	0.821429	0	0	0.75	0	0.0909091	1	0.25	0.158784	0.950397	0	0	0.866025	0	0.165145	0.966092	0.223607	0.118803	0.883563	T
DB00541	114480	0.675926	0.487654	0.574124	0	0.0909091	0.954545	0.5	0.159091	0.977273	0.0909091	0.15107	0.836648	0	0.5	1	0	0.25	1	1	0.284314	0.980392	0	0.213201	0.977008	0	0.199431	0.988571	0.301511	0.207247	0.905673	T
DB00541	144700	0.675926	0.103333	0.264283	0	0	0.5	0	0	0.666667	0	0.0266667	0.619048	0	0	1	0	0.25	1	0	0.227273	1	0	0	0.707107	0	0	0.816497	0	0.0778499	0.786796	T
DB00541	275355	0.19697	0.215686	0.206116	0	0	0	0	0	0.777778	0	0.0444444	0.866667	0	0	1	0	0.25	1	0	0.208333	1	0	0	0	0	0	0.881917	0	0.096225	0.930949	T
DB00541	114500	0.675926	0.302222	0.451973	0	0	0.95	0	0.175	0.95	0.15	0.13	0.868033	0	0.166667	1	0	0.2	1	0.5	0.22449	0.984615	0	0	0.974679	0	0.187083	0.974679	0.273861	0.170832	0.924488	T
DB00541	133239	0.236111	0.11	0.161159	0	0	0	0	0.0833333	0.75	0	0.0416667	0.738095	0	0	1	0	0.25	1	0	0.28125	1	0	0	0	0	0.144338	0.866025	0	0.108253	0.859125	T
DB00541	137800	0.236111	0.368056	0.294791	0	0	0	0	0.333333	1	0	0.186275	0.963333	0	0	1	0	0.5	1	0	0.304348	1	0	0	0	0	0.408248	1	0	0.238101	0.981495	T
DB00541	601626	0.236111	0.141026	0.182477	0	0	0	0	0.0833333	0.880952	0.0952381	0.0567766	0.755102	0	0	0	0	0.25	1	0	0.471429	0.987805	0	0	0	0	0.144338	0.938591	0	0.163603	0.863651	T
DB00541	211980	0.236111	0.292398	0.262751	0	0	0	0.5	0.285714	0.946429	0.142857	0.183673	0.938776	0	0.5	1	0	0.5	1	1	0.263889	0.992958	0	0	0	0	0.377964	0.972846	0.377964	0.220158	0.965487	T
DB00541	152700	0.173077	0.10101	0.132221	0	0	0	0	0.0833333	0.916667	0	0.0555556	0.7	0	0	0	0	0.125	1	0	0.205882	1	0	0	0	0	0.102062	0.957427	0	0.106948	0.83666	T
DB00541	605027	0.19697	0.148148	0.170824	0	0	0	0	0.166667	0.833333	0	0.037037	0.73	0	0	1	0	0	1	0	0.333333	1	0	0	0	0	0	0.912871	0	0.111111	0.8544	T
DB00541	155255	0.236111	0.277778	0.256098	0	0	0	0	0	0.916667	0	0.0533333	0.835979	0	0	1	0	0	1	0	0.25	1	0	0	0	0	0	0.957427	0	0.11547	0.914319	T
DB00541	254500	0.52381	0.0833333	0.208928	0	0	0.5	0	0.25	1	0	0.0833333	0.833333	0	0	0	0	0	1	0	0.285714	1	0	0	0	0	0	1	0	0.154303	0.912871	T
DB00541	608446	0.675926	0.0980392	0.257424	0	0.0833333	0.75	0.5	0.166667	0.791667	0.333333	0.130952	0.75	0	0.5	1	0	0.375	1	1	0.366667	1	0	0.204124	0.866025	0	0.25	0.889757	0.57735	0.219125	0.866025	T
DB00541	256700	0.236111	0.103333	0.156199	0	0	0	0	0.125	1	0	0.0833333	1	0	0	0	0	0.5	1	0	0.34375	1	0	0	0	0	0.25	1	0	0.169251	1	T
DB00541	259500	0.19697	0.487654	0.309924	0	0	0	0	0	0.888889	0	0.253333	1	0	0	1	0	0.333333	1	0	0.295455	1	0	0	0	0	0	0.942809	0	0.273585	1	T
DB00541	167000	0.675926	0.302222	0.451973	0	0.166667	0.833333	0	0.333333	0.875	0.333333	0.285714	0.895833	0	0.5	1	0	0.25	1	1	0.2	1	0	0.288675	0.912871	0	0.288675	0.935414	0.57735	0.239046	0.946485	T
DB00541	260350	0.236111	0.409722	0.31103	0	0	0	0	0.333333	1	0.333333	0.22807	0.986667	0	0	1	0	0.5	1	1	0.295455	1	0	0	0	0	0.408248	1	0.57735	0.259585	0.993311	T
DB00541	176807	0.675926	0.401961	0.521244	0	0	0.833333	0	0.0833333	0.916667	0.0833333	0.142857	0.839286	0	0	1	0	0.25	1	0	0.14	1	0	0	0.912871	0	0.144338	0.957427	0	0.141421	0.916125	T
DB00541	300813	0.047619	0.0530303	0.0502519	0	0	0	0	0	0	0	0	0.1	0	0	0	0	0	0.5	0	0.25	0.916667	0	0	0	0	0	0	0	0	0.302765	T
DB00541	109800	0.675926	0.316667	0.462648	0	0	1	0	0.1	0.9	0	0.0928571	0.8	0	0	1	0	0.1875	1	0	0.230769	1	0	0	1	0	0.136931	0.948683	0	0.146385	0.894427	T
DB00541	194070	0.0681818	0.277778	0.13762	0	0	0	0	0	0	0	0.0555556	0.573333	0	0	1	0	0	1	0	0.25	1	0	0	0	0	0	0	0	0.117851	0.757188	T
DB00162	600807	0.126736	0.0770308	0.0988058	0	0	0	0	0	0.291667	0.125	0.0555556	0.45	0	0	0	0	0.0454545	0.272727	0	0.004914	0.209091	0	0	0	0	0	0.282038	0	0.0165227	0.306742	T
DB00162	114550	0.126736	0.0789474	0.100027	0	0	0.285714	0	0.142857	0.785714	0	0.190476	0.871429	0	0	0	0	0.0227273	0.363636	0	0.00596125	0.239711	0	0	0	0	0.0569803	0.534522	0	0.0336968	0.457046	T
DB00162	222100	0.00416667	0.0722222	0.0173472	0	0	0	0	0	0	0	0.0266667	0.306667	0	0	0	0	0	0.363636	0	0.0103896	0.225758	0	0	0	0	0	0	0	0.016645	0.26312	T
DB00162	609423	0.0166667	0.148148	0.0496904	0	0	0	0	0	0	0	0.0192308	0.326923	0	0	0	0	0	0.318182	0	0.00649351	0.217257	0	0	0	0	0	0	0	0.0111748	0.266508	T
DB00162	254500	0.126736	0.087963	0.105584	0	0	0	0	0	0.5	0	0.025	0.642857	0	0	0	0	0	0.0606061	0	0.004329	0.219251	0	0	0	0	0	0.174078	0	0.0104031	0.375429	T
DB00162	182940	0.126736	0.148148	0.137025	0	0	0	0	0	0.166667	0	0.0119048	0.361111	0	0	0	0	0	0	0	0.00568182	0.19697	0	0	0	0	0	0	0	0.0082244	0.266698	T
DB00162	181500	0.0208333	0.0789474	0.0405554	0	0	0	0	0	0	0.25	0.0416667	0.375	0	0	0	0	0.0454545	0.363636	0	0.013468	0.282828	0	0	0	0	0	0	0	0.023689	0.325669	T
DB00140	114480	0.0238095	0.228395	0.0737426	0	0	0	0	0	0	0	0.0757576	0.674242	0	0	0.166667	0	0	0.178571	0	0.00168919	0.0754438	0	0	0	0	0	0	0	0.0113123	0.225538	T
DB00140	114500	0.0208333	0.186667	0.062361	0	0	0	0	0	0	0.125	0.05625	0.675	0	0	0.166667	0	0	0.142857	0	0.00168919	0.0899123	0	0	0	0	0	0	0	0.00974766	0.246355	T
DB00140	157300	0.0185185	0.228395	0.0650349	0	0	0	0	0	0	0	0.0952381	0.666667	0	0	0	0	0	0.0833333	0	0	0.0909091	0	0	0	0	0	0	0	0	0.246183	T
DB00115	104300	0.0378788	0.0231729	0.029627	0	0	0	0	0	0	0	0.030303	0.415584	0	0	0	0	0	0	0	0.00383142	0.139847	0	0	0	0	0	0	0	0.0107751	0.241077	T
DB00115	212750	0.00757576	0.00520833	0.00628149	0	0	0	0	0	0	0	0	0	0	0	0	0	0	0	0	0	0.0454545	0	0	0	0	0	0	0	0	0	T
DB00115	600263	0	0.0392157	0	0	0	0	0	0	0	0	0	0	0	0	0	0	0	0	0	0	0.0416667	0	0	0	0	0	0	0	0	0	T
DB00115	152700	0.0530303	0.0378788	0.0448188	0	0	0	0	0	0	0	0.0333333	0.5	0	0	0	0	0	0	0	0	0.0833333	0	0	0	0	0	0	0	0	0.204124	T
DB00115	608446	0.0530303	0.0392157	0.0456028	0	0	0	0	0	0	0	0.0595238	0.583333	0	0	0	0	0	0	0	0.00392157	0.143137	0	0	0	0	0	0	0	0.0152783	0.288958	T
DB00170	176807	0.0833333	0.107843	0.0947994	0	0	0.583333	0.5	0.208333	0.875	0.166667	0.183333	0.820513	0	0	0	0	0.0227273	0.431818	0	0.012685	0.307963	0	0	0	0	0.0688102	0.614688	0	0.0482243	0.502681	T
DB00170	109800	0.123264	0.107843	0.115296	0	0	0.2	0	0.2	0.7	0	0.0857143	0.742857	0	0	0	0	0.030303	0.363636	0	0.0131853	0.308813	0	0	0	0	0.0778499	0.504525	0	0.033618	0.478962	T
DB02546	180300	0.141667	0.0694444	0.0991865	0	0	0	0	0.0357143	0.5	0.142857	0.0952381	0.520147	0	0	0	0	0.6	1	0.4	0.235897	0.923077	0	0	0	0	0.146385	0.707107	0.239046	0.149888	0.692918	T
DB02546	114480	0.25	0.399177	0.315902	0	0	0	0.5	0.181818	0.931818	0.227273	0.181818	0.877273	0	0.4	1	0	0.6	1	0.8	0.160526	0.870223	0	0	0	0	0.330289	0.965307	0.426401	0.170841	0.873741	T
DB02546	600274	0.00925926	0.197531	0.0427667	0	0	0	0	0	0	0	0.016129	0.583333	0	0	0	0	0.133333	1	0	0.0864865	0.945946	0	0	0	0	0	0	0	0.0373489	0.742834	T
DB02546	155255	0.25	0.248971	0.249485	0	0	0	0	0.0833333	1	0	0.038961	0.844444	0	0	1	0	0.4	1	0	0.164706	0.915556	0	0	0	0	0.182574	1	0	0.0801069	0.879281	T
DB02546	260350	0.294444	0.399177	0.342834	0	0.333333	1	0	0.333333	1	0.333333	0.347222	0.988889	0	0.4	0.9	0	0.6	1	0.8	0.22439	0.945946	0	0.365148	0.948683	0	0.447214	1	0.516398	0.27913	0.967179	T
DB02546	176807	0.25	0.20915	0.228665	0	0	0	0.5	0.208333	0.916667	0.166667	0.145833	0.838889	0	0.133333	1	0	0.2	1	0.6	0.230769	0.942553	0	0	0	0	0.204124	0.957427	0.316228	0.18345	0.889212	T
DB01392	608446	0.444444	0.0256944	0.106863	0	0	0.333333	0	0.0416667	0.583333	0.0909091	0.0625	0.625	0	0	0	0	0	0.2	0	0.00352941	0.247059	0	0	0	0	0	0.341565	0	0.0148522	0.392953	T
DB01392	601665	0.366667	0.0256944	0.0970634	0	0	0.133333	0	0	0.133333	0.25	0.0518519	0.444444	0	0	0	0	0	0.3	0	0.00348837	0.247674	0	0	0	0	0	0.2	0	0.0134491	0.331779	T
DB00246	608516	0.284483	0.385417	0.331126	0.5	0	0.5	0.5	0	0.5	0.5	0.232558	0.733333	1	0	0.416667	1	0	0.416667	0.0833333	0.055	0.190476	0.707107	0	0.456435	0.707107	0	0.456435	0.204124	0.113096	0.373741	T
DB00246	164230	0.284483	0.385417	0.331126	0.5	0	0.666667	0.5	0	0.666667	0.666667	0.162791	0.454545	1	0	0.416667	1	0	0.416667	0.0833333	0.0572917	0.196138	0.707107	0	0.527046	0.707107	0	0.527046	0.235702	0.0965741	0.298586	T
DB00246	181500	0.272989	0.192982	0.229526	0.5	0	0.285714	0.5	0.0238095	0.357143	0.142857	0.05	0.361905	1	0	0.416667	1	0	0.416667	0.0833333	0.0441919	0.224747	0.707107	0	0.345033	0.707107	0	0.385758	0.109109	0.0470063	0.285197	T
DB00399	114480	0.107143	0.204733	0.148107	0	0	0	0	0.0454545	0.659091	0.166667	0.0984848	0.805195	0	0	0.5	0	0	0.5	0	0.04	0.550388	0	0	0	0	0	0.57406	0	0.0627646	0.66571	T
DB00399	144700	0.107143	0.06893	0.0859381	0	0	0	0	0	0.333333	0	0.0151515	0.483333	0	0	0	0	0	0.6	0	0.0136986	0.537594	0	0	0	0	0	0.447214	0	0.0144068	0.509742	T
DB00399	156240	0.101852	0.114198	0.107848	0	0	0	0	0	0.25	0	0	0.625	0	0	0	0	0	0.5	0	0.00909091	0.436364	0	0	0	0	0	0.353553	0	0	0.522233	T
DB00399	254500	0.075	0.0833333	0.0790569	0	0	0	0	0	0	0	0.0454545	0.741935	0	0	0	0	0	0.5	0	0.0338983	0.5	0	0	0	0	0	0	0	0.0392534	0.609071	T
DB00399	166710	0.333333	0.0565844	0.137337	0	0	0	0	0	0	0	0.030303	0.4375	0	0	0	0	0	0.5	0	0.00462963	0.375	0	0	0	0	0	0	0	0.0118445	0.405046	T
DB00399	176807	0.107143	0.204733	0.148107	0	0	0	0	0	0.458333	0.166667	0.0833333	0.714286	0	0	0.5	0	0.0333333	0.533333	0	0.0333333	0.533333	0	0	0	0	0	0.494413	0	0.0527046	0.617213	T
DB00315	157300	0.888889	0.176471	0.396059	0	0	0.111111	0	0	0.0833333	0.333333	0.25	0.833333	0	0	0.25	0	0	0.25	0	0.000868056	0.0520833	0	0	0.166667	0	0	0.144338	0	0.0147314	0.208333	T
DB00315	608446	0.833333	0.176471	0.383482	0	0	0.0208333	0	0	0.0208333	0.25	0.0625	0.444444	0	0	0.25	0	0	0.25	0	0.000883392	0.0530035	0	0	0.0721688	0	0	0.0721688	0	0.00743048	0.153483	T
DB00909	607208	0.117816	0	0	0	0	1	0	0	1	0.5	0.142857	0.5	0	0	0	0	0	0	0	0	0	0	0	0	0	0	0	0	0	0	T
DB00909	254500	0.235632	0	0	0	0	0.25	0	0	0.75	0	0.0454545	0.741935	0	0	0	0	0	0	0	0	0	0	0	0	0	0	0	0	0	0	T
DB01198	181500	0.608889	0	0	0	0	0.107143	0	0	0.25	0.285714	0.0285714	0.344156	0	0	0	0	0	0	0	0	0	0	0	0	0	0	0	0	0	0	T
DB00115	210250	0	0.0245098	0	0	0	0	0	0	0	0	0	0	0	0	0	0	0	0	0	0	0.0416667	0	0	0	0	0	0	0	0	0	F
DB00489	144700	0.124339	0.0310458	0.0621304	0	0	0.333333	0	0	0.333333	0	0.0238095	0.516667	0	0	0	0	0	0.666667	0	0.00555556	0.561111	0	0	0	0	0	0.471405	0	0.0115011	0.538431	F
DB00387	601859	0.0185185	0.0307018	0.0238443	0	0	0	0	0	0	0	0.0833333	0.5	0	0	0	0	0	0	0	0.00735294	0.213235	0	0	0	0	0	0	0	0.0247537	0.326524	F
DB00227	254500	0.145833	0.0416667	0.0779512	0	0	0	0	0	0.833333	0	0.0625	0.818182	0	0	0	0	0	0	0	0.0877193	0.649123	0	0	0	0	0	0	0	0.0740436	0.728766	F
DB01411	260350	0.225694	0.0620915	0.11838	0	0	0	0	0.5	1	0.333333	0.339869	1	0	0	0	0	0	0	0.5	0.2375	0.708333	0	0	0	0	0	0	0.408248	0.284111	0.841625	F
DB00877	607208	0.0606061	0.0138889	0.0290129	0	0	0	0	0	0	1	0	0.277778	0	0	0	0	0	0	0	0.0555556	0.777778	0	0	0	0	0	0	0	0	0.464811	F
DB01162	155255	0.0422222	0.196078	0.0909883	0	0	0	0	0	0	0	0.0454545	0.733333	0	0	0.2	0	0	0.2	0	0.00208333	0.183333	0	0	0	0	0	0	0	0.00973124	0.366667	F
DB01115	212750	0.0576923	0.00694444	0.020016	0	0	0	0	0	0.25	0	0	0.0909091	0	0	0	0	0	0	0	0.03125	0.138889	0	0	0	0	0	0	0	0	0.112367	F
DB01035	176807	0.15	0.0539216	0.0899346	0	0	0	0	0.138889	0.722222	0.0833333	0.141026	0.794118	0	0	0	0	0	1	0	0.0269461	0.775	0	0	0	0	0	0.849837	0	0.0616449	0.784501	F
DB00612	188470	0.111111	0.0864198	0.0979908	0	0	0	0	0	0	0	0.144231	0.759615	0	0	0	0	0	1	0	0.0833333	0.777778	0	0	0	0	0	0	0	0.109632	0.768643	F
DB00499	105400	0.0119048	0.0588235	0.0264628	0	0	0	0	0	0	0	0.05	0.55	0	0	0	0	0	0.75	0.5	0.155172	0.844086	0	0	0	0	0	0	0	0.088083	0.681357	F
DB00918	166710	0.25	0.0757576	0.13762	0	0	0	0	0	0	0	0.0416667	0.375	0	0	0	0	0	0	0	0	0.0178571	0	0	0	0	0	0	0	0	0.0818317	F
DB00945	600263	0	0.123333	0	0	0	0	0	0	0	0	0	0	0	0	0	0	0	0.333333	0	0.047619	0.393939	0	0	0	0	0	0	0	0	0	F
DB00999	600807	0.0642857	0.0261438	0.040996	0	0	0.416667	0	0.0416667	0.541667	0.2	0.0555556	0.425926	0	0	0	0	0	0	0	0.00639659	0.230277	0	0	0	0	0	0	0	0.0188512	0.313179	F
DB00380	188470	0.0722222	0.115741	0.0914279	0	0	0	0	0	0	0	0.0869565	0.73913	0	0	0	0	0.166667	0.75	0	0.0316456	0.75	0	0	0	0	0	0	0	0.0524575	0.744545	F
DB00502	167000	0.1	0.116959	0.108148	0	0	0	0	0.333333	0.833333	0.5	0.305556	0.863636	0	0	1	0	0	1	0.4	0.0909091	0.636364	0	0	0	0	0	0.912871	0.447214	0.166667	0.741341	F
DB00358	103780	0.0666667	0.3	0.141421	0	0	0	0	0	0.2	0.2	0.08	0.228571	0	0	0	0	0	0	0	0	0.272727	0	0	0	0	0	0	0	0	0.249675	F
DB00171	254450	0.0810811	0.216374	0.132453	0	0	0	0	0	1	0.333333	0.0697674	0.713178	0	0	0	0	0.0491071	0.566964	0.03125	0.0263158	0.434211	0	0	0	0	0	0.75297	0.102062	0.0428484	0.55648	F
DB00656	609423	0.166667	0.0802469	0.115648	0	0	0.0769231	0	0	0.0769231	0	0.0559441	0.34965	0	0	0	0	0	0.333333	0.333333	0.0757576	0.363636	0	0	0	0	0	0.160128	0	0.0651014	0.356575	F
DB00794	604091	0.0333333	0.00925926	0.0175682	0	0	0	0	0	0	0	0	0.55	0	0	0	0	0	0	0	0	0.0666667	0	0	0	0	0	0	0	0	0.191485	F
DB01656	608446	0.180556	0.0326797	0.0768148	0	0	0.25	0	0	0.25	0.111111	0.0740741	0.589286	0	0	0	0	0	0	0	0.0217391	0.51087	0	0	0	0	0	0	0	0.0401286	0.548679	F
DB00917	109800	0.0151515	0.294444	0.0667928	0	0	0	0	0	0	0	0.1	0.6	0	0	0	0	0	0	0	0	0.0512821	0	0	0	0	0	0	0	0	0.175412	F
DB01611	256700	0.104167	0.0208333	0.0465847	0	0	0	0	0.25	0.75	0	0.125	0.833333	0	0	0	0	0	0	0	0.0714286	0.416667	0	0	0	0	0	0	0	0.0944911	0.589256	F
DB01239	607208	0.4375	0.0131579	0.0758721	0	0	1	0	0	1	1	0.09375	0.5	0	0	0	0	0	0	0.181818	0.0181818	0.230303	0	0	0	0	0	0	0.426401	0.0412861	0.33934	F
DB00327	211980	0.930556	0.0263158	0.156487	0	0	0.357143	0	0.107143	0.678571	0.0714286	0.142857	0.769481	0	0	0	0	0	0	0	0.0833333	0.583333	0	0	0	0	0	0	0	0.109109	0.669973	F
DB00168	608516	0.0729167	0.104167	0.0871521	0	0	0	0	0	0.25	0.5	0.1	0.7	0	0	0	0	0	0.5	0	0	0.447368	0	0	0	0	0	0.353553	0	0	0.559605	F
DB00431	601367	0.00925926	0.0654321	0.0246141	0	0	0	0	0	0	0	0.025	0.466667	0	0	0	0	0	0.0833333	0	0.005	0.105	0	0	0	0	0	0	0	0.0111803	0.221359	F
DB01285	180300	0	0.0277778	0	0	0	0	0	0	0	0	0	0	0	0	0	0	0	0	0	0	0	0	0	0	0	0	0	0	0	0	F
DB01185	219050	0.345679	0.0246914	0.0923866	0	0	0.5	0	0	0.25	0	0.00187266	0.15	0	0	0	0	0	0	0.25	0.185185	0.925926	0	0	0	0	0	0	0	0.0186223	0.372678	F
DB00847	235400	0	0.00694444	0	0	0	0	0	0	0	0	0	0	0	0	0	0	0	0	0	0	0.375	0	0	0	0	0	0	0	0	0	F
DB00393	189800	0.413333	0.308333	0.356994	0	0	0.125	0	0.0833333	0.5	0	0.125	0.435897	0	0	0.3	0	0	0.3	0	0.0411765	0.352941	0	0	0.193649	0	0	0.387298	0	0.071743	0.392232	F
DB00783	605027	0.247475	0.148148	0.191476	0	0	0.333333	0	0.166667	0.833333	0	0.037037	0.645833	0	0	1	0	0	0.666667	0.333333	0.0972222	0.791667	0	0	0.57735	0	0	0.745356	0	0.0600069	0.715042	F
DB00850	600274	0.320988	0.130208	0.204439	0	0	0.75	0	0.25	0.875	0	0.0957447	0.989362	0	0	0	0	0.25	0.833333	0.333333	0.142857	0.619048	0	0	0	0	0.25	0.853913	0	0.116952	0.7826	F
DB00640	600274	0.0679012	0.0539216	0.060509	0	0	0	0	0	0.625	0	0.0416667	0.5625	0	0	0	0	0	0	0	0.0111111	0.277778	0	0	0	0	0	0	0	0.0215166	0.395285	F
DB01221	157300	0.385417	0.104167	0.200369	0	0	1	0	0.333333	1	0.333333	0.333333	1	0	0	0	0	0	0.333333	0	0.0833333	0.5	0	0	0	0	0	0.57735	0	0.166667	0.707107	F
DB00715	260350	0.289377	0.0833333	0.155289	0	0	0.25	0	0	0.25	0	0.222222	0.833333	0	0	0	0	0	0.375	0.25	0.0340909	0.25	0	0	0	0	0	0.306186	0	0.0870388	0.456435	F
DB00431	605462	0	0.102881	0	0	0	0	0	0	0	0	0	0	0	0	0	0	0	0	0	0.00378788	0.125	0	0	0	0	0	0	0	0	0	F
DB00715	219700	0.0128205	0.100694	0.0359299	0	0	0	0	0	0	0.333333	0.117647	0.529412	0	0	0	0	0	0.25	0.333333	0.104167	0.3125	0	0	0	0	0	0	0.333333	0.110702	0.406745	F
DB01544	268220	0.0636364	0.0208333	0.036411	0	0	0	0	0	0	0	0	0.615385	0	0	0	0	0	0	0	0	0.233333	0	0	0	0	0	0	0	0	0.378932	F
DB00834	182940	0.270833	0.030303	0.0905929	0	0	0	0	0.0555556	0.444444	0	0.1	0.4	0	0	0	0	0	0	0	0.142857	0.785714	0	0	0	0	0	0	0	0.119523	0.560612	F
DB00252	609423	0.277778	0.148148	0.20286	0	0	0.0769231	0	0	0.0769231	0	0.027972	0.363636	0	0	0	0	0	0.5	0	0.00526316	0.45	0	0	0	0	0	0.196116	0	0.0121335	0.40452	F
DB00499	144700	0.166667	0.0441176	0.0857493	0	0	0	0	0	0.666667	0	0.0757576	0.60119	0	0	0	0	0	0.5	0.5	0.226027	0.865385	0	0	0	0	0	0.57735	0	0.130856	0.721291	F
DB00408	114550	0.0729167	0.0789474	0.0758721	0	0	0	0	0	0.5	0	0.114286	0.841837	0	0	0	0	0	0.3125	0.25	0.0161692	0.36194	0	0	0	0	0	0.395285	0	0.0429872	0.551992	F
DB00402	219050	0.0222222	0.0119048	0.016265	0	0	0	0	0	0	0	0.0555556	0.277778	0	0	0	0	0	0	0	0	0.2	0	0	0	0	0	0	0	0	0.235702	F
DB01240	609423	0.03125	0.0192901	0.0245523	0	0	0	0	0	0	0	0.0288462	0.403846	0	0	0	0	0	0	0	0	0.157407	0	0	0	0	0	0	0	0	0.252128	F
DB00115	235400	0	0.0151515	0	0	0	0	0	0	0	0	0	0	0	0	0	0	0	0	0	0	0.0888889	0	0	0	0	0	0	0	0	0	F
DB00668	166710	0.24537	0.0424837	0.102099	0	0	0.0833333	0	0	0.0833333	0.333333	0.111111	0.520833	0	0	0	0	0	0.125	0.125	0.0138889	0.310484	0	0	0	0	0	0.102062	0.204124	0.0392837	0.402132	F
DB00749	104300	0.461111	0.0472727	0.147641	0	0	0.272727	0	0	0.5	0.0909091	0.0909091	0.568182	0	0	0	0	0.111111	0.666667	0	0.033557	0.512304	0	0	0	0	0	0.57735	0	0.0552326	0.53952	F
DB00482	176100	0.154762	0.208333	0.179561	0	0	0	0	0	0.666667	0	0	0.642857	0	0	0.5	0	0	0.5	0	0.214286	0.857143	0	0	0	0	0	0.57735	0	0	0.742307	F
DB00409	259500	0.0833333	0.0877193	0.0854982	0	0	0	0	0	0	0	0.0416667	0.75	0	0	0	0	0	0.25	0.4	0	0.35283	0	0	0	0	0	0	0	0	0.514415	F
DB00270	157300	0.296825	0.176471	0.228869	0	0	0.333333	0	0.333333	0.833333	0.333333	0.25	0.833333	0	0	0.428571	0	0	0.428571	0	0.00198413	0.102183	0	0	0.377964	0	0	0.597614	0	0.0222718	0.291808	F
DB00166	606764	0.0111111	0.0583333	0.0254588	0	0	0	0	0	0	0.25	0.03125	0.53125	0	0	0	0	0	0.333333	0	0.015873	0.285714	0	0	0	0	0	0	0	0.0222718	0.389597	F
DB00998	210250	0	0.0104167	0	0	0	0	0	0	0	0	0	0	0	0	0	0	0	0	0	0	0.25	0	0	0	0	0	0	0	0	0	F
DB00635	300813	0.047619	0.0555556	0.0514344	0	0	0	0	0	0	0	0	0.18	0	0	0	0	0	0.25	0	0.111111	0.472222	0	0	0	0	0	0	0	0	0.291548	F
DB00720	219050	0.0347222	0.0119048	0.0203313	0	0	0	0	0	0	0	0	0.192308	0	0	0	0	0	0	0	0	0.733333	0	0	0	0	0	0	0	0	0.375534	F
DB00035	166710	0.037037	0.0606061	0.0473779	0	0	0	0	0	0	0	0.0128205	0.541667	0	0	0	0	0	0	0	0	0.148148	0	0	0	0	0	0	0	0	0.283279	F
DB00457	102200	0.217391	0.0416667	0.0951734	0	0	0	0	0	0	0.333333	0.133333	0.333333	0	0	0	0	0	0	0	0	0.272727	0	0	0	0	0	0	0	0	0.301511	F
DB00350	182940	0.440476	0.00980392	0.0657145	0	0	0	0	0	0	0	0.0333333	0.3	0	0	0	0	0	0	0	0	0.0357143	0	0	0	0	0	0	0	0	0.10351	F
DB00918	126200	0.0238095	0.0104167	0.0157485	0	0	0	0	0	0	0	0	0	0	0	0	0	0	0	0	0	0	0	0	0	0	0	0	0	0	0	F
DB00470	601859	0	0.09375	0	0	0	0	0	0	0	0	0	0	0	0	0	0	0	0.5	0	0.0243902	0.256098	0	0	0	0	0	0	0	0	0	F
DB00893	600880	0.0509259	0	0	0	0	0	0	0	0	0	0.0588235	0.666667	0	0	0	0	0	0	0	0	0	0	0	0	0	0	0	0	0	0	F
DB00382	189800	0.0138889	0.197917	0.0524294	0	0	0	0	0	0	0	0.125	0.5	0	0	0.5	0	0	0.5	0	0.0204082	0.214286	0	0	0	0	0	0	0	0.0505076	0.327327	F
DB00171	180300	0.15251	0.0538847	0.0906528	0	0	0.428571	0	0.0714286	0.5	0	0.0380952	0.475043	0	0	0	0	0.015625	0.367188	0	0.0298295	0.475852	0	0	0	0	0.0334077	0.428478	0	0.03371	0.475447	F
DB01285	109800	0.00757576	0.0416667	0.0177667	0	0	0	0	0	0	0	0.0666667	0.4	0	0	0	0	0	0	0	0	0.05	0	0	0	0	0	0	0	0	0.141421	F
DB00475	114550	0.435516	0.0462963	0.141996	0	0.142857	0.714286	0	0.142857	0.857143	0.142857	0.214286	0.904762	0	0	0	0	0	0	0	0.00284091	0.323864	0	0	0	0	0	0	0	0.0246732	0.541313	F
DB00770	604091	0	0.0392157	0	0	0	0	0	0	0	0	0	0	0	0	0	0	0	0	0	0	0	0	0	0	0	0	0	0	0	0	F
DB00995	137215	0.368056	0.214912	0.281247	0	0	1	0	0	1	0	0.09375	0.75	0	0	1	0	0.0714286	0.857143	0	0.0533333	0.848889	0	0	1	0	0	0.92582	0	0.0707107	0.797914	F
DB01016	182940	0.0494505	0.013468	0.025807	0	0	0	0	0	0	0	0.00529101	0.333333	0	0	0	0	0	0	0.25	0.0131579	0.197368	0	0	0	0	0	0	0	0.00834377	0.256495	F
DB00945	167000	0.255556	0.302222	0.277911	0	0	0.833333	0	0.25	0.833333	0.166667	0.166667	0.87037	0	0	0.333333	0	0	0.5	0	0.0378788	0.439394	0	0	0.527046	0	0	0.645497	0	0.0794552	0.618414	F
DB00445	171300	0.0462963	0.0952381	0.0664016	0	0	0	0	0	0	0	0.0357143	0.702381	0	0	0	0	0	1	0	0.0631579	0.8625	0	0	0	0	0	0	0	0.0474936	0.778334	F
DB00834	605027	0.440476	0.040404	0.133405	0	0	1	0	0.111111	1	0	0.0151515	0.708333	0	0	0	0	0	0	0	0.0681818	0.795455	0	0	0	0	0	0	0	0.0321412	0.750631	F
DB00921	608089	0.0520833	0.0465686	0.0492489	0	0	0	0	0	0	0	0.125	0.678571	0	0	0	0	0	0.666667	0	0.0047619	0.5	0	0	0	0	0	0	0	0.0243975	0.582482	F
DB00421	606963	0.142857	0.0326797	0.0683267	0	0	0	0	0.166667	1	0	0.0952381	0.837607	0	0	0	0	0	0	0	0.137931	0.706897	0	0	0	0	0	0	0	0.114614	0.769481	F
DB00372	607208	0.644444	0.0416667	0.163865	0	0	1	0	0	1	1	0.0909091	0.576923	0	0	0	0	0	0	0	0.0666667	0.466667	0	0	0	0	0	0	0	0.0778499	0.518875	F
DB00168	254450	0.05	0.131944	0.0812233	0	0	0	0	0	0	0	0.222222	0.777778	0	0	0	0	0	0.666667	0	0.0294118	0.514706	0	0	0	0	0	0	0	0.0808452	0.632714	F
DB01120	189800	0.03125	0.0429293	0.036627	0	0	0	0	0	0	0.5	0.2	0.5	0	0	0	0	0	0	0.5	0.2	0.477778	0	0	0	0	0	0	0.5	0.2	0.488763	F
DB00118	235200	0.0151515	0	0	0	0	0	0	0	0	0	0	0.2	0	0	0	0	0	0	0	0	0	0	0	0	0	0	0	0	0	0	F
DB01544	102200	0.0120773	0.0208333	0.0158622	0	0	0	0	0	0	0.333333	0.0833333	0.416667	0	0	0	0	0	0	0	0	0.166667	0	0	0	0	0	0	0	0	0.263523	F
DB01268	609423	0.0641026	0.0300926	0.0439205	0	0	0	0	0	0	0	0.0414201	0.498521	0	0	0	0	0	0	0.25	0.375	0.879167	0	0	0	0	0	0	0	0.12463	0.662029	F
DB00468	608089	0.0555556	0.191358	0.103107	0	0	0	0	0	0	0	0.1875	0.8125	0	0	0.5	0	0	0.3	0	0.00245098	0.276961	0	0	0	0	0	0	0	0.0214373	0.474374	F
DB00195	260350	0.0763889	0.0947712	0.0850851	0	0	0	0	0	0.833333	0	0.2	0.972222	0	0	0	0	0	0.75	0	0.00746269	0.567164	0	0	0	0	0	0.790569	0	0.0386334	0.74257	F
DB00397	603932	0.00833333	0.00490196	0.00639137	0	0	0	0	0	0	0	0	0.107143	0	0	0	0	0	0	0	0	0.196429	0	0	0	0	0	0	0	0	0.145072	F
DB00409	601626	0.0833333	0.0370879	0.0555937	0	0	0	0	0	0	0.142857	0.0666667	0.559524	0	0	0	0.25	0.05	0.55	0.4	0.0105263	0.353383	0	0	0	0	0	0	0.239046	0.0264906	0.444664	F
DB01064	152700	0.604167	0.0179739	0.104208	0	0	0.333333	0	0.0833333	0.916667	0	0.0444444	0.74359	0	0	0	0	0	0	0.142857	0.172269	0.739496	0	0	0	0	0	0	0	0.0875008	0.74154	F
DB00333	176100	0.186869	0.0745614	0.118039	0	0	0	0	0	0	0	0	0.416667	0	0	0	0	0	0.333333	0	0	0.333333	0	0	0	0	0	0	0	0	0.372678	F
DB00188	607208	0.08	0.0416667	0.057735	0	0	0	0	0	0.5	1	0	0.25	0	0	0	0	0	0	0	0.08	0.833333	0	0	0	0	0	0	0	0	0.456435	F
DB00334	188890	0.0153257	0.0555556	0.0291792	0	0	0	0.5	0.25	0.375	0.25	0.1875	0.3125	0	0	0	0	0	0	0.047619	0.0138889	0.301282	0	0	0	0	0	0	0.109109	0.051031	0.30684	F
DB01105	176100	0.0208333	0.00980392	0.0142915	0	0	0	0	0	0	0	0	0.4	0	0	0	0	0	0	0	0	0.214286	0	0	0	0	0	0	0	0	0.29277	F
DB00227	188890	0.0138889	0.0185185	0.0160375	0	0	0	0	0	0	0.333333	0.166667	0.416667	0	0	0	0	0	0	0	0.142857	0.761905	0	0	0	0	0	0	0	0.154303	0.563436	F
DB00284	211980	0.0520833	0.0811688	0.0650196	0	0	0	0	0.0714286	0.714286	0.0909091	0.175824	0.866071	0	0	0	0	0	0.366667	0	0.066358	0.442901	0	0	0	0	0	0.511766	0	0.108015	0.619342	F
DB00481	260350	1	0.399177	0.631805	0	0.333333	1	0	0.333333	1	0.333333	0.4	0.959596	0	0.25	1	0.5	0.5	1	0.5	0.321429	0.964286	0	0.288675	1	0	0.408248	1	0.408248	0.358569	0.961938	F
DB00499	177200	0.0297619	0.0588235	0.0418414	0	0	0	0	0	0	1	0.277778	0.694444	0	0	0	0	0	0	0.5	0.3	0.833333	0	0	0	0	0	0	0.707107	0.288675	0.760726	F
DB00440	194070	0.0357143	0.00694444	0.0157485	0	0	0	0	0	0	0	0.111111	0.611111	0	0	0	0	0	0	0	0	0.25	0	0	0	0	0	0	0	0	0.390868	F
DB00812	235400	0	0.0208333	0	0	0	0	0	0	0	0	0	0	0	0	0	0	0	0	0	0	0.25	0	0	0	0	0	0	0	0	0	F
DB00679	600880	0.0530303	0.0438596	0.0482275	0	0	0	0	0	0	0	0.166667	0.6	0	0	0	0.5	0.0833333	0.5	0.166667	0.0333333	0.533333	0	0	0	0	0	0	0	0.0745356	0.565685	F
DB01356	159900	0.0288462	0.03125	0.030024	0	0	0	0	0	0	0	0.0116279	0.418605	0	0	0	0	0	0	0	0.0384615	0.458333	0	0	0	0	0	0	0	0.0211477	0.438019	F
DB00466	188050	0.0185185	0	0	0	0	0	0	0	0	0	0	0.291667	0	0	0	0	0	0	0	0	0	0	0	0	0	0	0	0	0	0	F
DB00842	604302	0.0357143	0.125	0.0668153	0	0	0	0	0	0	0	0.0384615	0.75	0	0	0	0	0	0.5	0.0769231	0.0528846	0.392708	0	0	0	0	0	0	0	0.0451002	0.542707	F
DB00641	157300	0.395833	0.186667	0.271825	0	0	0.333333	0	0	0.5	0.333333	0.238095	0.866667	0	0	1	0	0	1	0	0.0416667	0.645833	0	0	0.57735	0	0	0.707107	0	0.0996024	0.748146	F
DB00995	126200	0.113095	0.0138889	0.0396329	0	0	0	0	0	0	0	0.0178571	0.125	0	0	0	0	0	0	0	0	0.227273	0	0	0	0	0	0	0	0	0.16855	F
DB00373	156240	0.111111	0.0441176	0.070014	0	0	0	0	0	0	0	0.125	0.75	0	0	0	0	0	0	0.5	0.0714286	0.714286	0	0	0	0	0	0	0	0.0944911	0.731925	F
DB00191	300813	0.0416667	0.00490196	0.0142915	0	0	0	0	0	0	0	0	0.142857	0	0	0	0	0	0	0	0	0	0	0	0	0	0	0	0	0	0	F
DB01035	105400	0.428571	0.0465686	0.141273	0	0	0.25	0	0	0.25	0	0.05	0.589286	0	0	0	0	0	0	0	0.025	0.708333	0	0	0	0	0	0	0	0.0353553	0.646073	F
DB00407	260350	0.0277778	0.260234	0.0850219	0	0	0	0	0	0	0	0.1	0.722222	0	0	0	0	0	0.0833333	0	0.0769231	0.346154	0	0	0	0	0	0	0	0.0877058	0.5	F
DB00589	114550	0.0538847	0.185185	0.0998932	0	0	0	0	0	0.571429	0	0.190476	0.904762	0	0	0	0	0	0.214286	0	0.00394633	0.214286	0	0	0	0	0	0.349927	0	0.0274168	0.440315	F
DB00217	606963	0.366667	0.0326797	0.109465	0	0	0	0	0	0.166667	0	0	0.380952	0	0	0	0	0	0	0	0	0.2125	0	0	0	0	0	0	0	0	0.284521	F
DB00692	600807	0.634615	0.0261438	0.128807	0	0	0.0833333	0	0	0.125	0.111111	0.05	0.416667	0	0	0	0	0	0	0	0	0.201493	0	0	0	0	0	0	0	0	0.28975	F
DB00908	189800	0.385417	0.0151515	0.0764176	0	0	0	0	0	0	0	0.0277778	0.333333	0	0	0	0	0	0	0	0	0.142857	0	0	0	0	0	0	0	0	0.218218	F
DB00281	105400	0.351852	0.0465686	0.128005	0	0	0.25	0	0	0.25	0	0.0277778	0.616667	0	0	0	0	0	0	0	0.0875	0.670833	0	0	0	0	0	0	0	0.0493007	0.64318	F
DB01124	601367	0.342593	0.0343434	0.10847	0	0	0	0	0	0	0	0	0.25	0	0	0	0	0	0	0.5	0.00833333	0.2	0	0	0	0	0	0	0	0	0.223607	F
DB01579	104300	0.439394	0.0212121	0.0965426	0	0	0	0	0	0	0	0.0272727	0.393939	0	0	0	0	0	0	0	0	0.187135	0	0	0	0	0	0	0	0	0.271514	F
DB00008	137800	0.118056	0.0802469	0.0973324	0	0	0	0	0.166667	0.833333	0	0.261905	0.958333	0	0	0	0	0.25	1	0.5	0.425	0.95	0	0	0	0	0.204124	0.912871	0	0.333631	0.954158	F
DB00724	235200	0	0.0104167	0	0	0	0	0	0	0	0	0	0	0	0	0	0	0	0	0	0	0	0	0	0	0	0	0	0	0	0	F
DB01142	601665	0.328704	0.0291667	0.0979142	0	0	0.12381	0	0	0.1	0.166667	0.0428571	0.426667	0	0	0	0	0	0	0.0714286	0.0263158	0.259398	0	0	0	0	0	0	0.109109	0.033583	0.332681	F
DB01242	604302	0.0378788	0.0833333	0.0561833	0	0	0	0	0	0	0	0.25	0.964286	0	0	0	0	0	0.25	0.5	0.0416667	0.416667	0	0	0	0	0	0	0	0.102062	0.633866	F
DB00409	127750	0.325	0.0146199	0.0689308	0	0	0.333333	0	0	0.333333	0	0.0416667	0.375	0	0	0	0	0	0	0.4	0.0206897	0.37931	0	0	0	0	0	0	0	0.029361	0.377149	F
DB00995	127750	0.037037	0.0614035	0.0476886	0	0	0	0	0	0	0	0.057971	0.5	0	0	0	0	0	1	0	0.0833333	0.898148	0	0	0	0	0	0	0	0.0695048	0.67013	F
DB01268	126200	0.112179	0.00490196	0.0234499	0	0	0	0	0	0	0	0.00769231	0.169231	0	0	0	0	0	0	0	0.0138889	0.430556	0	0	0	0	0	0	0	0.0103362	0.269932	F
DB00280	159900	0.0529101	0.0196078	0.0322095	0	0	0	0	0	0	0	0.025	0.275	0	0	0	0	0	0	0	0	0.166667	0	0	0	0	0	0	0	0	0.214087	F
DB01235	601859	0.0333333	0.0238095	0.0281718	0	0	0	0	0	0	0	0.0625	0.5	0	0	0	0	0	0	0	0.05	0.3	0	0	0	0	0	0	0	0.0559017	0.387298	F
DB00422	300813	0.0208333	0.00490196	0.0101057	0	0	0	0	0	0	0	0	0.2	0	0	0	0	0	0	0	0	0	0	0	0	0	0	0	0	0	0	F
DB00022	177200	0.0297619	0.00757576	0.0150156	0	0	0	0	0	0	1	0.375	0.625	0	0	0	0	0	0	0	0.0714286	0.428571	0	0	0	0	0	0	0	0.163663	0.517549	F
DB00829	235400	0.0222222	0.0111111	0.0157135	0	0	0	0	0	0	0	0	0.142857	0	0	0	0	0	0	0	0	0.241667	0	0	0	0	0	0	0	0	0.185806	F
DB00842	210250	0	0.0625	0	0	0	0	0	0	0	0	0	0	0	0	0	0	0	0	0	0.0227273	0.363636	0	0	0	0	0	0	0	0	0	F
DB00332	222100	0.0518519	0.0388889	0.044905	0	0	0	0	0	0	0	0	0.191304	0	0	0	0	0	0	0	0	0.135135	0	0	0	0	0	0	0	0	0.160785	F
DB01364	164230	0.516667	0.0359477	0.136283	0	0	0.333333	0	0	0.333333	0.666667	0.166667	0.444444	0	0	0	0	0	0.125	0	0	0.144737	0	0	0	0	0	0.204124	0	0	0.253629	F
DB00921	268220	0.0166667	0.0555556	0.030429	0	0	0	0	0	0	0	0.111111	0.888889	0	0	0	0	0	0.5	0	0.00775194	0.44186	0	0	0	0	0	0	0	0.0293484	0.62671	F
DB00469	102200	0	0.00462963	0	0	0	0	0	0	0	0	0	0	0	0	0	0	0	0	0	0	0.0833333	0	0	0	0	0	0	0	0	0	F
DB00140	102200	0	0.0347222	0	0	0	0	0	0	0	0	0	0	0	0	0	0	0	0	0	0	0.133333	0	0	0	0	0	0	0	0	0	F
DB00862	600263	0	0.0392157	0	0	0	0	0	0	0	0	0	0	0	0	0	0	0	0	0	0	0.345238	0	0	0	0	0	0	0	0	0	F
DB00652	178500	0.0104167	0	0	0	0	0	0	0	0	0	0	0	0	0	0	0	0	0	0	0	0	0	0	0	0	0	0	0	0	0	F
DB01452	114550	0.0648148	0.109244	0.0841464	0	0	0	0	0	0.642857	0	0.214286	0.928571	0	0	0	0	0	0.611111	0	0.0204678	0.450292	0	0	0	0	0	0.626783	0	0.0662266	0.646629	F
DB00570	177200	0.0327381	0.0771605	0.0502602	0	0	0	0	0	0	1	0.211538	0.634615	0	0	0	0	0	0.625	0	0.166667	0.862069	0	0	0	0	0	0	0	0.187767	0.73965	F
DB01124	104300	0.0416667	0.0426997	0.04218	0	0	0	0	0.0454545	0.363636	0	0.0227273	0.340909	0	0	0	0	0	0.0833333	0.5	0.00689655	0.151724	0	0	0	0	0	0.174078	0	0.0125196	0.227429	F
DB04842	103780	0.272989	0.0719298	0.140129	0.5	0	0.3	0.5	0.1	0.3	0.25	0.0857143	0.285714	1	0	1	1	0	1	0.5	0.308824	0.382353	0.707107	0	0.547723	0.707107	0	0.547723	0.353553	0.162698	0.33052	F
DB00822	144700	0.037037	0.0858586	0.056391	0	0	0	0	0	0	0	0	0.484848	0	0	0	0	0	0.5	0	0	0.278195	0	0	0	0	0	0	0	0	0.367264	F
DB00847	114550	0.1875	0.342593	0.253448	0	0	0	0	0	0.321429	0	0.238095	0.928571	0	0	1	0	0	0.625	0	0.00153139	0.107963	0	0	0	0	0	0.448211	0	0.019095	0.316625	F
DB00794	137800	0.1	0.0185185	0.0430331	0	0	0	0	0	0.5	0	0.166667	0.880952	0	0	0	0	0	0	0	0	0.145455	0	0	0	0	0	0	0	0	0.357964	F
DB04786	176100	0.0606061	0.0166667	0.0317821	0	0	0	0	0	0	0	0	0.5	0	0	0	0	0	0	0	0	0.375	0	0	0	0	0	0	0	0	0.433013	F
DB00810	177200	0	0.00877193	0	0	0	0	0	0	0	0	0	0	0	0	0	0	0	0	0	0	0.03125	0	0	0	0	0	0	0	0	0	F
DB01149	181500	0.505952	0.192982	0.312474	1	0	0.357143	0.333333	0.0178571	0.357143	0.142857	0.0645161	0.371429	1	0	0.444444	1	0	0.444444	0.111111	0.0875421	0.286195	1	0	0.39841	0.57735	0	0.39841	0.125988	0.0751524	0.326039	F
DB00289	167000	0.0416667	0.030303	0.0355335	0	0	0	0	0	0	0.166667	0.194444	0.791667	0	0	0	0	0	0	0	0	0.214286	0	0	0	0	0	0	0	0	0.411877	F
DB00216	156240	0.0208333	0.0520833	0.0329404	0	0	0	0	0	0	0	0	0.666667	0	0	0	0	0	0	0	0	0.0714286	0	0	0	0	0	0	0	0	0.218218	F
DB00523	127750	0.0265152	0.0614035	0.04035	0	0	0	0	0	0	0	0.0350877	0.385965	0	0	0	0	0	0.333333	0	0.037037	0.583333	0	0	0	0	0	0	0	0.0360492	0.474496	F
DB00623	114480	0.17284	0.069224	0.109383	0	0	0	0.5	0.227273	0.969697	0.136364	0.145022	0.850097	0	0.333333	1	0	0.166667	0.555556	0.333333	0.0448902	0.494747	0	0	0	0	0.194625	0.733976	0.213201	0.0806849	0.648523	F
DB00461	126200	0.0297619	0.0138889	0.0203313	0	0	0	0	0	0	0	0.0416667	0.136364	0	0	0	0	0	0	0	0	0.136364	0	0	0	0	0	0	0	0	0.136364	F
DB00925	114480	0.113636	0.174074	0.140645	0	0	0	0.5	0.227273	0.969697	0.136364	0.15035	0.846011	0	0.166667	0.5	0	0.0666667	0.5	0.166667	0.0208333	0.457341	0	0	0	0	0.123091	0.696311	0.150756	0.0559668	0.622026	F
DB00692	127750	0.277778	0.0196078	0.0738012	0	0	0.166667	0	0	0.111111	0	0.00877193	0.444444	0	0	0	0	0	0	0	0	0.307692	0	0	0	0	0	0	0	0	0.3698	F
DB00712	188050	0.770833	0.0367647	0.168343	0	0	0	0	0	0	0	0	0.333333	0	0	0	0	0	0.25	0	0	0.272727	0	0	0	0	0	0	0	0	0.301511	F
DB00724	600807	0.0208333	0.0359477	0.0273662	0	0	0	0	0	0	0.166667	0.0694444	0.375	0	0	0	0	0	0	0	0	0.285714	0	0	0	0	0	0	0	0	0.327327	F
DB01236	610424	0.030303	0.0261438	0.0281467	0	0	0	0	0	0	0.333333	0.0833333	0.666667	0	0	0	0	0	0	0	0.00694444	0.333333	0	0	0	0	0	0	0	0.0240563	0.471405	F
DB01288	604091	0.0388889	0.0196078	0.0276139	0	0	0	0	0	0	0	0.0625	0.5625	0	0	0	0	0	0	0.333333	0.0333333	0.216667	0	0	0	0	0	0	0	0.0456435	0.349106	F
DB00186	188890	0.025974	0.0153509	0.0199681	0	0	0	0	0	0	0.25	0.142857	0.464286	0	0	0	0	0	0	0.166667	0.176471	0.480392	0	0	0	0	0	0	0.204124	0.158777	0.47227	F
DB00380	603932	0.05	0.0138889	0.0263523	0	0	0	0	0	0	0	0	0.145833	0	0	0	0	0	0	0	0.04	0.72	0	0	0	0	0	0	0	0	0.324037	F
DB01196	137215	0.220833	0.231061	0.225889	0	0	0.5	0	0.166667	0.875	0	0.078125	0.789216	0	0	0.75	0	0.125	0.8125	0	0.0652866	0.70625	0	0	0.612372	0	0.144338	0.843171	0	0.0714179	0.746581	F
DB00357	610424	0.0119048	0.0576132	0.0261891	0	0	0	0	0	0	0	0	0.416667	0	0	0	0	0	0	0	0	0.195652	0	0	0	0	0	0	0	0	0.28552	F
DB00277	171300	0.0405983	0.0827068	0.0579461	0	0	0	0	0.0714286	0.571429	0.142857	0.0504202	0.646617	0	0	0	0	0	0.375	0	0.0288462	0.346154	0	0	0	0	0	0.46291	0	0.038137	0.473105	F
DB00973	182940	0.0625	0	0	0	0	0	0	0	0	0	0.0151515	0.30303	0	0	0	0	0	0	0	0	0	0	0	0	0	0	0	0	0	0	F
DB00893	608516	0.416667	0	0	0	0	0.5	0	0.25	0.75	0.5	0.0869565	0.615385	0	0	0	0	0	0	0	0	0	0	0	0	0	0	0	0	0	0	F
DB00281	601859	0.037037	0.145833	0.0734931	0	0	0	0	0	0	0	0.05	0.875	0	0	0	0	0.125	0.625	0.25	0.1375	0.59375	0	0	0	0	0	0	0	0.0829156	0.720785	F
DB00273	210250	0	0.0126263	0	0	0	0	0	0	0	0	0	0	0	0	0	0	0	0	0	0.05	0.3	0	0	0	0	0	0	0	0	0	F
DB01239	601367	0.440972	0.0245614	0.104072	0	0	0.6	0	0.1	0.6	0	0.0375	0.472727	0	0	0	0	0	0.5	0.181818	0.018648	0.298368	0	0	0	0	0	0.547723	0	0.0264443	0.375562	F
DB00481	604091	0.475	0.0833333	0.198956	0	0	1	0	0	0.666667	0	0.0833333	0.833333	0	0	0	0	0	0.5	0.5	0.136364	0.909091	0	0	0	0	0	0.57735	0	0.1066	0.870388	F
DB01024	180300	0.118056	0.0381944	0.0671496	0	0	0	0	0	0.285714	0	0.0357143	0.47449	0	0	0	0	0	0	0	0.0147059	0.558824	0	0	0	0	0	0	0	0.0229175	0.514933	F
DB00244	181500	0.123016	0.0657143	0.0899105	0	0	0.142857	0	0.0714286	0.5	0.2	0.0510204	0.464286	0	0.285714	0.714286	0	0.190476	0.642857	0.285714	0.10119	0.583333	0	0	0.319438	0	0.116642	0.566947	0.239046	0.0718525	0.520416	F
DB01255	137800	0.378788	0.0104167	0.0628149	0	0	0.666667	0	0	0.5	0	0.333333	0.958333	0	0	0	0	0	0	0	0	0.6	0	0	0	0	0	0	0	0	0.758288	F
DB00166	188470	0.0111111	0.191667	0.0461479	0	0	0	0	0	0	0	0.125	0.65625	0	0	0.666667	0	0	0.666667	0	0.00406504	0.189024	0	0	0	0	0	0	0	0.0225417	0.352203	F
DB00724	605027	0.0151515	0.0277778	0.0205152	0	0	0	0	0	0	0	0.047619	0.75	0	0	0	0	0	0	0	0	0	0	0	0	0	0	0	0	0	0	F
DB00332	176100	0.0104167	0.00980392	0.0101057	0	0	0	0	0	0	0	0	0.375	0	0	0	0	0	0	0	0	0.0277778	0	0	0	0	0	0	0	0	0.102062	F
DB00819	176807	0.0277778	0.117647	0.0571662	0	0	0	0	0	0	0.25	0.104167	0.803571	0	0	0	0	0	0.1	0	0	0.183333	0	0	0	0	0	0	0	0	0.383825	F
DB00166	114500	0.0864198	0.176	0.123328	0	0	0	0	0	0.55	0.125	0.116667	0.75	0	0	0	0	0	0.259259	0	0.00111483	0.296544	0	0	0	0	0	0.377614	0	0.0114045	0.471602	F
DB00104	254450	0.0166667	0.12963	0.0464811	0	0	0	0	0	0	0	0.166667	0.69697	0	0	0	0	0	0.5	0.333333	0.133333	0.466667	0	0	0	0	0	0	0	0.149071	0.570309	F
DB00266	600807	0.0416667	0.0620915	0.050864	0	0	0	0	0	0	0	0.0416667	0.458333	0	0	0	0	0	0.0833333	0	0.00877193	0.45614	0	0	0	0	0	0	0	0.019118	0.457236	F
DB00297	300813	0.0238095	0.00490196	0.0108034	0	0	0	0	0	0	0	0	0	0	0	0	0	0	0	0	0	0	0	0	0	0	0	0	0	0	0	F
DB01611	109800	0.104167	0.05	0.0721688	0	0	0	0	0.2	0.7	0.2	0.2	0.866667	0	0	0	0	0	0	0	0.102941	0.65	0	0	0	0	0	0	0	0.143486	0.750555	F
DB00358	235200	0.416667	0	0	0	0	0	0	0	0	0	0	0.103448	0	0	0	0	0	0	0	0	0	0	0	0	0	0	0	0	0	0	F
DB00482	607507	0.452381	0.25	0.336296	0	0	0.5	0	0	1	0	0.0952381	0.880952	0	0	0.5	0	0	0.5	0	0.136364	0.863636	0	0	0.5	0	0	0.707107	0	0.113961	0.872251	F
DB00852	609532	0.0833333	0.0343137	0.0534741	0	0	0	0	0	0.375	0	0.0657895	0.65625	0	0	0	0	0	0	0	0.012987	0.409091	0	0	0	0	0	0	0	0.0292303	0.518137	F
DB00573	605462	0	0.0138889	0	0	0	0	0	0	0	0	0	0	0	0	0	0	0	0	0	0	0.323529	0	0	0	0	0	0	0	0	0	F
DB00675	607208	0.378788	0.0416667	0.12563	0	0	1	0	0	1	1	0.2	0.6	0	0	0	0	0	0	0.5	0.4	1	0	0	0	0	0	0	0.707107	0.282843	0.774597	F
DB01182	212750	0.0238095	0	0	0	0	0	0	0	0	0	0	0.1	0	0	0	0	0	0	0	0	0	0	0	0	0	0	0	0	0	0	F
DB00794	603932	0.0311111	0	0	0	0	0	0	0	0	0	0	0.113636	0	0	0	0	0	0	0	0	0	0	0	0	0	0	0	0	0	0	F
DB01142	182940	0.195088	0.0104167	0.0450795	0	0	0.166667	0	0	0.166667	0	0.0512821	0.309524	0	0	0	0	0	0	0.25	0.0131579	0.171053	0	0	0	0	0	0	0	0.0259762	0.230098	F
DB00388	155255	0.0296296	0.05	0.03849	0	0	0	0	0	0	0	0.0666667	0.666667	0	0	0	0	0	0	0	0	0.309524	0	0	0	0	0	0	0	0	0.454257	F
DB00181	152700	0.0757576	0.0212121	0.0400871	0	0	0	0	0	0	0	0.1	0.666667	0	0	0	0	0	0	0	0.0740741	0.62963	0	0	0	0	0	0	0	0.0860663	0.647884	F
DB01287	104300	0.372727	0.10625	0.199003	0	0	0.0909091	0	0	0.181818	0.0909091	0.0363636	0.409091	0	0	0.2	0	0	0.266667	0	0.00333333	0.316667	0	0	0.13484	0	0	0.220193	0	0.0110096	0.359924	F
DB01191	194070	0.0238095	0.040404	0.0310161	0	0	0	0	0	0	0	0.0555556	0.444444	0	0	0	0	0	0	0.5	0.0217391	0.4	0	0	0	0	0	0	0	0.0347524	0.421637	F
DB01544	182940	0.631481	0.0104167	0.0811045	0	0	0	0	0	0	0	0.0222222	0.333333	0	0	0	0	0	0	0	0	0.0833333	0	0	0	0	0	0	0	0	0.166667	F
DB00104	608516	0.0729167	0.0833333	0.0779512	0	0	0	0	0	0.25	0.5	0.2	0.833333	0	0	0	0	0	0	0.333333	0.142857	0.345238	0	0	0	0	0	0	0.408248	0.169031	0.536375	F
DB01268	171300	0.0673077	0.201389	0.116426	0	0	0	0	0	0	0	0.0535714	0.638095	0	0	0.25	0	0	0.34375	0.25	0.139881	0.696429	0	0	0	0	0	0	0	0.0865657	0.666624	F
DB00996	212750	0.0185185	0	0	0	0	0	0	0	0	0	0	0.0714286	0	0	0	0	0	0	0	0	0	0	0	0	0	0	0	0	0	0	F
DB00454	606764	0.0962963	0.037037	0.0597204	0	0	0	0	0.125	0.75	0.5	0.138889	0.616438	0	0	0	0	0	0	0	0.0576923	0.711538	0	0	0	0	0	0	0	0.0895144	0.662284	F
DB00907	608516	0.534722	0.385417	0.453972	0	0	0.25	0	0	0.25	0.5	0.166667	0.666667	0	0	0.285714	0	0	0.285714	0.142857	0.0171429	0.367347	0	0	0.267261	0	0	0.267261	0.267261	0.0534522	0.494872	F
DB01088	187500	0.256944	0.0185185	0.0689799	0	0	0	0	0	0	0	0	0.0714286	0	0	0	0	0	0	0	0.0952381	0.333333	0	0	0	0	0	0	0	0	0.154303	F
DB00401	608516	0.530769	0.0637255	0.183912	0	0	0.1	0	0	0.25	0.5	0.125	0.666667	0	0	0	0	0	0.3	0	0.00666667	0.166667	0	0	0	0	0	0.273861	0	0.0288675	0.333333	F
DB01283	176270	0	0.0490196	0	0	0	0	0	0	0	0	0	0	0	0	0	0	0	0.5	0	0.0263158	0.368421	0	0	0	0	0	0	0	0	0	F
DB00814	600274	0.0416667	0.201389	0.0916035	0	0	0	0	0	0	0	0	0.884615	0	0	0	0	0	0.5	0	0.0120482	0.41791	0	0	0	0	0	0	0	0	0.608021	F
DB00695	604091	0.00833333	0.037037	0.0175682	0	0	0	0	0	0	0	0	0.2	0	0	0	0	0	0	0	0	0.25	0	0	0	0	0	0	0	0	0.223607	F
DB00315	600880	0.00925926	0.135417	0.0354099	0	0	0	0	0	0	0	0	0.5	0	0	0	0	0	0	0	0	0.176471	0	0	0	0	0	0	0	0	0.297044	F
DB00745	256700	0.0625	0.0357143	0.0472456	0	0	0	0	0	0	0	0.0714286	0.8125	0	0	0	0	0	0	0	0	0.5	0	0	0	0	0	0	0	0	0.637377	F
DB04841	254500	0.212644	0.0208333	0.0665588	0	0	0	0	0.166667	1	0	0.125	0.793478	0	0	0	0	0	0	0	0.102941	0.294118	0	0	0	0	0	0	0	0.113436	0.48309	F
DB01268	143465	0.0673077	0.0277778	0.0432395	0	0	0	0	0	0	1	0.0833333	0.348485	0	0	0	0	0	0	0.25	0.171875	0.53125	0	0	0	0	0	0	0.5	0.119678	0.43027	F
DB01076	601367	0.151852	0.0392157	0.0771685	0	0	0.4	0	0.1	0.5	0	0.0428571	0.462069	0	0	0	0	0	0.166667	0	0.0933333	0.666667	0	0	0	0	0	0.288675	0	0.0632456	0.555019	F
DB01065	235200	0.0327381	0.208333	0.0825859	0	0	0	0	0	0	0	0	0.22	0	0	0.333333	0	0	0.333333	0.111111	0.0555556	0.477778	0	0	0	0	0	0	0	0	0.324208	F
DB00461	102200	0	0.00462963	0	0	0	0	0	0	0	0	0	0	0	0	0	0	0	0	0	0	0.0833333	0	0	0	0	0	0	0	0	0	F
DB00451	600880	0.166667	0.0833333	0.117851	0	0	0	0	0	0.5	0	0.0181818	0.609375	0	0	0	0	0	0.25	0	0	0.6	0	0	0	0	0	0.353553	0	0	0.604669	F
DB00640	254450	0.03125	0.0882353	0.0525105	0	0	0	0	0	0	0	0.047619	0.52381	0	0	0	0	0	0.111111	0	0	0.0945274	0	0	0	0	0	0	0	0	0.222518	F
DB00273	159900	0.0416667	0.03125	0.0360844	0	0	0	0	0.25	0.5	0	0.0357143	0.333333	0	0	0	0	0	0	0	0.0666667	0.4	0	0	0	0	0	0	0	0.048795	0.365148	F
DB00767	109800	0.0363636	0.0421053	0.0391293	0	0	0	0	0	0	0	0.166667	0.7	0	0	0	0	0	0.3	0	0.005	0.17	0	0	0	0	0	0	0	0.0288675	0.344964	F
DB00922	178500	0	0	0	0	0	0	0	0	0	0	0	0	0	0	0	0	0	0	0	0	0	0	0	0	0	0	0	0	0	0	F
DB01073	219050	0.0208333	0.0352564	0.0271018	0	0	0	0	0	0	0	0	0.227273	0	0	0	0	0	0	0	0	0.2	0	0	0	0	0	0	0	0	0.213201	F
DB01016	211980	0.116554	0.0811688	0.0972654	0	0	0.267857	0	0.0102041	0.75	0.0714286	0.130952	0.892857	0	0	0	0	0	0.2875	0.375	0.0109954	0.243924	0	0	0	0	0	0.464354	0.163663	0.0379456	0.466679	F
DB00995	254450	0.113095	0.216374	0.156432	0	0	0	0	0	0.833333	0	0.0925926	0.8	0	0	0	0	0.0714286	0.928571	0	0.0482456	0.701754	0	0	0	0	0	0.879664	0	0.066837	0.749269	F
DB00612	133239	0.0763889	0.0505051	0.062113	0	0	0	0	0	0	0	0.0666667	0.666667	0	0	0	0	0	0	0	0.0571429	0.671429	0	0	0	0	0	0	0	0.0617213	0.669043	F
DB00714	605462	0	0.0416667	0	0	0	0	0	0	0	0	0	0	0	0	0	0	0	0	0	0.00533333	0.376	0	0	0	0	0	0	0	0	0	F
DB00594	600807	0.047619	0.00980392	0.0216068	0	0	0	0	0.0416667	0.416667	0.0909091	0.0416667	0.37963	0	0	0	0	0	0	0.4	0.266667	0.577778	0	0	0	0	0	0	0.190693	0.105409	0.468339	F
DB00734	254450	0.0277778	0.09375	0.051031	0	0	0	0	0	0	0.333333	0.190476	0.714286	0	0	0	0.5	0.0384615	0.423077	0.2	0.0769231	0.54359	0	0	0	0	0	0	0.258199	0.121046	0.62312	F
DB00401	103780	0.0333333	0.0137255	0.0213896	0	0	0	0	0	0	0.2	0.0666667	0.233333	0	0	0	0	0	0	0	0.00952381	0.12381	0	0	0	0	0	0	0	0.0251976	0.169967	F
DB00284	157300	0.0679012	0.114478	0.0881658	0	0	0	0	0	0	0.333333	0.238095	0.857143	0	0	0	0	0	0.388889	0	0.012987	0.340426	0	0	0	0	0	0	0	0.0556071	0.540179	F
DB00989	601367	0.0277778	0.10625	0.0543267	0	0	0	0	0	0	0	0.0666667	0.533333	0	0	0.5	0	0	0.166667	0	0.0153846	0.215385	0	0	0	0	0	0	0	0.0320256	0.338927	F
DB00571	194070	0.0333333	0.0526316	0.0418854	0	0	0	0	0	0	0	0.1	0.566667	0	0	0	0	0	0.4	0.2	0.05	0.408696	0	0	0	0	0	0	0	0.0707107	0.481242	F
DB00937	607208	0.52381	0	0	0	0	0.5	0	0	0.75	1	0.125	0.5	0	0	0	0	0	0	0	0	0	0	0	0	0	0	0	0	0	0	F
DB00186	133239	0.109848	0.0227273	0.0499656	0	0	0.166667	0	0.0833333	0.5	0	0.0555556	0.513889	0	0	0	0	0	0	0	0.00511509	0.294118	0	0	0	0	0	0	0	0.0168574	0.388772	F
DB00755	266600	0.17803	0.0833333	0.121803	0	0	0	0	0	0.75	0	0.0192308	0.75	0	0	0	0	0	0.416667	0	0.0175439	0.482456	0	0	0	0	0	0.559017	0	0.018368	0.601533	F
DB01238	600807	0.262452	0.0444444	0.108002	0	0	0.125	0	0.0416667	0.416667	0.0833333	0.0571429	0.354167	0	0	0.708333	0	0	0.291667	0.285714	0.0535714	0.317708	0	0	0.29756	0	0	0.348608	0.154303	0.0553283	0.335443	F
DB01186	607507	0.0454545	0.0520833	0.0486562	0	0	0	0	0	0	0	0	0.5	0	0	0	0	0	0	0	0	0.250774	0	0	0	0	0	0	0	0	0.3541	F
DB00714	143465	0.336111	0.0104167	0.0591706	1	0	0.5	1	0	0.5	1	0.075	0.425926	0	0	0	0	0	0	0.25	0.0333333	0.5	0	0	0	0	0	0	0.5	0.05	0.461479	F
DB00622	609532	0.0694444	0.0784314	0.0738012	0	0	0	0	0	0.75	0	0.0833333	0.75	0	0	0	0	0.0133333	0.173333	0	0.0153846	0.210256	0	0	0	0	0	0.360555	0	0.0358057	0.397105	F
DB00960	181500	0.683333	0.192982	0.363141	0	0	0.214286	0	0	0.357143	0.142857	0.038961	0.402597	0	0	0.5	0	0	0.5	0	0.0227273	0.376712	0	0	0.327327	0	0	0.422577	0	0.029757	0.38944	F
DB00569	143465	0.0119048	0.0119048	0.0119048	0	0	0	0	0	0	0	0	0.25	0	0	0	0	0	0	0	0.1	0.6	0	0	0	0	0	0	0	0	0.387298	F
DB01273	601367	0.0208333	0.00333333	0.00833333	0	0	0	0	0	0	0	0.05	0.45	0	0	0	0	0	0	0	0	0.2	0	0	0	0	0	0	0	0	0.3	F
DB01068	188470	0.309524	0.0185185	0.0757095	0	0	0.2	0	0	0.166667	0	0.102941	0.705882	0	0	0	0	0	0	0	0	0.284722	0	0	0	0	0	0	0	0	0.448308	F
DB00245	603932	0	0.00877193	0	0	0	0	0	0	0	0	0	0	0	0	0	0	0	0	0	0	0.117647	0	0	0	0	0	0	0	0	0	F
DB01283	114480	0.770833	0.0838477	0.254229	0	0.0454545	0.818182	0	0.0909091	0.886364	0.25	0.181818	0.896104	0	0	0.5	0	0	0.4	0	0.0111111	0.330864	0	0	0.639602	0	0	0.595437	0	0.0449467	0.544508	F
DB01216	171300	0.00757576	0.070028	0.0230329	0	0	0	0	0	0	0	0.047619	0.380952	0	0	0	0	0	0.125	0	0	0.021978	0	0	0	0	0	0	0	0	0.0915018	F
DB00683	222100	0.00793651	0.0229167	0.0134862	0	0	0	0	0	0	0	0.0142857	0.284211	0	0	0	0	0	0	0	0.00446429	0.301339	0	0	0	0	0	0	0	0.00798596	0.29265	F
DB01394	235400	0.0416667	0.0231481	0.0310565	0	0	0	0	0	0	0	0.0196078	0.333333	0	0	0	0	0	0	0	0.136364	0.954545	0	0	0	0	0	0	0	0.0517088	0.564076	F
DB00216	604302	0.00694444	0.0520833	0.0190181	0	0	0	0	0	0	0	0	0.7	0	0	0	0	0	0	0	0	0.0827068	0	0	0	0	0	0	0	0	0.240613	F
DB00834	603932	0.158333	0.0189394	0.0547607	0	0	0	0	0	0	0	0	0.126712	0	0	0	0	0	0	0	0.111111	0.666667	0	0	0	0	0	0	0	0	0.290646	F
DB00465	114480	0.770833	0.228395	0.419589	0	0.0454545	0.818182	0	0.0909091	0.886364	0.25	0.181818	0.896104	0	0	0.5	0	0	0.5	0	0.0162722	0.357143	0	0	0.639602	0	0	0.665719	0	0.0543928	0.565718	F
DB04844	133239	0.075	0	0	0	0	0	0	0	0	0	0.0333333	0.541667	0	0	0	0	0	0	0	0	0	0	0	0	0	0	0	0	0	0	F
DB01105	114480	0.121693	0.0838477	0.101013	0	0	0.136364	0	0	0.136364	0.25	0.159091	0.818182	0	0	0.333333	0	0	0.266667	0	0.00246914	0.219753	0	0	0.213201	0	0	0.190693	0	0.0198196	0.424026	F
DB01067	609532	0.0238095	0.0555556	0.0363696	0	0	0	0	0	0	0	0.0833333	0.833333	0	0	0	0	0	0.25	1	0.0397727	0.403409	0	0	0	0	0	0	0	0.0575708	0.579805	F
DB00975	143465	0.0648148	0.0104167	0.0259837	0	0	0	0	0	0.333333	1	0.0555556	0.333333	0	0	0	0	0	0	0	0.0625	0.3125	0	0	0	0	0	0	0	0.0589256	0.322749	F
DB00307	601367	0.270833	0.0654321	0.133121	0	0	0	0	0	0.6	0	0.024	0.464	0	0	0	0	0	0.777778	0	0.0384615	0.567901	0	0	0	0	0	0.68313	0	0.0303822	0.513329	F
DB01255	188890	0.385417	0	0	1	0.25	0.25	1	0.25	0.25	0.25	0.21875	0.421875	0	0	0	0	0	0	0	0	0	0	0	0	0	0	0	0	0	0	F
DB00388	152700	0.474747	0.0179739	0.0923745	0	0	0.166667	0	0	0.111111	0	0.0555556	0.541667	0	0	0	0	0	0	0	0.0238095	0.392157	0	0	0	0	0	0	0	0.0363696	0.460889	F
DB00458	235200	0.00490196	0.00694444	0.0058345	0	0	0	0	0	0	0	0	0.166667	0	0	0	0	0	0	0	0	0.0694444	0	0	0	0	0	0	0	0	0.107583	F
DB01083	212750	0.0185185	0.0151515	0.0167506	0	0	0	0	0	0	0	0	0.142857	0	0	0	0	0	0	0	0.0512821	0.435897	0	0	0	0	0	0	0	0	0.249542	F
DB00351	606963	0.440476	0.0432099	0.13796	0	0.333333	1	0	0.333333	1	0.333333	0.166667	0.848485	0	0	0	0	0	0	0	0.166667	0.833333	0	0	0	0	0	0	0	0.166667	0.840875	F
DB00722	157300	0.0555556	0.176471	0.0990148	0	0	0	0	0.333333	0.833333	0.333333	0.333333	0.916667	0	0	0.5	0	0	0.5	0	0.00173611	0.078125	0	0	0	0	0	0.645497	0	0.0240563	0.267609	F
DB00908	188890	0.00694444	0	0	0	0	0	0	0	0	0.25	0.1875	0.375	0	0	0	0	0	0	0	0	0	0	0	0	0	0	0	0	0	0	F
DB00573	127750	0.0119048	0.00462963	0.00742392	0	0	0	0	0	0	0	0.0833333	0.5	0	0	0	0	0	0	0	0	0.277778	0	0	0	0	0	0	0	0	0.372678	F
DB00457	181500	0.393939	0.0350877	0.117569	0	0	0.142857	0	0	0.0714286	0.166667	0.0285714	0.338095	0	0	0	0	0	0	0	0.00307692	0.372308	0	0	0	0	0	0	0	0.00937614	0.354789	F
DB00722	300813	0	0.00490196	0	0	0	0	0	0	0	0	0	0	0	0	0	0	0	0	0	0	0	0	0	0	0	0	0	0	0	0	F
DB00363	605462	0	0.0454545	0	0	0	0	0	0	0	0	0	0	0	0	0	0	0	0	0.2	0.00645161	0.283636	0	0	0	0	0	0	0	0	0	F
DB00215	114480	0.246914	0.0838477	0.143886	0	0	0.136364	0	0	0.136364	0	0.1	0.734848	0	0	0	0	0	0.0666667	0.333333	0.0266667	0.16	0	0	0	0	0	0.0953463	0	0.0516398	0.342893	F
DB01029	194070	0.107143	0.040404	0.0657952	0	0	0	0	0	0.666667	0	0.0666667	0.6	0	0	0	0	0	0	0	0.202703	0.783784	0	0	0	0	0	0	0	0.116248	0.685763	F
DB01235	607507	0.0333333	0	0	0	0	0	0	0	0	0	0	0.666667	0	0	0	0	0	0	0	0	0	0	0	0	0	0	0	0	0	0	F
DB01050	607208	0.153846	0.0416667	0.0800641	0	0	0	0	0	0.5	1	0	0.3	0	0	0	0	0	0	0	0.0857143	0.571429	0	0	0	0	0	0	0	0	0.414039	F
DB00022	605027	0.0530303	0.0185185	0.0313376	0	0	0	0	0	0	0	0.0416667	0.75	0	0	0	0	0	0	0	0.0625	0.625	0	0	0	0	0	0	0	0.051031	0.684653	F
DB00408	608516	0.549383	0.192982	0.325609	1	0	0.5	1	0	0.5	0.5	0.322581	0.8125	1	0	0.75	1	0	0.75	0.25	0.142857	0.386905	1	0	0.612372	1	0	0.612372	0.353553	0.214669	0.560678	F
DB00332	275355	0.0208333	0.0416667	0.0294628	0	0	0	0	0	0	0	0	0.611111	0	0	0	0	0	0	0	0	0.148148	0	0	0	0	0	0	0	0	0.30089	F
DB00834	143465	0.14881	0.030303	0.0671519	0	0	0	0	0	0.1	1	0	0.305556	0	0	0	0	0	0	0	0.1	0.6	0	0	0	0	0	0	0	0	0.428174	F
DB00031	606963	0.135417	0.0326797	0.0665235	0	0	0	0	0.166667	0.833333	0	0.0740741	0.756098	0	0	0	0	0	0	0	0.0282132	0.61442	0	0	0	0	0	0	0	0.045715	0.681587	F
DB00917	126200	0.0138889	0.0138889	0.0138889	0	0	0	0	0	0	0	0	0	0	0	0	0	0	0	0	0	0	0	0	0	0	0	0	0	0	0	F
DB00999	102200	0.010352	0.0130719	0.0116327	0	0	0	0	0	0	0	0.0128205	0.217949	0	0	0	0	0	0	0	0.00621118	0.223602	0	0	0	0	0	0	0	0.00892359	0.220758	F
DB00019	137800	0.0654762	0.300412	0.140249	0	0	0	0	0	0.5	0	0.333333	0.952381	0	0	1	0	0	0.833333	0	0.0234375	0.528646	0	0	0	0	0	0.645497	0	0.0883883	0.709558	F
DB00370	601859	0.00833333	0.03125	0.0161374	0	0	0	0	0	0	0	0	0.166667	0	0	0	0	0	0	0.2	0.0333333	0.266667	0	0	0	0	0	0	0	0	0.210819	F
DB01200	268220	0.0318841	0.0555556	0.0420872	0	0	0	0	0	0	0	0.0166667	0.583333	0	0	0	0	0	0.416667	0.0555556	0.0111111	0.282164	0	0	0	0	0	0	0	0.0136083	0.405704	F
DB01037	167000	0.0694444	0.087963	0.0781571	0	0	0	0	0	0	0.166667	0.333333	0.9	0	0	0	0	0	0.166667	0	0	0.636364	0	0	0	0	0	0	0	0	0.756787	F
DB01544	275355	0.0757576	0.03125	0.0486562	0	0	0	0	0	0	0	0.111111	0.666667	0	0	0	0	0	0	0	0	0.240741	0	0	0	0	0	0	0	0	0.400617	F
DB00289	608089	0.0238095	0.0185185	0.020998	0	0	0	0	0	0	0	0.0416667	0.625	0	0	0	0	0	0	0	0	0.0714286	0	0	0	0	0	0	0	0	0.211289	F
DB00554	610424	0.625	0.102339	0.252907	0	0	0.166667	0	0	0.166667	0	0.0909091	0.69697	0	0	0	0	0.166667	0.5	0	0.0526316	0.439024	0	0	0	0	0	0.288675	0	0.0691714	0.553161	F
DB00745	605027	0.0378788	0.00584795	0.0148833	0	0	0	0	0	0	0	0.0555556	0.571429	0	0	0	0	0	0	0	0	0.236842	0	0	0	0	0	0	0	0	0.367884	F
DB00370	171300	0.251515	0.0277778	0.0835855	0	0	0.214286	0	0.0714286	0.571429	0	0.0285714	0.487013	0	0	0	0	0	0	0.2	0.0545455	0.327273	0	0	0	0	0	0	0	0.0394771	0.399232	F
DB00422	105400	0.0104167	0.0465686	0.0220248	0	0	0	0	0	0	0	0.05	0.4	0	0	0	0	0	0	0.333333	0.00555556	0.416667	0	0	0	0	0	0	0	0.0166667	0.408248	F
DB01221	159900	0.0470085	0.0238095	0.0334552	0	0	0	0.5	0.5	0.5	0.5	0.2	0.4	0	0	0	0	0	0	0.333333	0.166667	0.5	0	0	0	0	0	0	0.408248	0.182574	0.447214	F
DB01104	144700	0.170635	0.040404	0.0830322	0	0	0	0	0	0	0	0	0.533333	0	0	0	0	0	0	0	0	0.348837	0	0	0	0	0	0	0	0	0.431331	F
DB00022	194070	0.047619	0.0252525	0.0346771	0	0	0	0	0	0	0	0.0833333	0.666667	0	0	0	0	0	0	0	0.05	0.75	0	0	0	0	0	0	0	0.0645497	0.707107	F
DB00588	176100	0.111111	0.00980392	0.0330049	0	0	0	0	0	0.25	0	0.0714286	0.571429	0	0	0	0	0	0	0	0	0.25	0	0	0	0	0	0	0	0	0.377964	F
DB00813	609532	0.930556	0.0987654	0.303161	0	0	0.166667	0	0	0.166667	0	0.0555556	0.625	0	0	0	0	0	0.333333	0	0.0490196	0.568627	0	0	0	0	0	0.235702	0	0.0521854	0.596148	F
DB00342	608089	0.0378788	0.0340909	0.035935	0	0	0	0	0	0	0	0.0833333	0.75	0	0	0	0	0	0	0	0	0.521739	0	0	0	0	0	0	0	0	0.625543	F
DB00482	178500	0.0357143	0.0633333	0.0475595	0	0	0	0	0	0	0	0	0.025	0	0	0	0	0	0.375	0	0.06	0.666667	0	0	0	0	0	0	0	0	0.129099	F
DB00458	188890	0.130719	0.0243056	0.0563666	0	0	0.25	0	0	0.25	0.25	0.125	0.28125	0	0	0	0	0	0	0	0.00555556	0.270833	0	0	0	0	0	0	0	0.0263523	0.275993	F
DB00477	126200	0.325758	0.0104167	0.0582521	0	0	0	0	0	0	0	0.0238095	0.119048	0	0	0	0	0	0	0	0	0.266667	0	0	0	0	0	0	0	0	0.178174	F
DB00397	144700	0.0462963	0.0310458	0.0379118	0	0	0	0	0	0	0	0.0555556	0.5	0	0	0	0	0	0.125	0	0.00416667	0.3	0	0	0	0	0	0	0	0.0152145	0.387298	F
DB00814	176270	0	0.145833	0	0	0	0	0	0	0	0	0	0	0	0	0	0	0.25	0.5	0	0.0833333	0.425926	0	0	0	0	0	0	0	0	0	F
DB01009	601626	0.770833	0.0416667	0.179215	0	0	0.47619	0	0.119048	0.666667	0.133333	0.0692641	0.660714	0	0	0	0	0	0.555556	0	0.0187793	0.285714	0	0	0	0	0	0.608581	0	0.0360657	0.434483	F
DB00465	176270	0	0.03125	0	0	0	0	0	0	0	0	0	0	0	0	0	0	0	0	0	0.0625	0.5	0	0	0	0	0	0	0	0	0	F
DB00715	137215	0.0576923	0.0555556	0.0566139	0	0	0	0	0	0	0	0.0441176	0.583333	0	0	0	0	0	0.0625	0.5	0.03125	0.25	0	0	0	0	0	0	0	0.0371305	0.381881	F
DB01393	176270	0.00617284	0.145833	0.0300034	0	0	0	0	0	0	0	0	0.1	0	0	0	0	0	0.5	0.333333	0.2	0.654321	0	0	0	0	0	0	0	0	0.255797	F
DB00409	600263	0.0555556	0.0219298	0.0349045	0	0	0	0	0	0	0	0	0.357143	0	0	0	0	0	0	0.4	0.00740741	0.362963	0	0	0	0	0	0	0	0	0.360041	F
DB00476	275355	0.0208333	0.03125	0.0255155	0	0	0	0	0	0	0	0.166667	0.933333	0	0	0	0	0	0	0	0	0.296296	0	0	0	0	0	0	0	0	0.525874	F
DB00773	187950	0.0555556	0.140351	0.0883022	0	0	0	0	0	0	0	0.0208333	0.854167	0	0	0	0	0	0.4	0	0.1875	0.763889	0	0	0	0	0	0	0	0.0625	0.807768	F
DB00842	182940	0.435516	0.0462963	0.141996	0	0	0	0	0	0.333333	0	0.00925926	0.349206	0	0	0	0	0	0	0.142857	0.0446429	0.346354	0	0	0	0	0	0	0	0.0203313	0.347777	F
DB01148	102200	0.0289855	0.0130719	0.0194652	0	0	0	0	0	0	0.333333	0.0833333	0.416667	0	0	0	0	0	0	0	0	0.0652174	0	0	0	0	0	0	0	0	0.164845	F
DB00381	182940	0.0512821	0.0104167	0.0231125	0	0	0	0	0	0	0	0.0151515	0.291667	0	0	0	0	0	0	0	0	0.166667	0	0	0	0	0	0	0	0	0.220479	F
DB01656	157300	0.180556	0.179739	0.180147	0	0	0.666667	0	0	0.666667	0.333333	0.259259	0.851852	0	0	0.5	0	0	0.5	0	0.0208333	0.552083	0	0	0.57735	0	0	0.57735	0	0.0734931	0.685779	F
DB00307	181500	0.0555556	0.069224	0.0620143	0	0	0	0	0	0.142857	0.333333	0.047619	0.452381	0	0	1	0	0.047619	0.666667	0	0.0170455	0.527778	0	0	0	0	0	0.308607	0	0.0284901	0.488627	F
DB01151	609532	0.0947712	0.037037	0.0592456	0	0	0	0	0	0.375	0	0.145833	0.833333	0	0	0	0	0	0	0.111111	0.0833333	0.37037	0	0	0	0	0	0	0	0.11024	0.555556	F
DB00019	601665	0.025	0.0652778	0.0403973	0	0	0	0	0	0	0.25	0.0666667	0.525926	0	0	0	0	0	0.4	0	0.040404	0.525253	0	0	0	0	0	0	0	0.0518999	0.525589	F
DB00623	222100	0.0592593	0.0175439	0.0322434	0	0	0	0	0	0	0	0.0125	0.30625	0	0	0	0	0	0	0.333333	0.0571429	0.514286	0	0	0	0	0	0	0	0.0267261	0.396863	F
DB00608	606963	0.0833333	0.0781893	0.0807204	0	0	0	0	0.166667	1	0	0.111111	0.883333	0	0	0	0	0	0.666667	0	0.179487	0.692308	0	0	0	0	0	0.816497	0	0.14122	0.782009	F
DB00659	601665	0.075	0.00333333	0.0158114	0	0	0	0	0	0.133333	0.2	0.0666667	0.422222	0	0	0	0	0	0	0	0.075	0.375	0	0	0	0	0	0	0	0.0707107	0.397911	F
DB00688	235400	0.0520833	0.0208333	0.0329404	0	0	0	0	0	0	0	0	0.116667	0	0	0	0	0	0	0	0.0833333	0.666667	0	0	0	0	0	0	0	0	0.278887	F
DB00290	137215	0.104167	0.231061	0.155141	0	0	0	0	0	0.625	0	0.0833333	0.733333	0	0	1	0	0	0.75	0	0.0555556	0.777778	0	0	0	0	0	0.684653	0	0.0680414	0.755229	F
DB00015	177200	0.0565476	0.0245098	0.0372286	0	0	0	0	0	0	1	0.12	0.24	0	0	0	0	0	0	0	0.0166667	0.366667	0	0	0	0	0	0	0	0.0447214	0.296648	F
DB00367	102200	0.0199275	0.0218855	0.0208836	0	0	0	0	0	0	0.333333	0.142857	0.571429	0	0	0	0	0	0	0	0.25	0.625	0	0	0	0	0	0	0	0.188982	0.597614	F
DB01248	254450	0.0766667	0.216374	0.128797	0	0	0	0	0	0.666667	0	0.0833333	0.833333	0	0	0.8	0	0	0.942857	0	0.114286	0.892308	0	0	0	0	0	0.792825	0	0.09759	0.862316	F
DB00454	188470	0.0962963	0.0864198	0.0912245	0	0	0	0	0.375	0.75	0.25	0.10274	0.760274	0	0	0	0	0	0.916667	0	0.0787037	0.74537	0	0	0	0	0	0.829156	0	0.0899222	0.752785	F
DB00824	601665	0.240741	0.0444444	0.103439	0	0	0.0666667	0	0	0.0666667	0.333333	0.0666667	0.409524	0	0	0.666667	0	0	0.444444	0	0.0208333	0.333333	0	0	0.210819	0	0	0.172133	0	0.0372678	0.36947	F
DB00245	211980	0.0416667	0.0494987	0.0454142	0	0	0	0	0	0	0.166667	0.160714	0.803571	0	0	0	0	0	0.5	0	0.00259067	0.264249	0	0	0	0	0	0	0	0.0204049	0.460807	F
DB01250	605462	0	0.03125	0	0	0	0	0	0	0	0	0	0	0	0	0	0	0	0	0	0	0.55	0	0	0	0	0	0	0	0	0	F
DB00022	103780	0.0454545	0.3	0.116775	0	0	0	0	0	0	0.2	0.0434783	0.266667	0	0	0	0	0	0	0	0.05	0.65	0	0	0	0	0	0	0	0.0466252	0.416333	F
DB00022	164230	0.0462963	0.385417	0.133579	0	0	0	0	0	0	0.666667	0.0196078	0.509804	0	0	0	0	0	0	0	0.0625	0.6875	0	0	0	0	0	0	0	0.035007	0.592022	F
DB00409	601367	0.256522	0.0245614	0.0793759	0	0	0.2	0	0.1	0.4	0	0.0444444	0.488889	0	0	0	0	0	0.5	0.4	0.0205128	0.410256	0	0	0	0	0	0.447214	0	0.0301941	0.44785	F
DB01104	300813	0.0238095	0	0	0	0	0	0	0	0	0	0	0.2	0	0	0	0	0	0	0	0	0	0	0	0	0	0	0	0	0	0	F
DB00215	137800	0.222222	0.0849673	0.13741	0	0	0.333333	0	0	0.5	0	0.222222	0.916667	0	0	0	0	0	0.166667	0.333333	0.0444444	0.222222	0	0	0	0	0	0.288675	0	0.0993808	0.451335	F
DB01184	219050	0.0416667	0.03125	0.0360844	0	0	0	0	0	0	0	0	0.125	0	0	0	0	0	0	0	0	0.375	0	0	0	0	0	0	0	0	0.216506	F
DB00675	187500	0.05	0.0451389	0.0475073	0	0	0	0	0	0	0	0	0.3125	0	0	0	0	0	0	0.5	0.346154	0.92	0	0	0	0	0	0	0	0	0.53619	F
DB01159	268220	0.0583333	0.0228758	0.0365298	0	0	0	0	0	0	0	0.0327869	0.754098	0	0	0	0	0	0	0	0.0194444	0.325	0	0	0	0	0	0	0	0.0252492	0.495058	F
DB00307	601665	0.340278	0.0422619	0.11992	0	0	0	0.5	0.133333	0.533333	0.133333	0.0752688	0.453333	0	0	0	0	0.333333	1	0.333333	0.130435	0.801932	0	0	0	0	0.210819	0.730297	0.210819	0.0990842	0.602945	F
DB00722	256700	0.0208333	0.0588235	0.035007	0	0	0	0	0	0	0	0.0555556	0.722222	0	0	0	0	0	0	0	0	0.046875	0	0	0	0	0	0	0	0	0.183995	F
DB01142	235200	0.00868056	0	0	0	0	0	0	0	0	0	0	0.1875	0	0	0	0	0	0	0	0	0	0	0	0	0	0	0	0	0	0	F
DB01576	606764	0.0266667	0.0328947	0.0296174	0	0	0	0	0	0	0.5	0.1	0.586957	0	0	0	0	0	0	0	0.00487805	0.3	0	0	0	0	0	0	0	0.0220863	0.419627	F
DB00440	127750	0.0277778	0	0	0	0	0	0	0	0	0	0.0333333	0.333333	0	0	0	0	0	0	0	0	0	0	0	0	0	0	0	0	0	0	F
DB00640	609532	0.0729167	0.0784314	0.0756238	0	0	0	0	0	0.25	0	0.0625	0.375	0	0	0	0	0	0.133333	0	0.00641026	0.147436	0	0	0	0	0	0.182574	0	0.020016	0.235135	F
DB00056	188050	0.0539216	0.00961538	0.0227701	0	0	0	0	0	0	0	0.0625	0.34375	0	0	0	0	0	0	0	0	0.12069	0	0	0	0	0	0	0	0	0.203684	F
DB00745	152700	0.378788	0.0160819	0.0780488	0	0	0.333333	0	0	0.0833333	0	0.0555556	0.571429	0	0	0	0	0	0	0	0	0.5	0	0	0	0	0	0	0	0	0.534522	F
DB01275	608089	0.0333333	0.030303	0.0317821	0	0	0	0	0	0	0	0.166667	0.791667	0	0	0	0	0	0	0	0	0.3	0	0	0	0	0	0	0	0	0.48734	F
DB00465	254500	0.452381	0.0208333	0.0970804	0	0	0.5	0	0.25	0.75	0	0.166667	0.875	0	0	0	0	0	0	0	0.0588235	0.382353	0	0	0	0	0	0	0	0.0990148	0.578411	F
DB00966	601367	0.157407	0.0392157	0.0785674	0	0	0	0	0	0.4	0.2	0.15	0.4	0	0	0	0	0.5	1	0.5	0.0967742	0.675	0	0	0	0	0	0.632456	0.316228	0.120483	0.519615	F
DB00784	607208	0.474359	0.0416667	0.140588	0	0	0	0	0	0.5	1	0	0.333333	0	0	0	0	0	0	0	0	0.3	0	0	0	0	0	0	0	0	0.316228	F
DB00290	177200	0.0178571	0.0694444	0.0352148	0	0	0	0	0	0	1	0.5	0.75	0	0	0	0	0	0	0	0.1	0.8	0	0	0	0	0	0	0	0.223607	0.774597	F
DB00297	275355	0.0238095	0.0620915	0.0384496	0	0	0	0	0	0	0	0	0.791667	0	0	0	0	0	0.5	0	0	0.428571	0	0	0	0	0	0	0	0	0.582482	F
DB01238	254450	0.0229885	0.0625	0.0379049	0	0	0	0	0	0	0.333333	0.141026	0.65	0	0	0	0.5	0.0208333	0.333333	0.4	0.05	0.35	0	0	0	0	0	0	0.365148	0.0839719	0.47697	F
DB00381	187950	0.00854701	0.0294118	0.015855	0	0	0	0	0	0	0	0.0454545	0.772727	0	0	0	0	0	0	0	0	0.173913	0	0	0	0	0	0	0	0	0.366589	F
DB00745	211980	0.0625	0.0614035	0.0619493	0	0	0	0	0	0	0.111111	0.160714	0.785714	0	0	0	0	0	1	0	0.037037	0.6	0	0	0	0	0	0	0	0.0771517	0.686607	F
DB00898	104300	0.189394	0.208333	0.198638	0	0	0.0909091	0	0	0.272727	0.0909091	0.0340909	0.431818	0	0	0	0	0	0.25	0	0.0666667	0.2	0	0	0	0	0	0.261116	0	0.0476731	0.293877	F
DB00945	600274	0.0277778	0.197531	0.0740741	0	0	0	0	0	0	0	0	0.884615	0	0	0	0	0	0.388889	0	0.0222222	0.423423	0	0	0	0	0	0	0	0	0.612019	F
DB00704	235200	0.00617284	0	0	0	0	0	0	0	0	0	0	0.2	0	0	0	0	0	0	0	0	0	0	0	0	0	0	0	0	0	0	F
DB00966	114480	0.440476	0.0838477	0.192179	0	0	0.727273	0	0.136364	0.840909	0.0454545	0.104167	0.828283	0	0	1	0	0.166667	0.958333	0.5	0.192593	0.755556	0	0	0.852803	0	0.150756	0.897703	0.150756	0.141639	0.791084	F
DB00989	143465	0.0178571	0.0104167	0.0136386	0	0	0	0	0	0	0	0	0.166667	0	0	0	0	0	0	0	0.0416667	0.208333	0	0	0	0	0	0	0	0	0.186339	F
DB00465	180300	0.880952	0.0324074	0.168966	0	0	0.428571	0	0.0714286	0.5	0	0.0879121	0.528571	0	0	0	0	0	0	0	0.0555556	0.416667	0	0	0	0	0	0	0	0.0698857	0.469295	F
DB00477	256700	0.0509259	0.0520833	0.0515014	0	0	0	0	0	0	0	0.125	0.863636	0	0	0	0	0	0	0.166667	0.0606061	0.393939	0	0	0	0	0	0	0	0.0870388	0.583284	F
DB00656	605027	0.0530303	0.0277778	0.0383805	0	0	0	0	0	0	0	0.0416667	0.393939	0	0	0	0	0	0	0.333333	0.0555556	0.222222	0	0	0	0	0	0	0	0.0481125	0.295875	F
DB01119	254450	0.031746	0.0457516	0.0381108	0	0	0	0	0	0	0	0.0625	0.708333	0	0	0	0	0	0	0	0.0243056	0.340278	0	0	0	0	0	0	0	0.0389756	0.490948	F
DB00569	155255	0.0333333	0.0208333	0.0263523	0	0	0	0	0	0	0	0.0666667	0.75	0	0	0	0	0	0	0	0.0454545	0.5	0	0	0	0	0	0	0	0.0550482	0.612372	F
DB00477	167000	0.0509259	0.176768	0.0948792	0	0	0	0	0	0	0.166667	0.159091	0.888889	0	0	0.833333	0	0	0.833333	0.166667	0.0530303	0.52381	0	0	0	0	0	0	0.166667	0.0918512	0.682355	F
DB00293	268220	0.0666667	0.102222	0.0825519	0	0	0	0	0	0	0	0.0392157	0.764706	0	0	0	0	0	0.333333	0	0.0625	0.578947	0	0	0	0	0	0	0	0.0495074	0.665375	F
DB01016	609532	0.0512821	0.0555556	0.0533761	0	0	0	0	0	0.25	0	0.03125	0.78125	0	0	0	0	0	0.3125	0.25	0.0113636	0.272727	0	0	0	0	0	0.279508	0	0.0188445	0.461593	F
DB00126	180300	0.052381	0.0674603	0.0594444	0	0	0	0	0.0714286	0.357143	0	0.0285714	0.439153	0	0	0.1	0	0	0.35	0	0.0078125	0.279687	0	0	0	0	0	0.353553	0	0.0149404	0.350465	F
DB00451	188050	0.166667	0.00925926	0.0392837	0	0	0	0	0	0.25	0	0	0.268519	0	0	0	0	0	0	0	0	0.5	0	0	0	0	0	0	0	0	0.366414	F
DB01364	126200	0.0277778	0.0196078	0.023338	0	0	0	0	0	0	0	0	0.0714286	0	0	0	0	0	0	0	0	0.078125	0	0	0	0	0	0	0	0	0.0747018	F
DB00514	211980	0.228395	0.0687135	0.125275	0	0	0.214286	0	0	0.464286	0.25	0.160714	0.771429	0	0	0	0	0	0.1	0	0.00170068	0.2	0	0	0	0	0	0.215473	0	0.0165325	0.392792	F
DB00461	125853	0.0714286	0.138889	0.0996024	0	0	0	0	0.0535714	0.553571	0.333333	0.0571429	0.646429	0	0	0.5	0	0	0.5	0	0.0378788	0.401515	0	0	0	0	0	0.526104	0	0.0465242	0.509461	F
DB00466	601367	0.154167	0.0166667	0.0506897	0	0	0	0	0	0	0	0.0666667	0.466667	0	0	0	0	0	0	0	0	0.125	0	0	0	0	0	0	0	0	0.241523	F
DB00783	606764	0.0814815	0.0972222	0.0890046	0	0	0	0	0	0	0.5	0.159722	0.632075	0	0	0	0	0.166667	0.833333	0.333333	0.179487	0.871795	0	0	0	0	0	0	0.408248	0.169317	0.742321	F
DB00281	608516	0.141975	0.0637255	0.0951181	0	0	0	0	0.333333	1	0.5	0.1875	0.769231	0	0	0	0	0.125	0.625	0	0.075	0.525	0	0	0	0	0.204124	0.790569	0	0.118585	0.635489	F
DB00186	600263	0.00757576	0.0238095	0.0134304	0	0	0	0	0	0	0	0.125	0.5	0	0	0	0	0	0	0.2	0.0588235	0.261438	0	0	0	0	0	0	0	0.0857493	0.361551	F
DB01001	219050	0.03125	0.0196078	0.0247537	0	0	0	0	0	0	0	0	0.166667	0	0	0	0	0	0	0.5	0.025	0.433333	0	0	0	0	0	0	0	0	0.268742	F
DB00630	188050	0.0416667	0.120098	0.0707396	0	0	0	0	0	0	0	0	0.355263	0	0	0	0	0	0	0	0.00571429	0.384615	0	0	0	0	0	0	0	0	0.369648	F
DB00182	144700	0.0555556	0.0310458	0.0415303	0	0	0	0	0	0	0	0.0416667	0.5	0	0	0	0	0	1	0	0.0555556	0.5	0	0	0	0	0	0	0	0.0481125	0.5	F
DB01105	189800	0.0299145	0.0416667	0.0353049	0	0	0	0	0	0	0	0.0384615	0.4	0	0	0	0	0	0	0	0	0.226667	0	0	0	0	0	0	0	0	0.301109	F
DB00490	256700	0.0555556	0.0416667	0.0481125	0	0	0	0	0	0	0	0.0277778	0.9375	0	0	0	0	0	0	0	0.0454545	0.363636	0	0	0	0	0	0	0	0.0355335	0.583874	F
DB00843	178500	0	0	0	0	0	0	0	0	0	0	0	0	0	0	0	0	0	0	0	0	0	0	0	0	0	0	0	0	0	0	F
DB01024	171300	0.0530303	0.0381944	0.0450051	0	0	0	0	0	0	0.142857	0.0714286	0.707317	0	0	0	0	0	0	0	0.0454545	0.727273	0	0	0	0	0	0	0	0.0569803	0.717225	F
DB00134	606963	0.0740741	0.0833333	0.0785674	0	0	0	0	0.166667	0.666667	0	0.0416667	0.555556	0	0	0	0	0	0.25	0	0.0113636	0.310811	0	0	0	0	0	0.408248	0	0.0217597	0.415539	F
DB01159	137215	0.118056	0.0588235	0.0833333	0	0	0	0	0.125	0.625	0	0.0492424	0.677083	0	0	0	0	0.0333333	0.25	0	0.0109091	0.330909	0	0	0	0	0.0645497	0.395285	0	0.0231774	0.473342	F
DB00397	177200	0.00297619	0.0245098	0.00854083	0	0	0	0	0	0	0	0	0	0	0	0	0	0	0	0	0	0.233333	0	0	0	0	0	0	0	0	0	F
DB00696	219700	0.0236111	0.0490196	0.0340207	0	0	0	0	0	0.833333	0.333333	0.166667	0.648148	0	0	0	0	0	0	0	0.0142857	0.322857	0	0	0	0	0	0	0	0.048795	0.457449	F
DB00659	600274	0.0462963	0.0166667	0.0277778	0	0	0	0	0	0.25	0	0.166667	1	0	0	0	0	0	0	0	0.025	0.375	0	0	0	0	0	0	0	0.0645497	0.612372	F
DB00019	600807	0.0833333	0.0718954	0.0774034	0	0	0	0	0	0.0416667	0.2	0.0694444	0.520833	0	0	0	0	0	0.5	0	0.0402299	0.62069	0	0	0	0	0	0.144338	0	0.0528559	0.568574	F
DB01254	133239	0.206349	0.06893	0.119263	0	0	0	0	0.125	0.766667	0.166667	0.0952381	0.733333	0	0	0	0	0.15	1	0.2	0.112069	0.825862	0	0	0	0	0.136931	0.875595	0.182574	0.103311	0.778224	F
DB01065	159900	0.0922619	0.03125	0.0536953	0	0.5	0.5	0	0.166667	0.5	0.5	0.0357143	0.491404	0	0	0	0	0	0	0.333333	0.148148	0.62963	0	0	0	0	0	0	0.408248	0.0727393	0.55624	F
DB00373	300813	0.047619	0.00490196	0.0152783	0	0	0	0	0	0	0	0	0.15	0	0	0	0	0	0	0	0	0.666667	0	0	0	0	0	0	0	0	0.316228	F
DB01156	607507	0.0185185	0.25	0.0680414	0	0	0	0	0	0	0	0	0.75	0	0	0	0	0	0	0	0	0.1875	0	0	0	0	0	0	0	0	0.375	F
DB00630	137215	0.116667	0.0802469	0.0967582	0	0	0	0	0.125	0.666667	0	0.0454545	0.681818	0	0	0	0	0	0.7	0	0.0210526	0.558065	0	0	0	0	0	0.68313	0	0.0309344	0.616846	F
DB00373	125853	0.102778	0.0740741	0.0872535	0	0	0	0	0.0238095	0.345238	0.25	0.047619	0.55	0	0	0	0	0	0.714286	0.5	0.0769231	0.642308	0	0	0	0	0	0.496587	0.353553	0.0605228	0.594365	F
DB00295	600263	0.0462963	0.144737	0.0818583	0	0	0	0	0	0	0	0.0294118	0.323529	0	0	0	0	0	0.4	0	0	0.452991	0	0	0	0	0	0	0	0	0.382826	F
DB00783	211980	0.895833	0.292398	0.5118	0	0.214286	0.928571	0.333333	0.25	0.964286	0.214286	0.15873	0.875	0	0.166667	0.833333	0.333333	0.333333	0.904762	0.333333	0.172414	0.816092	0	0.188982	0.879664	0.333333	0.288675	0.93405	0.267261	0.165431	0.845033	F
DB00640	607208	0.271605	0.00980392	0.0516023	0	0	0	0	0	1	1	0.111111	0.625	0	0	0	0	0	0	0	0.0238095	0.119048	0	0	0	0	0	0	0	0.0514344	0.272772	F
DB01576	607208	0.716667	0.0131579	0.0971073	0	0	0.25	0	0	0.75	1	0.0714286	0.375	0	0	0	0	0	0	0	0	0.25	0	0	0	0	0	0	0	0	0.306186	F
DB00350	608516	0.0208333	0.0637255	0.0364364	0	0	0	0	0	0	0.5	0	0.5	0	0	0	0	0	0	0	0	0.0666667	0	0	0	0	0	0	0	0	0.182574	F
DB00396	219700	0.0486111	0.106996	0.0721193	0	0	0	0	0	1	0.333333	0.111111	0.722222	0	0	0	0	0.0625	0.75	0.25	0.0859375	0.622642	0	0	0	0	0	0.866025	0.288675	0.097717	0.670586	F
DB00834	606963	0.440476	0.0959596	0.205592	0	0.333333	1	0	0.333333	1	0.333333	0.166667	0.848485	0	0	0	0	0.25	1	0.5	0.181818	0.863636	0	0	0	0	0.288675	1	0.408248	0.174078	0.856027	F
DB01296	157300	0.185185	0.0757576	0.118445	0	0	0	0.5	0.5	1	0.666667	0.42735	0.933333	0	0	0	0	0.125	0.875	0.25	0.257576	0.977273	0	0	0	0	0.25	0.935414	0.408248	0.331776	0.95505	F
DB01544	266600	0.0227273	0.0357143	0.0284901	0	0	0	0	0	0	0	0.125	0.9	0	0	0	0	0	0	0	0	0.0952381	0	0	0	0	0	0	0	0	0.29277	F
DB00450	171300	0.444444	0.0601852	0.163551	0	0	0	0	0.0714286	0.642857	0	0.0357143	0.5	0	0	0	0	0	0	0	0.00980392	0.352941	0	0	0	0	0	0	0	0.018712	0.420084	F
DB00998	152700	0.0909091	0.030303	0.0524864	0	0	0	0	0	0	0	0	0.3125	0	0	0	0	0	0	0	0	0.14	0	0	0	0	0	0	0	0	0.209165	F
DB00091	219050	0.0277778	0.030303	0.0290129	0	0	0	0	0	0	0	0	0.291667	0	0	0	0	0	0	0	0.0833333	0.547619	0	0	0	0	0	0	0	0	0.399653	F
DB01016	109800	0.0494505	0.0585859	0.0538247	0	0	0	0	0	0.7	0	0.0857143	0.785714	0	0	0	0	0	0.25	0.25	0.00806452	0.239631	0	0	0	0	0	0.41833	0	0.0262915	0.433914	F
DB00297	180300	0.447917	0.0168067	0.0867641	0	0	0	0	0	0	0	0.0714286	0.392857	0	0	0	0	0	0	0	0	0.25	0	0	0	0	0	0	0	0	0.313392	F
DB01064	601859	0.0625	0.0882353	0.0742611	0	0	0	0	0	0	0	0.025	0.7875	0	0	0	0	0.142857	0.785714	0.285714	0.114286	0.710714	0	0	0	0	0	0	0	0.0534522	0.748123	F
DB01001	266600	0.0512821	0.0588235	0.0549235	0	0	0	0	0	0	0	0.0357143	0.8	0	0	0	0	0	0.5	0.5	0.0416667	0.636364	0	0	0	0	0	0	0	0.0385758	0.713506	F
DB01185	605027	0.416667	0.148148	0.248452	0	0	1	0	0.0833333	1	0	0.031746	0.651917	0	0	0.75	0	0.0625	0.75	0.25	0.132353	0.838235	0	0	0.866025	0	0.0721688	0.866025	0	0.0648204	0.739229	F
DB00401	159900	0.530769	0.0196078	0.102016	0	0	0.125	0	0.0833333	0.166667	0	0.0555556	0.333333	0	0	0	0	0	0	0	0.0133333	0.133333	0	0	0	0	0	0	0	0.0272166	0.210819	F
DB00920	166710	0.138889	0.0228758	0.0563666	0	0	0	0	0	0.416667	0.166667	0.111111	0.651852	0	0	0	0	0	0	0	0.0119048	0.333333	0	0	0	0	0	0	0	0.0363696	0.466137	F
DB00630	177200	0.0166667	0.0520833	0.0294628	0	0	0	0	0	0	1	0.210526	0.578947	0	0	0	0	0	0	0	0.0363636	0.636364	0	0	0	0	0	0	0	0.0874957	0.606977	F
DB01069	609532	0.285714	0.0285088	0.0902517	0	0	0.5	0	0	0.625	0	0.0625	0.875	0	0	0	0	0	0	0.111111	0.03003	0.33033	0	0	0	0	0	0	0	0.0433229	0.537624	F
DB01268	137800	0.384615	0.205882	0.281399	0	0	0.666667	0	0.333333	0.857143	0	0.238095	0.910256	0	0	0	0	0.0138889	0.75	0.25	0.324468	0.880319	0	0	0	0	0.0680414	0.801784	0	0.277947	0.895163	F
DB01247	219050	0.0416667	0.03125	0.0360844	0	0	0	0	0	0	0	0	0.1	0	0	0	0	0	0	0	0	0.125	0	0	0	0	0	0	0	0	0.111803	F
DB00457	235400	0.00555556	0.0185185	0.010143	0	0	0	0	0	0	0	0	0.133333	0	0	0	0	0	0	0	0.025	0.3	0	0	0	0	0	0	0	0	0.2	F
DB00255	104300	0.895833	0.208333	0.432009	0	0	0.545455	0	0.0454545	0.545455	0.0909091	0.0909091	0.590909	0	0	1	0	0.5	1	0.333333	0.254545	0.781818	0	0	0.738549	0	0.150756	0.738549	0.174078	0.15212	0.679694	F
DB00822	137800	0.0416667	0.368056	0.123837	0	0	0	0	0	0	0	0.166667	0.962963	0	0	0	0	0	0.5	0	0.0555556	0.25	0	0	0	0	0	0	0	0.096225	0.490653	F
DB01124	159900	0.0277778	0.010101	0.0167506	0	0	0	0	0	0	0	0	0.2	0	0	0	0	0	0	0.5	0.0172414	0.155172	0	0	0	0	0	0	0	0	0.176166	F
DB00659	188050	0.0416667	0.00416667	0.0131762	0	0	0	0	0	0	0	0	0.175	0	0	0	0	0	0	0	0.04	0.24	0	0	0	0	0	0	0	0	0.204939	F
DB00015	125853	0.037037	0.0462963	0.0414087	0	0	0	0	0	0	0.5	0.0357143	0.511905	0	0	0	0	0.0357143	0.678571	0	0.0136986	0.488584	0	0	0	0	0	0	0	0.0221187	0.500109	F
DB01407	605027	0.17	0.0196078	0.057735	0	0	0.666667	0	0.166667	0.833333	0	0.0683761	0.636364	0	0	0	0	0	0	0	0.0583333	0.533333	0	0	0	0	0	0	0	0.0631554	0.582575	F
DB01054	187950	0.00595238	0.0328283	0.0139788	0	0	0	0	0	0	0	0.0454545	0.772727	0	0	0	0	0	0	0	0	0.158385	0	0	0	0	0	0	0	0	0.349841	F
DB00122	235400	0.0151515	0.0231481	0.0187278	0	0	0	0	0	0	0	0	0.125	0	0	0	0	0	0	0	0.030303	0.530303	0	0	0	0	0	0	0	0	0.257464	F
DB01267	114550	0.0619048	0.0789474	0.0699086	0	0	0	0	0	0.571429	0	0.190476	0.904762	0	0	0	0	0	0.45	0.133333	0.0102819	0.296517	0	0	0	0	0	0.507093	0	0.0442545	0.517955	F
DB00571	235400	0.00555556	0.0130719	0.00852183	0	0	0	0	0	0	0	0	0.2	0	0	0	0	0	0	0.2	0.08	0.48	0	0	0	0	0	0	0	0	0.309839	F
DB00812	166710	0.037037	0.0416667	0.0392837	0	0	0	0	0	0	0.166667	0.166667	0.680556	0	0	0	0	0	0.5	0	0.0833333	0.359375	0	0	0	0	0	0	0	0.117851	0.494545	F
DB01238	144700	0.0632184	0.0180556	0.0337853	0	0	0	0	0	0	0	0.111111	0.555556	0	0	0	0	0	0	0.0833333	0.00775194	0.249031	0	0	0	0	0	0	0	0.0293484	0.371955	F
DB00540	188890	0.138889	0.0122549	0.0412561	0	0	0.25	0	0	0.25	0.25	0.125	0.28125	0	0	0	0	0	0	0.25	0.0909091	0.272727	0	0	0	0	0	0	0.25	0.1066	0.276956	F
DB00679	127750	0.287879	0.0694444	0.141392	0	0	0.333333	0	0	0.333333	0	0.0493827	0.395062	0	0	0	0	0	0.5	0.166667	0.0229885	0.402299	0	0	0	0	0	0.408248	0	0.0336932	0.398664	F
DB01229	152700	0.247475	0.10101	0.158106	0	0	0.666667	0	0.0833333	0.833333	0	0.05	0.65	0	0	0	0	0.0555556	0.833333	0	0.111111	0.8	0	0	0	0	0.0680414	0.833333	0	0.0745356	0.72111	F
DB00201	177200	0.0119048	0.0771605	0.030308	0	0	0	0	0	0	1	0.272727	0.5	0	0	0	0	0	0.25	0	0.015625	0.375	0	0	0	0	0	0	0	0.0652791	0.433013	F
DB00640	600263	0.0138889	0.0588235	0.0285831	0	0	0	0	0	0	0	0	0.181818	0	0	0	0	0	0.166667	0	0	0.0952381	0	0	0	0	0	0	0	0	0.13159	F
DB01077	155255	0.0763889	0.040404	0.0555556	0	0	0	0	0	0	0	0.0434783	0.797101	0	0	0	0	0	0	0	0	0.289474	0	0	0	0	0	0	0	0	0.480354	F
DB04844	607507	0.0357143	0	0	0	0	0	0	0	0	0	0	0.583333	0	0	0	0	0	0	0	0	0	0	0	0	0	0	0	0	0	0	F
DB00134	159900	0.00961538	0.0175439	0.0129881	0	0	0	0	0	0	0	0.03125	0.28125	0	0	0	0	0	0	0	0	0.333333	0	0	0	0	0	0	0	0	0.306186	F
DB00307	604302	0.119658	0.132716	0.126018	0	0	0	0	0	1	0	0.214286	1	0	0	0	0	0	0.666667	0	0.0231023	0.636964	0	0	0	0	0	0.816497	0	0.0703598	0.7981	F
DB01050	166710	0.100694	0.0757576	0.0873405	0	0	0	0	0	0.75	0.166667	0.151042	0.554167	0	0	0	0	0.190476	0.714286	0.142857	0.0714286	0.581882	0	0	0	0	0	0.731925	0.154303	0.103869	0.567855	F
DB00659	155255	0.0833333	0	0	0	0	0	0	0	0.5	0	0.0666667	0.733333	0	0	0	0	0	0	0	0	0	0	0	0	0	0	0	0	0	0	F
DB00688	256700	0.118056	0.0357143	0.0649328	0	0	0	0	0	0.75	0	0.0344828	0.87069	0	0	0	0	0	0	0	0	0.666667	0	0	0	0	0	0	0	0	0.761879	F
DB00380	608089	0.0722222	0.191358	0.11756	0	0	0	0	0	0	0	0.133333	0.833333	0	0	1	0	0.1	0.95	0	0.0761905	0.828571	0	0	0	0	0	0	0	0.100791	0.830949	F
DB00784	105400	0.00925926	0.0555556	0.0226805	0	0	0	0	0	0	0	0	0.375	0	0	0	0	0	0	0	0	0.342857	0	0	0	0	0	0	0	0	0.358569	F
DB01143	608089	0.030303	0.191358	0.0761494	0	0	0	0	0	0	0	0.25	0.75	0	0	0.5	0	0	0.666667	0	0.0172414	0.534483	0	0	0	0	0	0	0	0.0656532	0.633137	F
DB00554	609532	0.0104167	0.125	0.0360844	0	0	0	0	0	0	0	0	0.4375	0	0	0	0	0.1	0.4	0	0.1	0.5	0	0	0	0	0	0	0	0	0.467707	F
DB01149	266600	0.0357143	0.0357143	0.0357143	0	0	0	0	0	0	0	0.166667	0.6875	0	0	0	0	0	0	0.142857	0.015873	0.206349	0	0	0	0	0	0	0	0.0514344	0.37665	F
DB01149	605027	0.0595238	0	0	0	0	0	0	0	0	0	0.025641	0.388889	0	0	0	0	0	0	0	0	0	0	0	0	0	0	0	0	0	0	F
DB00388	211980	0.0277778	0.0701754	0.0441511	0	0	0	0	0	0	0.125	0.125	0.767857	0	0	0	0	0	0.416667	0	0.00161031	0.288462	0	0	0	0	0	0	0	0.0141876	0.470635	F
DB04844	606963	0.0641026	0.0208333	0.0365441	0	0	0	0	0	0.5	0	0.047619	0.47619	0	0	0	0	0	0	0	0	0.333333	0	0	0	0	0	0	0	0	0.39841	F
DB00747	235400	0	0.0130719	0	0	0	0	0	0	0	0	0	0	0	0	0	0	0	0	0	0.0111111	0.122222	0	0	0	0	0	0	0	0	0	F
DB00402	189800	0.608889	0.0119048	0.0851392	0	0	0	0	0	0	0	0.0416667	0.333333	0	0	0	0	0	0	0	0	0.266667	0	0	0	0	0	0	0	0	0.298142	F
DB01067	608089	0.143939	0.0744949	0.103551	0	0	0	0	0	0.416667	0	0.0694444	0.680556	0	0	0	0	0	0.5	1	0.0294118	0.397059	0	0	0	0	0	0.456435	0	0.0451938	0.519827	F
DB00182	212750	0.0238095	0.0119048	0.0168359	0	0	0	0	0	0	0	0	0.142857	0	0	0	0	0	0	0	0	0.25	0	0	0	0	0	0	0	0	0.188982	F
DB01267	127750	0.221111	0.0146199	0.0568561	0	0	0.333333	0	0	0.333333	0	0.0246914	0.382716	0	0	0	0	0	0	0.133333	0.0137931	0.34023	0	0	0	0	0	0	0	0.0184546	0.360848	F
DB01149	137800	0.347222	0.0416667	0.120281	0	0	0.333333	0	0	0.5	0	0.25	0.833333	0	0	0	0	0	0	0.111111	0.0233918	0.385965	0	0	0	0	0	0	0	0.0764719	0.567131	F
DB00195	156240	0.111111	0.0441176	0.070014	0	0	0	0	0	0	0	0.125	0.75	0	0	0	0	0	0	0	0.0333333	0.566667	0	0	0	0	0	0	0	0.0645497	0.65192	F
DB00215	109800	0.222222	0.0352941	0.0885615	0	0	0	0	0	0	0	0.15	0.633333	0	0	0	0	0	0	0.333333	0	0.142857	0	0	0	0	0	0	0	0	0.300793	F
DB00333	300813	0.0520833	0.0131579	0.0261784	0	0	0	0	0	0	0	0	0	0	0	0	0	0	0	0	0	0.222222	0	0	0	0	0	0	0	0	0	F
DB01037	188050	0.047619	0.0138889	0.0257172	0	0	0	0	0	0	0	0	0.333333	0	0	0	0	0	0	0	0	0.25	0	0	0	0	0	0	0	0	0.288675	F
DB00475	604091	0.031746	0	0	0	0	0	0	0	0	0	0.0833333	0.583333	0	0	0	0	0	0	0	0	0	0	0	0	0	0	0	0	0	0	F
DB00289	176100	0	0	0	0	0	0	0	0	0	0	0	0	0	0	0	0	0	0	0	0	0	0	0	0	0	0	0	0	0	0	F
DB00602	601859	0	0.00833333	0	0	0	0	0	0	0	0	0	0	0	0	0	0	0	0	0	0	0.3	0	0	0	0	0	0	0	0	0	F
DB00351	143465	0.14881	0.0185185	0.0524951	0	0	0	0	0	0.1	1	0	0.305556	0	0	0	0	0	0	0	0	0.555556	0	0	0	0	0	0	0	0	0.412011	F
DB00316	610424	0.625	0.0972222	0.246503	0	0	0.166667	0	0	0.166667	0	0.0909091	0.69697	0	0	0	0	0	0.5	0	0.0588235	0.441176	0	0	0	0	0	0.288675	0	0.0731272	0.554515	F
DB01356	268220	0.145833	0.0694444	0.100635	0	0	0	0	0.0555556	0.888889	0	0.028169	0.830986	0	0	0	0	0.25	0.375	0.25	0.1	0.441667	0	0	0	0	0.117851	0.57735	0	0.0530745	0.605821	F
DB00975	155255	0.0472222	0.0486111	0.0479116	0	0	0	0	0	0	0	0.1	0.833333	0	0	0	0	0	0.375	0	0.02	0.42	0	0	0	0	0	0	0	0.0447214	0.591608	F
DB01255	176270	0.259259	0	0	0	0	0	0	0	0	0	0	0.12963	0	0	0	0	0	0	0	0	0	0	0	0	0	0	0	0	0	0	F
DB00431	256700	0.0243056	0.0902778	0.0468428	0	0	0	0	0	0	0	0.0357143	0.571429	0	0	0	0	0	0	0	0.00543478	0.137931	0	0	0	0	0	0	0	0.013932	0.280745	F
DB00469	176270	0	0.0208333	0	0	0	0	0	0	0	0	0	0	0	0	0	0	0	0	0	0.0833333	0.25	0	0	0	0	0	0	0	0	0	F
DB01247	177200	0.0416667	0.0208333	0.0294628	0	0	0	0	0	0	1	0.363636	0.681818	0	0	0	0	0	0	0	0.166667	0.833333	0	0	0	0	0	0	0	0.246183	0.753778	F
DB01069	133239	0.0680272	0.0219298	0.0386241	0	0	0	0	0	0.75	0	0.0320513	0.694444	0	0	0	0	0	0	0	0.0144928	0.277778	0	0	0	0	0	0	0	0.0215525	0.439205	F
DB00619	155255	0.24127	0.248971	0.24509	0	0	0.5	0	0.0952381	0.809524	0.333333	0.0740741	0.805556	0	0.142857	0.857143	0	0.142857	0.857143	0.428571	0.285714	0.97619	0	0	0.654654	0	0.116642	0.832993	0.377964	0.145479	0.886778	F
DB01182	235200	0.0277778	0	0	0	0	0	0	0	0	0	0	0.125	0	0	0	0	0	0	0	0	0	0	0	0	0	0	0	0	0	0	F
DB00457	600807	0.379487	0.035014	0.115271	0	0	0.166667	0	0	0.166667	0.0833333	0.0448718	0.368056	0	0	0	0	0	0	0	0.01	0.39	0	0	0	0	0	0	0	0.021183	0.378869	F
DB01159	189800	0.1125	0.0294118	0.0575224	0	0	0	0	0.25	0.5	0.5	0.0909091	0.391667	0	0	0	0	0	0	0	0.03	0.32	0	0	0	0	0	0	0	0.0522233	0.354024	F
DB00372	194070	0.0520833	0.0347222	0.0425259	0	0	0	0	0	0	0	0.0833333	0.566667	0	0	0	0	0	0	0	0.0289855	0.449275	0	0	0	0	0	0	0	0.0491473	0.504569	F
DB01195	600274	0.0416667	0.0539216	0.0473997	0	0	0	0	0	0	0	0.05	0.916667	0	0	0	0	0	0	0	0.0232558	0.453488	0	0	0	0	0	0	0	0.0340997	0.644746	F
DB00104	603932	0.0111111	0.0208333	0.0152145	0	0	0	0	0	0	0	0	0.0833333	0	0	0	0	0	0	0.333333	0.133333	0.333333	0	0	0	0	0	0	0	0	0.166667	F
DB00973	133239	0.0601852	0.0151515	0.0301976	0	0	0	0	0	0	0	0.030303	0.55303	0	0	0	0	0	0	0	0	0.266667	0	0	0	0	0	0	0	0	0.384024	F
DB01544	159900	0.0189394	0.0119048	0.0150156	0	0	0	0	0	0	0	0.0625	0.333333	0	0	0	0	0	0	0	0	0.208333	0	0	0	0	0	0	0	0	0.263523	F
DB00091	194070	0.0416667	0.228395	0.0975523	0	0	0	0	0	0	0	0.00483092	0.541667	0	0	0.333333	0	0	0.5	0	0.0333333	0.466667	0	0	0	0	0	0	0	0.0126898	0.50277	F
DB00589	143465	0.353801	0.0104167	0.0607077	1	0	0.5	1	0	0.5	1	0.075	0.425926	0	0	0	0	0	0	0.25	0.0357143	0.535714	0	0	0	0	0	0	0.5	0.0517549	0.477676	F
DB00688	212750	0.0486111	0.0119048	0.0240563	0	0	0	0	0	0	0	0	0.105263	0	0	0	0	0	0	0	0	0.5	0	0	0	0	0	0	0	0	0.229416	F
DB00934	187500	0.236111	0.0104167	0.0495933	0	0	0	0	0	0	0	0	0.125	0	0	0	0	0	0	0	0	0.0779221	0	0	0	0	0	0	0	0	0.0986928	F
DB00848	235200	0.0277778	0.0166667	0.0215166	0	0	0	0	0	0	0	0	0.1875	0	0	0	0	0	0	0	0	0.25	0	0	0	0	0	0	0	0	0.216506	F
DB00332	266600	0.0104167	0.0588235	0.0247537	0	0	0	0	0	0	0	0	0.611111	0	0	0	0	0	0	0	0	0.0555556	0	0	0	0	0	0	0	0	0.184257	F
DB00215	601367	0.351852	0.0444444	0.125051	0	0	0.2	0	0	0.2	0	0.04	0.44	0	0	0	0	0	0	0.333333	0.0416667	0.125	0	0	0	0	0	0	0	0.0408248	0.234521	F
DB00252	219050	0.0520833	0.0416667	0.0465847	0	0	0	0	0	0	0	0	0.0555556	0	0	0	0	0	0	0	0	0.4375	0	0	0	0	0	0	0	0	0.155902	F
DB00852	266600	0.0347222	0.0490196	0.0412561	0	0	0	0	0	0	0	0.0277778	0.727273	0	0	0	0	0	0	0	0.00840336	0.306723	0	0	0	0	0	0	0	0.0152783	0.472304	F
DB01120	608089	0.111111	0.0744949	0.0909792	0	0	0	0	0	0.75	0	0.159091	0.788462	0	0	0	0	0	0.5	0.5	0.107143	0.460784	0	0	0	0	0	0.612372	0	0.130558	0.602753	F
DB01104	152700	0.534722	0.030303	0.127294	0	0	0	0	0	0.166667	0	0.0277778	0.7	0	0	0	0	0	0	0	0	0.48	0	0	0	0	0	0	0	0	0.579655	F
DB00162	188470	0.021875	0.170139	0.0610065	0	0	0	0	0	0	0	0.11	0.65	0	0	0	0	0.0454545	0.409091	0	0.00886918	0.243636	0	0	0	0	0	0	0	0.0312348	0.397949	F
DB00598	176270	0.273148	0.0277778	0.087106	0	0	0	0	0	0.125	0	0	0.212766	0	0	0	0	0	0	0	0	0.230769	0	0	0	0	0	0	0	0	0.221585	F
DB00280	144700	0.0530303	0.0310458	0.0405754	0	0	0.333333	0	0	0.416667	0	0.0238095	0.547619	0	0	0	0	0	0.333333	0	0.00555556	0.194444	0	0	0	0	0	0.372678	0	0.0115011	0.326315	F
DB00398	171300	0.075	0.201389	0.122899	0	0	0	0	0	0	0.142857	0.0496894	0.689441	0	0	0.6	0.5	0.35	1	0.3	0.189744	0.882105	0	0	0	0	0	0	0.20702	0.0970992	0.779846	F
DB01288	256700	0.0694444	0.0245098	0.0412561	0	0	0	0	0	0	0	0.25	1	0	0	0	0	0	0	0.333333	0.0784314	0.294118	0	0	0	0	0	0	0	0.140028	0.542326	F
DB00848	600274	0.0333333	0.197531	0.0811441	0	0	0	0	0	0	0	0.1	0.9	0	0	0	0	0	0.5	0	0.0120482	0.240964	0	0	0	0	0	0	0	0.0347105	0.46569	F
DB00933	222100	0.0611111	0.0175439	0.0327433	0	0	0	0	0	0	0	0	0.26087	0	0	0	0	0	0	0.5	0.0142857	0.385714	0	0	0	0	0	0	0	0	0.317208	F
DB01233	114480	0.253086	0.228395	0.240424	0	0	0.0909091	0	0	0.295455	0.25	0.125	0.738636	0	0	0.333333	0	0	0.333333	0	0.00704225	0.192488	0	0	0.174078	0	0	0.313823	0	0.0296695	0.377066	F
DB00098	254450	0.0897436	0.0104167	0.030575	0	0	0	0	0.166667	1	0.333333	0.17284	0.888889	0	0	0	0	0	0	0.25	0.09375	0.4375	0	0	0	0	0	0	0.288675	0.127294	0.62361	F
DB00318	605462	0	0.00694444	0	0	0	0	0	0	0	0	0	0	0	0	0	0	0	0	0	0	0.266667	0	0	0	0	0	0	0	0	0	F
DB00454	601665	0.094697	0.0888889	0.091747	0	0	0	0	0	0.566667	0.1	0.04	0.451111	0	0	0	0	0	0.458333	0	0.0324074	0.548611	0	0	0	0	0	0.509629	0	0.0360041	0.497478	F
DB01085	104300	0.560185	0.10625	0.243967	0	0	0.0606061	0	0	0.0606061	0.0909091	0.0454545	0.409091	0	0	0.333333	0	0	0.111111	0	0.00555556	0.144444	0	0	0.142134	0	0	0.082061	0	0.015891	0.243086	F
DB00373	601626	0.111111	0.0491453	0.0738958	0	0	0	0	0	0	0.0952381	0.0793651	0.67619	0	0	0	0	0	0.75	0.5	0.0491071	0.607143	0	0	0	0	0	0	0.218218	0.0624291	0.640737	F
DB01234	133239	0.425926	0.087963	0.193561	0	0	0.833333	0	0.0833333	0.875	0	0.047619	0.72619	0	0	0	0	0.25	1	0	0.15625	0.857143	0	0	0	0	0.144338	0.935414	0	0.0862582	0.788954	F
DB00724	102200	0	0.0138889	0	0	0	0	0	0	0	0	0	0	0	0	0	0	0	0	0	0	0.0714286	0	0	0	0	0	0	0	0	0	F
DB01067	607507	0.25	0.0227273	0.0753778	0	0	0.5	0	0	0.75	0	0.1	0.75	0	0	0	0	0	0	1	0.0512821	0.397436	0	0	0	0	0	0	0	0.0716115	0.545964	F
DB00490	235200	0	0	0	0	0	0	0	0	0	0	0	0	0	0	0	0	0	0	0	0	0	0	0	0	0	0	0	0	0	0	F
DB00755	235200	0.00757576	0.03125	0.0153864	0	0	0	0	0	0	0	0	0.0714286	0	0	0	0	0	0	0	0	0.45	0	0	0	0	0	0	0	0	0.179284	F
DB01579	157300	0.496296	0.0888889	0.210036	0	0	0.166667	0	0	0.222222	0	0.142857	0.857143	0	0	0	0	0	0	0	0.004329	0.186147	0	0	0	0	0	0	0	0.0248682	0.399443	F
DB00451	601626	0.356061	0.0512821	0.135128	0	0	0	0	0.047619	0.571429	0.1	0.0676692	0.702381	0	0	0	0	0	0.25	0	0.0789474	0.894737	0	0	0	0	0	0.377964	0	0.0730911	0.792746	F
DB00431	609532	0	0.121528	0	0	0	0	0	0	0	0	0	0	0	0	0	0	0	0.0833333	0	0.00347222	0.135417	0	0	0	0	0	0	0	0	0	F
DB01085	144700	0.0208333	0.0242424	0.0224733	0	0	0	0	0	0	0	0.0416667	0.5	0	0	0	0	0	0	0	0	0.133333	0	0	0	0	0	0	0	0	0.258199	F
DB01182	604091	0.0416667	0.0119048	0.0222718	0	0	0	0	0	0	0	0.0555556	0.678571	0	0	0	0	0	0	0	0.125	0.5	0	0	0	0	0	0	0	0.0833333	0.582482	F
DB00215	605027	0.0123457	0.0196078	0.0155587	0	0	0	0	0	0	0	0.0833333	0.428571	0	0	0	0	0	0	0.333333	0.111111	0.333333	0	0	0	0	0	0	0	0.096225	0.377964	F
DB01169	607208	0.18287	0.0416667	0.0872903	0	0	0	0	0	0.666667	1	0.0526316	0.421053	0	0	0	0	0	0	0.285714	0.261905	0.857143	0	0	0	0	0	0	0.534522	0.117407	0.600751	F
DB00925	219700	0.115385	0.05	0.0759555	0	0	1	0.5	0.333333	0.666667	0.333333	0.0915033	0.703704	0	0	0	0	0	0	0	0.0294118	0.488889	0	0	0	0	0	0	0	0.0518775	0.586543	F
DB00140	176807	0.0238095	0.204733	0.0698182	0	0	0	0	0	0	0.25	0.0833333	0.645833	0	0	0.333333	0	0	0.25	0	0.00410959	0.117534	0	0	0	0	0	0	0	0.0185058	0.275513	F
DB00843	600263	0.0208333	0.015625	0.0180422	0	0	0	0	0	0	0	0	0.416667	0	0	0	0	0	0	0	0.025	0.625	0	0	0	0	0	0	0	0	0.51031	F
DB00320	143465	0.352273	0.0104167	0.0605765	0	0	0.125	0	0	0.25	1	0.0333333	0.346154	0	0	0	0	0	0	0	0	0.5	0	0	0	0	0	0	0	0	0.416025	F
DB01580	606764	0.111111	0.0441176	0.070014	0	0	0	0	0	0	0.5	0.111111	0.634615	0	0	0	0	0	0.75	0	0.0326087	0.684783	0	0	0	0	0	0	0	0.0601929	0.659222	F
DB00714	600880	0.04375	0.135417	0.0769706	0	0	0	0	0	0	0	0.1	0.6	0	0	0	0	0.0222222	0.244444	0	0.00588235	0.305882	0	0	0	0	0	0	0	0.0242536	0.428403	F
DB00656	176100	0.0530303	0.208333	0.105109	0	0	0	0	0	0	0	0	0.333333	0	0	0	0	0	0	0	0	0.375	0	0	0	0	0	0	0	0	0.353553	F
DB01275	127750	0.00925926	0.0151515	0.0118445	0	0	0	0	0	0	0	0	0.25	0	0	0	0	0	0	0	0	0.272727	0	0	0	0	0	0	0	0	0.261116	F
DB01037	137215	0.0694444	0.0416667	0.0537914	0	0	0	0	0	0	0	0.1875	0.75	0	0	0	0	0	0	0	0	0.329268	0	0	0	0	0	0	0	0	0.496942	F
DB00908	114500	0.0833333	0.0566667	0.0687184	0	0	0	0	0.05	0.65	0.1	0.0966667	0.783333	0	0	0	0	0	0.5	0	0.0102564	0.466667	0	0	0	0	0	0.570088	0	0.0314873	0.604612	F
DB00918	176100	0	0.0208333	0	0	0	0	0	0	0	0	0	0	0	0	0	0	0	0	0	0	0.125	0	0	0	0	0	0	0	0	0	F
DB00457	156240	0.0422222	0.0277778	0.0342467	0	0	0	0	0	0	0	0.0625	0.625	0	0	0	0	0	0	0	0	0.185714	0	0	0	0	0	0	0	0	0.340693	F
DB00770	604302	0	0.0588235	0	0	0	0	0	0	0	0	0	0	0	0	0	0	0	0	0	0	0.0258621	0	0	0	0	0	0	0	0	0	F
DB00579	605027	0.03125	0.00833333	0.0161374	0	0	0	0	0	0	0	0.047619	0.733333	0	0	0	0	0	0	0	0	0.0909091	0	0	0	0	0	0	0	0	0.258199	F
DB01159	222100	0.0408333	0.0313725	0.0357917	0	0	0	0	0	0.3	0	0.0272727	0.320833	0	0	0	0	0	0	0	0.0198198	0.351351	0	0	0	0	0	0	0	0.0232495	0.335746	F
DB00015	235400	0.0185185	0.0130719	0.0155587	0	0	0	0	0	0	0	0	0.0833333	0	0	0	0	0	0	0	0.0666667	0.533333	0	0	0	0	0	0	0	0	0.210819	F
DB00996	189800	0.285256	0.03125	0.0944154	0	0	0.25	0	0	0.25	0	0.0833333	0.5	0	0	0	0	0	0	0	0	0.333333	0	0	0	0	0	0	0	0	0.408248	F
DB00181	189800	0.0944444	0.025	0.0485913	0	0	0	0	0	0	0	0.0416667	0.357143	0	0	0	0	0	0	0	0	0.611111	0	0	0	0	0	0	0	0	0.467177	F
DB00480	114550	0.391667	0.210084	0.28685	0	0.142857	1	0	0.214286	1	0.285714	0.274725	0.993197	0	0	0	0	0.0192308	0.666667	0	0.0454545	0.659091	0	0	0	0	0.0641941	0.816497	0	0.111748	0.809078	F
DB01016	605027	0.025641	0.020202	0.0227596	0	0	0	0	0	0	0	0.0208333	0.583333	0	0	0	0	0	0	0.25	0.0113636	0.224432	0	0	0	0	0	0	0	0.0153864	0.361827	F
DB00470	607507	0.00641026	0.03125	0.0141535	0	0	0	0	0	0	0	0	0.333333	0	0	0	0	0	0	0	0	0.05	0	0	0	0	0	0	0	0	0.129099	F
DB00313	254500	0.0888889	0.0416667	0.0608581	0	0	0	0	0.25	0.75	0	0.117647	0.807692	0	0	0	0	0	0	0.2	0.0545455	0.517647	0	0	0	0	0	0	0	0.0801069	0.646606	F
DB00523	176270	0.00462963	0.123457	0.0239073	0	0	0	0	0	0	0	0	0.181818	0	0	0	0	0	0.5	0	0.0225225	0.507937	0	0	0	0	0	0	0	0	0.303895	F
DB00217	181500	0.709877	0.0321637	0.151104	0	0	0.357143	0	0	0.357143	0.2	0.0833333	0.428571	0	0	0	0	0	0.5	0	0.0078125	0.367188	0	0	0	0	0	0.422577	0	0.0255155	0.396694	F
DB00450	103780	0.278736	0.0333333	0.0963908	0	0	0.2	0	0	0.2	0.2	0.08	0.35	0	0	0	0	0	0	0	0	0.285714	0	0	0	0	0	0	0	0	0.316228	F
DB01370	155255	0.1875	0.0486111	0.0954703	0	0	0	0	0	0.833333	0	0.0444444	0.910714	0	0	0	0	0	1	0	0.0689655	0.655172	0	0	0	0	0	0.912871	0	0.0553637	0.772447	F
DB00960	610424	0.0462963	0.0208333	0.0310565	0	0	0	0	0	0	0.333333	0.0555556	0.611111	0	0	0	0	0	0	0	0	0.35	0	0	0	0	0	0	0	0	0.462481	F
DB00829	189800	0.389418	0.0394737	0.123983	0	0	0	0	0	0	0	0.0294118	0.3125	0	0	0	0	0	0.266667	0	0	0.337037	0	0	0	0	0	0	0	0	0.324537	F
DB01608	604302	0.0208333	0.0394737	0.028677	0	0	0	0	0	0	0	0.166667	0.833333	0	0	0	0	0	0	0	0.00900901	0.414414	0	0	0	0	0	0	0	0.0387492	0.587661	F
DB00461	607208	0.474359	0	0	0	0	0	0	0	0.5	1	0	0.333333	0	0	0	0	0	0	0	0	0	0	0	0	0	0	0	0	0	0	F
DB01103	104300	0.0972222	0.0193452	0.043368	0	0	0	0	0.030303	0.333333	0.0909091	0.0454545	0.532468	0	0	0	0	0	0.25	0	0	0.318182	0	0	0	0	0	0.288675	0	0	0.411608	F
DB00290	605462	0	0.102339	0	0	0	0	0	0	0	0	0	0	0	0	0	0	0	1	0	0.0416667	0.875	0	0	0	0	0	0	0	0	0	F
DB00674	182940	0.424812	0.0104167	0.0665216	0	0	0	0	0.166667	0.5	0	0.111111	0.444444	0	0	0	0	0	0	0	0.021978	0.10989	0	0	0	0	0	0	0	0.0494166	0.220998	F
DB01196	152700	0.555556	0.0539216	0.173079	0	0	0.833333	0	0	0.916667	0	0.0714286	0.666667	0	0	0	0	0	0.666667	0	0.0989583	0.8125	0	0	0	0	0	0.781736	0	0.0840741	0.73598	F
DB00652	187950	0.0277778	0.0294118	0.0285831	0	0	0	0	0	0	0	0.0666667	0.7	0	0	0	0	0	0	0	0.0144928	0.347826	0	0	0	0	0	0	0	0.0310835	0.493435	F
DB00960	600807	0.685185	0.0294118	0.14196	0.5	0.0416667	0.208333	0.5	0.0833333	0.333333	0.25	0.0769231	0.440476	0	0	0	0	0	0.25	0.25	0.0961538	0.35	0	0	0	0	0	0.288675	0.25	0.0860026	0.392641	F
DB00387	219050	0.0123457	0.00877193	0.0104065	0	0	0	0	0	0	0	0	0.142857	0	0	0	0	0	0	0	0	0.147059	0	0	0	0	0	0	0	0	0.144943	F
DB00482	187500	0.0555556	0.0566667	0.0561084	0	0	0	0	0	0	0	0	0.1625	0	0	0	0	0	0.5	0	0.0416667	0.728571	0	0	0	0	0	0	0	0	0.344083	F
DB00810	219050	0	0.00877193	0	0	0	0	0	0	0	0	0	0	0	0	0	0	0	0	0	0	0.0294118	0	0	0	0	0	0	0	0	0	F
DB01016	159900	0.0634921	0.010101	0.0253246	0	0	0	0	0	0	0.5	0.0576923	0.346154	0	0	0	0	0	0	0.25	0.0301724	0.262931	0	0	0	0	0	0	0.353553	0.0417219	0.301686	F
DB00182	210250	0	0.0245098	0	0	0	0	0	0	0	0	0	0	0	0	0	0	0	0	0	0	0.4	0	0	0	0	0	0	0	0	0	F
DB00656	126200	0.143939	0.0104167	0.0387217	0	0	0	0	0	0	0	0.0357143	0.1	0	0	0	0	0	0	0	0	0.3	0	0	0	0	0	0	0	0	0.173205	F
DB00745	259500	0.0378788	0.0877193	0.0576429	0	0	0	0	0	0	0	0.416667	1	0	0	0	0	0	0.75	0	0.00943396	0.538462	0	0	0	0	0	0	0	0.0626962	0.733799	F
DB00915	235200	0	0.00925926	0	0	0	0	0	0	0	0	0	0	0	0	0	0	0	0	0	0	0	0	0	0	0	0	0	0	0	0	F
DB00661	137800	0.0634921	0.368056	0.152868	0	0	0.333333	0	0.166667	0.833333	0	0.12	0.826667	0	0	0.375	0	0	0.333333	0	0.00284091	0.256696	0	0	0.353553	0	0	0.527046	0	0.0184637	0.460654	F
DB00140	600807	0.0128205	0.179739	0.0480035	0	0	0	0	0	0	0	0.0416667	0.333333	0	0	0	0	0	0.0833333	0	0	0.113014	0	0	0	0	0	0	0	0	0.194091	F
DB00745	167000	0.0625	0.116959	0.0854982	0	0	0	0	0	0	0.166667	0.333333	0.854167	0	0	1	0	0	1	0	0.0454545	0.571429	0	0	0	0	0	0	0	0.123091	0.698638	F
DB01392	212750	0.0222222	0.00416667	0.0096225	0	0	0	0	0	0	0	0	0.0625	0	0	0	0	0	0	0	0	0.04	0	0	0	0	0	0	0	0	0.05	F
DB00788	212750	0.534722	0.0357143	0.138193	0	0	0	0	0	0	0	0	0.181818	0	0	0	0	0	0	0	0	0.25	0	0	0	0	0	0	0	0	0.213201	F
DB00450	608446	0.520833	0.176471	0.30317	0	0	0.333333	0	0.0416667	0.583333	0.25	0.0729167	0.645833	0	0	0.5	0	0	0.5	0	0.00176678	0.151943	0	0	0.408248	0	0	0.540062	0	0.0113502	0.313257	F
DB00184	210250	0	0.0308642	0	0	0	0	0	0	0	0	0	0	0	0	0	0	0	0	0.166667	0.0714286	0.214286	0	0	0	0	0	0	0	0	0	F
DB00852	609423	0.340278	0.0192901	0.0810185	0	0	0.0769231	0	0	0.269231	0	0.0295858	0.372781	0	0	0	0	0	0	0	0.0132275	0.312169	0	0	0	0	0	0	0	0.0197825	0.341132	F
DB00217	127750	0.186111	0.0196078	0.0604089	0	0	0.111111	0	0	0.111111	0	0.0107527	0.444444	0	0	0	0	0	0	0	0	0.346154	0	0	0	0	0	0	0	0	0.392232	F
DB04841	189800	0.269231	0.03125	0.0917249	0	0.25	0.5	0	0.25	0.5	0.5	0.166667	0.5	0	0	0	0	0	0	0.25	0.102941	0.352941	0	0	0	0	0	0	0.353553	0.130984	0.420084	F
DB00387	157300	0.519231	0.0643275	0.182759	0	0	0.416667	0	0	0.416667	0.333333	0.222222	0.833333	0	0	0	0	0	0.5	0	0.00806452	0.217742	0	0	0	0	0	0.456435	0	0.0423334	0.425971	F
DB00441	610424	0.284722	0.102339	0.170699	0	0	0	0	0	0	0.333333	0.0833333	0.75	0	0	0	0	0	0.333333	0	0	0.614035	0	0	0	0	0	0	0	0	0.678621	F
DB00376	212750	0.00833333	0.00438596	0.00604564	0	0	0	0	0	0	0	0	0.125	0	0	0	0	0	0	0	0	0.0666667	0	0	0	0	0	0	0	0	0.0912871	F
DB01169	194070	0.236111	0.277778	0.256098	0	0	0	0	0	0.666667	0	0.047619	0.547619	0	0.285714	1	0.5	0.285714	1	0.285714	0.267857	0.972973	0	0	0	0	0	0.816497	0	0.112938	0.729944	F
DB00589	300813	0.0657895	0	0	0	0	0	0	0	0	0	0	0.03125	0	0	0	0	0	0	0	0	0	0	0	0	0	0	0	0	0	0	F
DB01067	604302	0.308333	0.164141	0.224967	0	0	1	0	0	1	0	0.2	1	0	0	0.5	0	0	0.5	1	0.039604	0.420792	0	0	0.707107	0	0	0.707107	0	0.0889988	0.648685	F
DB01411	187500	0.0305556	0.0220588	0.0259619	0	0	0	0	0	0	0	0	0.416667	0	0	0	0	0	0	0.25	0.15	0.6125	0	0	0	0	0	0	0	0	0.505181	F
DB00734	105400	0.0416667	0.111111	0.0680414	0	0	0	0	0	0	0	0.0227273	0.4125	0	0	0	0	0	0.480769	0.25	0.0384615	0.461538	0	0	0	0	0	0	0	0.0295656	0.436331	F
DB00168	156240	0.0972222	0.0520833	0.0711594	0	0	0	0	0	0.5	0	0	0.666667	0	0	0	0	0	0	0	0	0.583333	0	0	0	0	0	0	0	0	0.62361	F
DB01169	157300	0.333333	0.195906	0.255543	0	0.666667	1	0.333333	0.5	1	0.666667	0.363184	0.982456	0	0	0	0.285714	0.642857	1	0.714286	0.337143	0.948571	0	0	0	0.308607	0.566947	1	0.690066	0.349921	0.965365	F
DB00398	176100	0.0944444	0.0555556	0.0724356	0	0	0	0	0	0	0	0.0125	0.7	0	0	0	0	0	0	0.2	0.188889	0.846154	0	0	0	0	0	0	0	0.0485913	0.769615	F
DB00716	194070	0.157407	0.0196078	0.0555556	0	0	0	0	0.111111	0.666667	0	0.2	0.638889	0	0	0	0	0	0	0	0.05	0.475	0	0	0	0	0	0	0	0.1	0.550883	F
DB00490	176270	0.416667	0.0104167	0.0658808	0	0	0	0	0	0	0	0	0.197674	0	0	0	0	0	0	0	0	0.2	0	0	0	0	0	0	0	0	0.198834	F
DB00252	171300	0.0833333	0.291667	0.155902	0	0	0	0	0.0714286	0.571429	0	0.047619	0.662338	0	0	1	0	0	1	0	0.111111	0.535714	0	0	0	0	0	0.755929	0	0.0727393	0.595671	F
DB00499	137215	0.229167	0.204167	0.216306	0	0	0	0	0.125	0.875	0	0.130435	0.788043	0	0	1	0	0.333333	1	0.5	0.149682	0.789326	0	0	0	0	0.204124	0.935414	0	0.139727	0.788684	F
DB00014	601665	0.0277778	0.0411523	0.03381	0	0	0	0	0	0	0.25	0.0666667	0.333333	0	0	0	0	0	0.2	0	0.00724638	0.145833	0	0	0	0	0	0	0	0.0219793	0.220479	F
DB00342	187500	0.0208333	0.0340909	0.0266501	0	0	0	0	0	0	0	0	0.113636	0	0	0	0	0	0	0	0	0.235294	0	0	0	0	0	0	0	0	0.163517	F
DB01043	235400	0.0185185	0.0104167	0.0138889	0	0	0	0	0	0	0	0	0.190476	0	0	0	0	0	0	0	0	0.5	0	0	0	0	0	0	0	0	0.308607	F
DB00640	606963	0.529915	0.0392157	0.144156	0	0	0.111111	0	0	0.666667	0	0.047619	0.52381	0	0	0	0	0	0	0	0	0.182796	0	0	0	0	0	0	0	0	0.309435	F
DB00440	607507	0.0384615	0.0104167	0.020016	0	0	0	0	0	0	0	0	0.611111	0	0	0	0	0	0	0	0	0.2	0	0	0	0	0	0	0	0	0.349603	F
DB00140	601367	0.0128205	0.0654321	0.0289633	0	0	0	0	0	0	0	0.0181818	0.32	0	0	0	0	0	0.333333	0	0	0.130435	0	0	0	0	0	0	0	0	0.204302	F
DB00115	604302	0.00757576	0.0625	0.0217597	0	0	0	0	0	0	0	0	0.633333	0	0	0	0	0	0	0	0	0.163793	0	0	0	0	0	0	0	0	0.32208	F
DB00264	608516	0.685185	0.104167	0.267158	0	0	0.75	0	0	0.75	0.5	0.166667	0.875	0	0	0	0	0	0.75	0	0.0333333	0.736842	0	0	0	0	0	0.75	0	0.0745356	0.802955	F
DB01623	608516	0.655556	0.192982	0.355683	1	0	0.5	1	0	0.5	0.5	0.357143	0.8125	1	0	0.666667	1	0	0.666667	0.333333	0.166667	0.380952	1	0	0.57735	1	0	0.57735	0.408248	0.243975	0.556349	F
DB00908	605462	0	0.0252525	0	0	0	0	0	0	0	0	0	0	0	0	0	0	0	0	0	0	0.416667	0	0	0	0	0	0	0	0	0	F
DB00674	212750	0.0263158	0.00520833	0.0117073	0	0	0	0	0	0	0	0	0.107143	0	0	0	0	0	0	0	0.012987	0.0909091	0	0	0	0	0	0	0	0	0.0986928	F
DB00351	607507	0.125	0.0277778	0.0589256	0	0	0	0	0	0.5	0	0.0555556	0.9	0	0	0	0	0	0	0	0.0555556	0.777778	0	0	0	0	0	0	0	0.0555556	0.83666	F
DB00679	178500	0	0	0	0	0	0	0	0	0	0	0	0	0	0	0	0	0	0	0	0	0	0	0	0	0	0	0	0	0	0	F
DB01009	211980	0.770833	0.0687135	0.230145	0	0.0357143	0.464286	0	0.0714286	0.928571	0.1	0.150794	0.928571	0	0	0	0	0.0833333	0.4	0	0.0327869	0.295082	0	0	0	0	0.0771517	0.609449	0	0.070314	0.523455	F
DB00573	156240	0.880952	0.0208333	0.135474	0	0	1	0	0	1	0	0.125	0.833333	0	0	0	0	0	0	0	0.0714286	0.357143	0	0	0	0	0	0	0	0.0944911	0.545545	F
DB00276	609532	0.047619	0.0801282	0.0617708	0	0	0	0	0	0	0	0.05	0.625	0	0	0	0	0	0.75	0	0.0340909	0.670455	0	0	0	0	0	0	0	0.0412861	0.647328	F
DB01105	166710	0.496032	0.0424837	0.145166	0	0	0	0	0	0.5	0	0.0333333	0.541667	0	0	0	0	0	0	0	0	0.150235	0	0	0	0	0	0	0	0	0.285267	F
DB00171	606764	0.103604	0.0811404	0.0916866	0	0.25	0.5	0.25	0.1875	0.607143	0.5	0.139583	0.59375	0	0	0	0	0.03125	0.5	0.03125	0.0353261	0.476223	0	0	0	0	0.0765466	0.550973	0.125	0.0702206	0.531749	F
DB00843	608446	0.333333	0.0231729	0.087888	0	0	0.333333	0	0.125	0.541667	0.125	0.0833333	0.604167	0	0	0	0	0	0	0	0.0238095	0.619048	0	0	0	0	0	0	0	0.0445435	0.611562	F
DB00276	104300	0.287879	0.0555556	0.126464	0	0	0.181818	0	0	0.363636	0.0909091	0.0909091	0.484848	0	0	0	0	0	0.75	0	0.0258065	0.658065	0	0	0	0	0	0.522233	0	0.0484359	0.564855	F
DB00806	603932	0.0242424	0.00757576	0.0135519	0	0	0	0	0	0	0	0	0.0735294	0	0	0	0	0	0	0	0	0.171875	0	0	0	0	0	0	0	0	0.112418	F
DB01216	188890	0	0.0245098	0	0	0	0	0	0	0	0	0	0	0	0	0	0	0	0	0	0.0217391	0.0434783	0	0	0	0	0	0	0	0	0	F
DB00056	235400	0	0.0128205	0	0	0	0	0	0	0	0	0	0	0	0	0	0	0	0	0	0.0233333	0.27	0	0	0	0	0	0	0	0	0	F
DB00380	177200	0.00595238	0.0771605	0.021431	0	0	0	0	0	0	1	0.3	0.5	0	0	0	0	0	0.5	0	0.05	0.75	0	0	0	0	0	0	0	0.122474	0.612372	F
DB01255	608516	0.857143	0.0119048	0.101015	0	0	0.5	0	0	0.25	0.5	0.1875	0.75	0	0	0	0	0	0	0	0	0.25	0	0	0	0	0	0	0	0	0.433013	F
DB00358	152700	0.0833333	0.0151515	0.0355335	0	0	0	0	0	0.5	0	0.0238095	0.444444	0	0	0	0	0	0	0	0	0.5	0	0	0	0	0	0	0	0	0.471405	F
DB00953	211980	0.0277778	0.195906	0.0737689	0	0	0	0	0	0	0.2	0.1	0.678571	0	0	0	0	0	0.2	0	0.00208333	0.10625	0	0	0	0	0	0	0	0.0144338	0.268511	F
DB00661	212750	0.0436508	0.0151515	0.0257172	0	0	0	0	0	0	0	0	0.0789474	0	0	0	0	0	0	0	0	0.125	0	0	0	0	0	0	0	0	0.0993399	F
DB01067	109800	0.308333	0.0585859	0.134402	0	0.2	0.4	0	0.2	0.7	0.25	0.15	0.75	0	0	0	0.5	0.2	0.5	1	0.0253456	0.368664	0	0	0	0	0.2	0.591608	0.5	0.0616591	0.52583	F
DB00407	606963	0.0119048	0.0818713	0.0312195	0	0	0	0	0	0	0	0.0833333	0.416667	0	0	0	0	0	0	0	0.111111	0.444444	0	0	0	0	0	0	0	0.096225	0.430331	F
DB04786	178500	0.0227273	0.0238095	0.0232621	0	0	0	0	0	0	0	0	0	0	0	0	0	0	0	0	0	0.238095	0	0	0	0	0	0	0	0	0	F
DB01259	260350	0.201389	0.399177	0.283531	0	0	0	0	0.333333	1	0.333333	0.444444	1	0	0.25	0.75	0	0.178571	0.857143	0.5	0.0758323	0.893229	0	0	0	0	0.243975	0.92582	0.408248	0.183584	0.945108	F
DB00380	159900	0.0357143	0.0185185	0.0257172	0	0	0	0	0	0	0	0.0294118	0.352941	0	0	0	0	0	0	0	0.0555556	0.759259	0	0	0	0	0	0	0	0.0404226	0.517662	F
DB00245	601859	0	0.0307018	0	0	0	0	0	0	0	0	0	0	0	0	0	0	0	0	0	0.0147059	0.264706	0	0	0	0	0	0	0	0	0	F
DB00921	178500	0.0104167	0	0	0	0	0	0	0	0	0	0	0	0	0	0	0	0	0	0	0	0	0	0	0	0	0	0	0	0	0	F
DB00973	188890	0	0.0185185	0	0	0	0	0	0	0	0	0	0	0	0	0	0	0	0	0	0	0.222222	0	0	0	0	0	0	0	0	0	F
DB00475	176270	0.014652	0	0	0	0	0	0	0	0	0	0	0.147059	0	0	0	0	0	0	0	0	0	0	0	0	0	0	0	0	0	0	F
DB00668	605027	0.0576923	0.0231481	0.0365441	0	0	0	0	0	0	0	0.0277778	0.466667	0	0	0	0	0	0	0.125	0.00390625	0.333333	0	0	0	0	0	0	0	0.0104167	0.394405	F
DB01119	603932	0.030303	0.00490196	0.0121879	0	0	0	0	0	0	0	0	0.1	0	0	0	0	0	0	0	0.0119048	0.297619	0	0	0	0	0	0	0	0	0.172516	F
DB00140	254500	0.0208333	0.0833333	0.0416667	0	0	0	0	0	0	0	0.0833333	0.5	0	0	0	0	0	0	0	0	0.147059	0	0	0	0	0	0	0	0	0.271163	F
DB01182	210250	0	0	0	0	0	0	0	0	0	0	0	0	0	0	0	0	0	0	0	0	0	0	0	0	0	0	0	0	0	0	F
DB00741	608446	0.805556	0.0838477	0.259892	0	0	0.75	0	0.138889	0.791667	0.0833333	0.0892857	0.703125	0	0	1	0	0.375	1	0	0.2	0.88	0	0	0.866025	0	0.228218	0.889757	0	0.133631	0.786607	F
DB01138	188890	0.0104167	0.0122549	0.0112985	0	0	0	0	0	0	0.333333	0.166667	0.416667	0	0	0	0	0	0	0	0.03125	0.3125	0	0	0	0	0	0	0	0.0721688	0.360844	F
DB00605	188050	0.455556	0.0308642	0.118576	0	0	0	0	0	0.625	0	0	0.285714	0	0	0	0	0	0	0	0.0461538	0.6	0	0	0	0	0	0	0	0	0.414039	F
DB00831	188470	0.0871212	0.0394737	0.0586429	0	0	0	0	0	0.25	0	0.0969388	0.719388	0	0	0	0	0.0833333	0.5	0	0.0606061	0.409091	0	0	0	0	0	0.353553	0	0.0766491	0.54249	F
DB00652	180300	0.0555556	0.0168067	0.0305566	0	0	0	0	0	0	0	0.0816327	0.428571	0	0	0	0	0	0	0	0.0070922	0.375887	0	0	0	0	0	0	0	0.0240615	0.401365	F
DB01247	210250	0	0.0104167	0	0	0	0	0	0	0	0	0	0	0	0	0	0	0	0	0	0	0.5	0	0	0	0	0	0	0	0	0	F
DB00281	212750	0.0381944	0	0	0	0	0	0	0	0	0	0	0.146552	0	0	0	0	0	0	0	0	0	0	0	0	0	0	0	0	0	0	F
DB01409	610424	0.0208333	0.0261438	0.023338	0	0	0	0	0	0	0	0	0.333333	0	0	0	0	0	0	0	0	0.138889	0	0	0	0	0	0	0	0	0.215166	F
DB01021	608089	0.025	0.0277778	0.0263523	0	0	0	0	0	0	0	0.113636	0.862245	0	0	0	0	0	0	0	0.06	0.36	0	0	0	0	0	0	0	0.0825723	0.557143	F
DB01186	275355	0.0606061	0.0833333	0.0710669	0	0	0	0	0	0	0	0.037037	0.666667	0	0	0	0	0	0.264706	0.5	0.0294118	0.397059	0	0	0	0	0	0	0	0.0330049	0.514496	F
DB00749	222100	0.0148148	0.0733333	0.0329609	0	0	0	0	0	0	0	0.0545455	0.338462	0	0	0	0	0.166667	0.666667	0	0.0569106	0.536585	0	0	0	0	0	0	0	0.0557155	0.426161	F
DB00181	104300	0.101852	0.0291667	0.0545039	0	0	0	0	0.0454545	0.227273	0.333333	0.151515	0.465909	0	0	0	0	0	0	0	0.0714286	0.622642	0	0	0	0	0	0	0	0.104031	0.538604	F
DB00784	114480	0.770833	0.228395	0.419589	0	0.0454545	0.818182	0	0.0909091	0.886364	0.25	0.181818	0.896104	0	0	0.5	0	0.25	0.5	0	0.0394737	0.401316	0	0	0.639602	0	0.150756	0.665719	0	0.0847174	0.599684	F
DB01037	188470	0.0333333	0.0902778	0.0548567	0	0	0	0	0	0	0	0.134615	0.711538	0	0	0	0	0	0	0	0	0.636364	0	0	0	0	0	0	0	0	0.672902	F
DB00989	606764	0.0208333	0.0260417	0.0232924	0	0	0	0	0	0	0.5	0.113636	0.625	0	0	0	0	0	0	0	0.0166667	0.266667	0	0	0	0	0	0	0	0.0435194	0.408248	F
DB00458	212750	0.0196078	0.00694444	0.011669	0	0	0	0	0	0	0	0	0.0714286	0	0	0	0	0	0	0	0	0.0416667	0	0	0	0	0	0	0	0	0.0545545	F
DB00332	260350	0.351852	0.0620915	0.147807	0	0	0	0	0	0	0	0.222222	0.904762	0	0	0	0	0	0	0	0	0.127778	0	0	0	0	0	0	0	0	0.340012	F
DB01196	600880	0.435185	0.0984848	0.207025	0	0	0.5	0	0	0.666667	0	0.0342205	0.603261	0	0	0	0	0.125	0.875	0	0.09375	0.823171	0	0	0	0	0	0.763763	0	0.0566408	0.704689	F
DB00571	152700	0.666667	0.030303	0.142134	0	0	0.333333	0	0	0.416667	0	0.111111	0.7	0	0	0	0	0	0	0.2	0.0571429	0.472	0	0	0	0	0	0	0	0.0796819	0.574804	F
DB00201	219050	0.0432099	0.0394737	0.0412996	0	0	0	0	0	0	0	0	0.15	0	0	0	0	0	0	0	0.0147059	0.28125	0	0	0	0	0	0	0	0	0.205396	F
DB00246	171300	0.207854	0.0350877	0.0853999	0	0	0.214286	0	0.0714286	0.642857	0	0.0199336	0.561905	0	0	0	0	0	0	0.0909091	0.0173611	0.280025	0	0	0	0	0	0	0	0.0186029	0.39667	F
DB00441	212750	0.0231481	0.0151515	0.0187278	0	0	0	0	0	0	0	0	0.214286	0	0	0	0	0	0	0	0.0666667	0.533333	0	0	0	0	0	0	0	0	0.338062	F
DB00404	177200	0.00757576	0.0245098	0.0136265	0	0	0	0	0	0	1	0.25	0.5	0	0	0	0	0	0	0	0.00784314	0.176471	0	0	0	0	0	0	0	0.0442807	0.297044	F
DB00380	212750	0.0486111	0.0128205	0.0249644	0	0	0	0	0	0	0	0	0.125	0	0	0	0	0	0	0	0	0.6	0	0	0	0	0	0	0	0	0.273861	F
DB01041	222100	0.0166667	0.136364	0.0476731	0	0	0	0	0	0	0	0.0375	0.425	0	0	0.8	0	0.1	0.8	0	0.133333	0.752941	0	0	0	0	0	0	0	0.0707107	0.565685	F
DB01119	166710	0.047619	0.0424837	0.0449781	0	0	0	0	0.111111	0.666667	0.333333	0.166667	0.69697	0	0	0	0	0	0.333333	0	0.0164319	0.319249	0	0	0	0	0	0.471405	0	0.0523322	0.471706	F
DB00875	109800	0.178788	0.0421053	0.0867635	0	0	0	0	0.0666667	0.333333	0	0.142857	0.638462	0	0	0	0	0	0.3	0.2	0.01	0.2675	0	0	0	0	0	0.316228	0	0.0377964	0.413266	F
DB00182	166710	0.541667	0.0424837	0.151697	0	0	0.0833333	0	0	0.0833333	0.333333	0.111111	0.541667	0	0	0	0	0	0	0	0.0294118	0.375	0	0	0	0	0	0	0	0.0571662	0.450694	F
DB00716	275355	0.157407	0.0359477	0.0752226	0	0	0	0	0	1	0	0.142857	0.797814	0	0	0	0	0	0	0	0.05	0.525	0	0	0	0	0	0	0	0.0845154	0.647188	F
DB01283	600274	0.0416667	0.0539216	0.0473997	0	0	0	0	0	0	0	0	0.884615	0	0	0	0	0	0	0	0.0116279	0.372093	0	0	0	0	0	0	0	0	0.573724	F
DB00575	176100	0.0625	0.00980392	0.0247537	0	0	0	0	0	0	0	0	0.5	0	0	0	0	0	0	0	0	0.238095	0	0	0	0	0	0	0	0	0.345033	F
DB00898	600807	0.136364	0.0770308	0.10249	0	0	0.333333	0	0.125	0.458333	0.166667	0.0833333	0.5	0	0	0	0	0	0.166667	0	0.037037	0.185185	0	0	0	0	0	0.276385	0	0.0555556	0.30429	F
DB01248	182940	0.45	0.0491453	0.148712	0	0	0.333333	0	0.0555556	0.444444	0	0.125	0.416667	0	0	0	0	0	0.666667	0	0.1	0.752381	0	0	0	0	0	0.544331	0	0.111803	0.559904	F
DB00642	210250	0.00617284	0.0308642	0.0138029	0	0	0	0	0	0	0	0	0	0	0	0	0	0	0	0	0.0217391	0.663043	0	0	0	0	0	0	0	0	0	F
DB00812	187950	0.770833	0.583333	0.670562	0	0	0	0	0	0	0	0.0416667	0.916667	0	0	0	0	0	0.125	0	0	0.307692	0	0	0	0	0	0	0	0	0.531085	F
DB01083	103780	0.0353535	0.3	0.102986	0	0	0	0	0	0	0.2	0.0857143	0.333333	0	0	0	0	0	0	0	0.0416667	0.430556	0	0	0	0	0	0	0	0.0597614	0.378838	F
DB00909	159900	0.132184	0.0238095	0.0561002	0	0	0.5	0	0.166667	0.333333	0	0.0192308	0.319444	0	0	0	0	0	0	0.5	0.0520833	0.302083	0	0	0	0	0	0	0	0.0316481	0.310643	F
DB01162	300813	0.0416667	0.0343137	0.0378119	0	0	0	0	0	0	0	0	0.0833333	0	0	0	0	0	0.1	0	0	0.0727273	0	0	0	0	0	0	0	0	0.0778499	F
DB01221	125853	0.107407	0.0454545	0.0698724	0	0	0.142857	0	0	0.160714	0.25	0.0446429	0.459184	0	0	0	0	0	0.333333	0	0.0833333	0.5	0	0	0	0	0	0.231455	0	0.0609938	0.479157	F
DB01247	187950	0.0277778	0.0625	0.0416667	0	0	0	0	0	0	0	0.0454545	0.863636	0	0	0	0	0	0	0	0	0.53125	0	0	0	0	0	0	0	0	0.677353	F
DB00724	235400	0	0.00694444	0	0	0	0	0	0	0	0	0	0	0	0	0	0	0	0	0	0	0.1	0	0	0	0	0	0	0	0	0	F
DB00661	188050	0.0975057	0.120098	0.108214	0	0	0.125	0	0	0.125	0	0.00961538	0.196429	0	0	0	0	0	0.25	0	0.00892857	0.192568	0	0	0	0	0	0.176777	0	0.00926562	0.194488	F
DB00921	166710	0.0634921	0.0424837	0.0519363	0	0	0	0	0.0833333	0.5	0.333333	0.111111	0.575758	0	0	0	0	0	0.333333	0	0.0140845	0.258216	0	0	0	0	0	0.408248	0	0.0395594	0.385577	F
DB00035	180300	0.0462963	0.0324074	0.0387343	0	0	0	0	0.0714286	0.357143	0	0.0571429	0.457143	0	0	0	0	0	0	0	0	0.130435	0	0	0	0	0	0	0	0	0.244187	F
DB00450	177200	0.00595238	0.0208333	0.0111359	0	0	0	0	0	0	1	0.3	0.55	0	0	0	0	0	0	0	0	0.416667	0	0	0	0	0	0	0	0	0.478714	F
DB00877	235400	0.0416667	0.0231481	0.0310565	0	0	0	0	0	0	0	0	0.12963	0	0	0	0	0	0	0	0.0909091	0.878788	0	0	0	0	0	0	0	0	0.337516	F
DB00603	188890	0.0138889	0.114035	0.0397972	0	0	0	0	0	0	0.333333	0.166667	0.583333	0	0	0	0	0	0	0.5	0.15625	0.759259	0	0	0	0	0	0	0.408248	0.161374	0.665508	F
DB00217	605027	0.0462963	0.0196078	0.0301292	0	0	0	0	0	0	0	0	0.6	0	0	0	0	0	0	0	0	0.09375	0	0	0	0	0	0	0	0	0.237171	F
DB00953	156240	0.0231481	0.0520833	0.0347222	0	0	0	0	0	0	0	0	0.666667	0	0	0	0	0	0	0	0	0.0833333	0	0	0	0	0	0	0	0	0.235702	F
DB01239	603932	0.0166667	0.00877193	0.0120913	0	0	0	0	0	0	0	0	0.0769231	0	0	0	0	0	0	0.0909091	0	0.144385	0	0	0	0	0	0	0	0	0.105388	F
DB00281	254500	0.37963	0.0343137	0.114134	0	0	0.5	0	0	0.875	0	0.0555556	0.823529	0	0	0	0	0	0	0	0.0431034	0.535714	0	0	0	0	0	0	0	0.048935	0.664211	F
DB00683	607507	0.107143	0.00520833	0.0236228	0	0	0	0	0	0	0	0	0.547619	0	0	0	0	0	0	0	0	0.0568182	0	0	0	0	0	0	0	0	0.176394	F
DB01216	254500	0.0138889	0.0490196	0.0260927	0	0	0	0	0	0	0	0	0.375	0	0	0	0	0	0	0	0	0.0416667	0	0	0	0	0	0	0	0	0.125	F
DB00934	157300	0.43956	0.104167	0.21398	0	0	0.333333	0	0	0.333333	0.333333	0.222222	0.833333	0	0	0	0	0	0.142857	0	0.0075188	0.172932	0	0	0	0	0	0.218218	0	0.040876	0.379619	F
DB00907	133239	0.0555556	0.0808081	0.0670025	0	0	0	0	0	0.583333	0	0.0555556	0.666667	0	0	0	0	0	0.5	0	0.0285714	0.355102	0	0	0	0	0	0.540062	0	0.039841	0.486554	F
DB00376	114550	0.0222222	0.0789474	0.0418854	0	0	0	0	0	0	0	0.204082	0.914286	0	0	0	0	0	0.2	0	0.0039801	0.179104	0	0	0	0	0	0	0	0.0285003	0.404664	F
DB00608	609532	0.0416667	0.0801282	0.0577813	0	0	0	0	0	0	0	0.159091	0.931818	0	0	0	0	0.333333	0.666667	0.333333	0.166667	0.681818	0	0	0	0	0	0	0	0.162835	0.797076	F
DB00749	235400	0	0.02	0	0	0	0	0	0	0	0	0	0	0	0	0	0	0	0	0	0.0634921	0.460317	0	0	0	0	0	0	0	0	0	F
DB00936	181500	0.0231481	0.0204678	0.0217668	0	0	0	0	0	0	0.0714286	0.0396825	0.428571	0	0	0	0	0	0.166667	0	0.00564972	0.237288	0	0	0	0	0	0	0	0.0149731	0.318896	F
DB01105	133239	0.05	0.0277778	0.0372678	0	0	0	0	0	0	0	0.0833333	0.766667	0	0	0	0	0	0	0	0.010101	0.3125	0	0	0	0	0	0	0	0.0290129	0.489473	F
DB00831	187500	0.333333	0.00925926	0.0555556	0	0	0	0	0	0	0	0	0.104167	0	0	0	0	0	0	0	0.0555556	0.22549	0	0	0	0	0	0	0	0	0.15326	F
DB01267	133239	0.075	0.0219298	0.0405554	0	0	0	0	0	0.25	0	0.0178571	0.555556	0	0	0	0	0	0	0.0666667	0.00724638	0.297101	0	0	0	0	0	0	0	0.0113754	0.406271	F
DB01288	177200	0.0238095	0.00980392	0.0152783	0	0	0	0	0	0	1	0.3125	0.46875	0	0	0	0	0	0	0.333333	0.0952381	0.309524	0	0	0	0	0	0	0.57735	0.172516	0.380906	F
DB00295	600807	0.930556	0.0784314	0.270157	0	0.0277778	0.194444	0.5	0.0833333	0.5	0.0833333	0.0722222	0.472222	0	0	0	0	0	0.444444	0	0.0833333	0.5	0	0	0	0	0	0.471405	0	0.0775791	0.485913	F
DB01233	601859	0.0208333	0.0784314	0.0404226	0	0	0	0	0	0	0	0	0.5	0	0	0	0	0	0	0	0.0136054	0.176471	0	0	0	0	0	0	0	0	0.297044	F
DB01287	187950	0.0361111	0	0	0	0	0	0	0	0	0	0.108696	0.76087	0	0	0	0	0	0	0	0	0	0	0	0	0	0	0	0	0	0	F
DB04844	268220	0.075	0.00694444	0.0228218	0	0	0	0	0	0	0	0	0.69697	0	0	0	0	0	0	0	0	0.416667	0	0	0	0	0	0	0	0	0.538891	F
DB00171	610424	0.0810811	0.102339	0.0910921	0	0	0	0	0	0.333333	0.333333	0.16129	0.763441	0	0	0	0	0.0104167	0.40625	0	0.0297256	0.456555	0	0	0	0	0	0.36799	0	0.069242	0.590383	F
DB00893	194070	0.0648148	0	0	0	0	0	0	0	0	0	0.111111	0.47619	0	0	0	0	0	0	0	0	0	0	0	0	0	0	0	0	0	0	F
[truncated: 613 more rows]
