# Supplementary material for: A Network-Based Classification Model for Deriving Novel Drug-Disease Associations and Assessing Their Molecular Actions
Source: PLoS One. 2014 Oct 30;9(10):e111668. doi: 10.1371/journal.pone.0111668 (PMC4214731; doi:10.1371/journal.pone.0111668)
Supplement: Table S2 — The result of ten 10-fold cross-validation runs. (XLSX) [file pone.0111668.s003.xlsx]

## Sheet: Sheet1
	% Supplementary Materials for
	% A Network Based Classification Model for Deriving Novel Drug-Disease Associations and Assessing Their Molecular Actions
	%
	% Min Oh, Jaegyoon Ahn, Youngmi Yoon*
	% * Corresponding author; E-mail: ymyoon@gachon.ac.kr
	%
	% Table S2. The result of ten 10-fold cross-validation runs
	%
	Table S2. The result of ten 10-fold cross-validation runs
	Method		Accuracy	Average	Standard deviation	Data 1	Data 2	Data 3	Data 4	Data 5	Data 6	Data 7	Data 8	Data 9	Data 10
	Random Forest (RF)		AUC	0.855	0.004	0.854	0.856	0.852	0.846	0.854	0.853	0.858	0.862	0.858	0.854
			recall	0.769	0.007	0.758	0.761	0.764	0.767	0.773	0.772	0.777	0.779	0.775	0.767
			FPR	0.221	0.009	0.225	0.202	0.213	0.234	0.226	0.232	0.214	0.225	0.218	0.217
			Precision	0.777	0.007	0.771	0.79	0.782	0.766	0.774	0.769	0.784	0.776	0.781	0.779
	Multilayer Perceptron (MP)		AUC	0.828	0.003	0.829	0.826	0.829	0.823	0.825	0.828	0.83	0.836	0.831	0.827
			recall	0.754	0.005	0.747	0.758	0.758	0.761	0.75	0.758	0.756	0.748	0.754	0.745
			FPR	0.235	0.009	0.222	0.238	0.24	0.242	0.237	0.234	0.244	0.217	0.242	0.229
			Precision	0.763	0.006	0.771	0.761	0.759	0.758	0.76	0.764	0.756	0.775	0.757	0.765
	J48		AUC	0.797	0.011	0.799	0.815	0.799	0.79	0.797	0.774	0.808	0.8	0.801	0.787
			recall	0.743	0.014	0.72	0.752	0.746	0.767	0.737	0.744	0.754	0.743	0.719	0.744
			FPR	0.222	0.021	0.202	0.212	0.208	0.252	0.239	0.26	0.214	0.205	0.195	0.234
			Precision	0.77	0.015	0.781	0.78	0.782	0.753	0.756	0.741	0.779	0.784	0.787	0.761
	RF	ABI＊	AUC	0.801	0.012	0.768	0.814	0.804	0.8	0.801	0.804	0.802	0.804	0.812	0.805
			recall	0.729	0.014	0.692	0.741	0.726	0.735	0.726	0.727	0.732	0.747	0.732	0.733
			FPR	0.258	0.025	0.186	0.254	0.269	0.273	0.256	0.26	0.28	0.269	0.259	0.273
			Precision	0.739	0.017	0.788	0.745	0.73	0.729	0.739	0.737	0.723	0.735	0.739	0.729
		MDBI＊	AUC	0.821	0.018	0.769	0.819	0.819	0.819	0.827	0.826	0.832	0.837	0.834	0.83
			recall	0.762	0.007	0.771	0.748	0.754	0.758	0.766	0.764	0.767	0.767	0.762	0.764
			FPR	0.261	0.015	0.298	0.259	0.266	0.273	0.256	0.253	0.256	0.241	0.249	0.255
			Precision	0.745	0.011	0.721	0.743	0.739	0.735	0.75	0.751	0.75	0.761	0.753	0.75
	MP	ABI	AUC	0.819	0.004	0.82	0.815	0.819	0.815	0.812	0.819	0.824	0.823	0.822	0.816
			recall	0.762	0.01	0.768	0.735	0.766	0.756	0.771	0.766	0.77	0.768	0.762	0.756
			FPR	0.26	0.013	0.266	0.234	0.264	0.257	0.29	0.263	0.262	0.255	0.257	0.253
			Precision	0.746	0.008	0.743	0.759	0.744	0.746	0.727	0.745	0.746	0.751	0.748	0.75
		MDBI	AUC	0.807	0.007	0.817	0.796	0.801	0.798	0.809	0.81	0.807	0.812	0.816	0.808
			recall	0.731	0.008	0.72	0.731	0.73	0.722	0.728	0.741	0.746	0.739	0.731	0.725
			FPR	0.248	0.015	0.236	0.288	0.247	0.256	0.239	0.232	0.255	0.235	0.248	0.242
			Precision	0.747	0.012	0.753	0.717	0.747	0.739	0.753	0.762	0.745	0.759	0.747	0.749
	J48	ABI	AUC	0.782	0.014	0.806	0.782	0.763	0.782	0.774	0.786	0.787	0.797	0.788	0.756
			recall	0.732	0.015	0.741	0.714	0.717	0.751	0.731	0.726	0.734	0.764	0.727	0.715
			FPR	0.227	0.023	0.273	0.208	0.196	0.226	0.251	0.225	0.222	0.248	0.202	0.221
			Precision	0.764	0.016	0.731	0.774	0.785	0.769	0.744	0.764	0.767	0.755	0.782	0.764
		MDBI	AUC	0.773	0.021	0.828	0.755	0.771	0.748	0.773	0.776	0.787	0.764	0.76	0.766
			recall	0.746	0.013	0.751	0.73	0.742	0.764	0.726	0.747	0.743	0.744	0.77	0.738
			FPR	0.267	0.016	0.252	0.266	0.249	0.303	0.25	0.261	0.258	0.281	0.276	0.274
			Precision	0.737	0.01	0.749	0.733	0.749	0.716	0.744	0.741	0.742	0.726	0.736	0.729
	＊ABI : adjacency-based inference ＊MDBI : module-distance-based inference
