# Supplementary material for: A Network-Based Classification Model for Deriving Novel Drug-Disease Associations and Assessing Their Molecular Actions
Source: PLoS One. 2014 Oct 30;9(10):e111668. doi: 10.1371/journal.pone.0111668 (PMC4214731; doi:10.1371/journal.pone.0111668)
Supplement: Table S3 — Feature contribution. (XLSX) [file pone.0111668.s004.xlsx]

## Sheet: Sheet1
	% Supplementary Materials for
	% A Network Based Classification Model for Deriving Novel Drug-Disease Associations and Assessing Their Molecular Actions
	%
	% Min Oh, Jaegyoon Ahn, Youngmi Yoon*
	% * Corresponding author; E-mail: ymyoon@gachon.ac.kr
	%
	% Table S3. Feature contribution
	%
	% Abbreviations
	% d-ABI : drug-adjacency-based inference
	% p-ABI : disease-adjacency-based inference
	% c-ABI : combined adjacency inference
	% d-MDBI(0,0) : d-module distance-based inference (v=0, k=0)
	% p-MDBI(0,0) : p-module distance-based inference (v=0, k=0)
	% c-MDBI(0,0) : combined module-distance inference (v=0, k=0)
	%
	%
	Table S3. Feature contribution
	Features	Feature selection Algorithms
		InfoGain	GainRatio	Relief-F
	c-ABI	0.227	0.09	0.014
	d-ABI	0.192	0.097	0.027
	p-ABI	0.145	0.063	0.018
	d-MDBI(1,2)	0.138	0.095	0.013
	d-MDBI(0,2)	0.136	0.117	0.018
	c-MDBI(1,2)	0.113	0.093	0.006
	p-MDBI(0,2)	0.097	0.122	0.015
	d-MDBI(2,0)	0.085	0.076	0.02
	p-MDBI(1,2)	0.082	0.055	0.013
	d-MDBI(1,1)	0.081	0.089	0.007
	d-MDBI(2,1)	0.08	0.06	0.014
	c-MDBI(0,2)	0.075	0.121	0.009
	c-MDBI(1,1)	0.066	0.102	0.004
	c-MDBI(2,0)	0.063	0.088	0.01
	p-MDBI(1,1)	0.063	0.083	0.004
	c-MDBI(2,1)	0.06	0.034	0.008
	d-MDBI(2,2)	0.059	0.045	0.017
	p-MDBI(2,2)	0.05	0.032	0.022
	c-MDBI(2,2)	0.046	0.039	0.014
	d-MDBI(0,1)	0.044	0.097	0.005
	p-MDBI(2,1)	0.043	0.033	0.008
	d-MDBI(1,0)	0.04	0.091	0.015
	p-MDBI(0,1)	0.039	0.11	0.005
	p-MDBI(2,0)	0.034	0.035	0.011
	c-MDBI(0,1)	0.033	0.121	0.006
	d-MDBI(0,0)	0.028	0.105	0.016
	c-MDBI(1,0)	0.022	0.095	0.01
	p-MDBI(1,0)	0.022	0.072	0.01
	p-MDBI(0,0)	0.016	0.09	0.01
	c-MDBI(0,0)	0.015	0.092	0.01
