# Supplementary material for: A Network-Based Classification Model for Deriving Novel Drug-Disease Associations and Assessing Their Molecular Actions
Source: PLoS One. 2014 Oct 30;9(10):e111668. doi: 10.1371/journal.pone.0111668 (PMC4214731; doi:10.1371/journal.pone.0111668)
Supplement: Table S4 — New predictions for 377 drugs and 80 diseases. (XLSX) [file pone.0111668.s005.xlsx]

## Sheet: Sheet1
% Supplementary Materials for
% A Network Based Classification Model for Deriving Novel Drug-Disease Associations and Assessing Their Molecular Actions
%
% Min Oh, Jaegyoon Ahn, Youngmi Yoon*
% * Corresponding author; E-mail: ymyoon@gachon.ac.kr
%
% Table S4. New predictions for 377 drugs and 80 diseases
%
%Identifiers
% drug : DrugBank ID
% disease : OMIM ID
Table S4. New predictions for 377 drugs and 80 diseases
drug	disease	confidence score
DB01238	608516	0.996
DB01169	114480	0.99
DB00603	176807	0.988
DB00458	164230	0.986
DB01182	182940	0.986
DB01151	164230	0.982
DB00327	609423	0.978
DB00371	608516	0.978
DB00675	114500	0.978
DB01142	181500	0.978
DB00482	167000	0.976
DB01182	152700	0.976
DB00246	103780	0.974
DB00247	164230	0.974
DB00293	114480	0.974
DB00422	608516	0.974
DB00783	157300	0.974
DB00098	211980	0.972
DB00603	157300	0.972
DB00977	114480	0.972
DB01149	164230	0.972
DB01185	211980	0.972
DB01255	601367	0.972
DB01394	211980	0.972
DB00289	600263	0.97
DB00327	609532	0.97
DB00481	608446	0.97
DB01182	601626	0.97
DB01259	176807	0.97
DB00603	167000	0.968
DB00834	176807	0.968
DB00908	182940	0.968
DB02546	137800	0.968
DB00404	103780	0.966
DB00605	601626	0.966
DB00977	114500	0.966
DB01041	600807	0.966
DB01050	114480	0.966
DB01394	114480	0.966
DB04844	608516	0.966
DB00255	114500	0.964
DB00371	188470	0.964
DB00402	605027	0.964
DB00783	114500	0.964
DB01394	167000	0.964
DB00328	608446	0.962
DB00540	157300	0.962
DB00749	601626	0.962
DB01248	114500	0.962
DB00398	176807	0.96
DB00422	181500	0.96
DB00459	194070	0.96
DB00603	114550	0.96
DB00656	125853	0.96
DB01185	260350	0.96
DB01403	164230	0.96
DB00098	608516	0.958
DB00396	608446	0.958
DB00481	114500	0.958
DB00788	152700	0.958
DB01104	103780	0.958
DB01169	259500	0.958
DB01544	605027	0.958
DB00098	166710	0.956
DB00188	176807	0.956
DB00191	143465	0.956
DB00482	211980	0.956
DB00530	114550	0.956
DB00570	254450	0.956
DB00575	608516	0.956
DB00612	600807	0.956
DB00794	182940	0.956
DB00814	109800	0.956
DB01200	608516	0.956
DB00195	157300	0.954
DB00321	164230	0.954
DB00570	211980	0.954
DB00712	266600	0.954
DB00773	167000	0.954
DB00841	157300	0.954
DB01267	608516	0.954
DB01580	157300	0.954
DB00098	608446	0.952
DB00244	604302	0.952
DB00307	601626	0.952
DB00398	211980	0.952
DB00945	266600	0.952
DB01149	608446	0.952
DB01406	608446	0.952
DB00244	601626	0.95
DB00396	260350	0.95
DB00481	211980	0.95
DB00499	114480	0.95
DB00795	608446	0.95
DB00834	114480	0.95
DB00834	600807	0.95
DB01196	114480	0.95
DB01577	157300	0.95
DB00396	176807	0.948
DB00396	600807	0.948
DB00570	114550	0.948
DB00603	601367	0.948
DB00741	211980	0.948
DB00875	164230	0.948
DB01050	211980	0.948
DB01185	157300	0.948
DB00396	157300	0.946
DB00477	608446	0.946
DB00482	109800	0.946
DB00623	608516	0.946
DB00741	114550	0.946
DB00893	167000	0.946
DB01142	164230	0.946
DB01169	125853	0.946
DB01233	164230	0.946
DB01406	157300	0.946
DB00098	188470	0.944
DB00098	608089	0.944
DB00396	125853	0.944
DB00603	608089	0.944
DB00619	114500	0.944
DB00619	211980	0.944
DB01156	103780	0.944
DB02546	114550	0.944
DB00307	176807	0.942
DB00328	176807	0.942
DB00788	600807	0.942
DB01041	114480	0.942
DB01041	114500	0.942
DB01156	181500	0.942
DB00398	260350	0.94
DB00499	211980	0.94
DB00714	608516	0.94
DB00842	181500	0.94
DB01183	114480	0.94
DB01185	608089	0.94
DB00098	167000	0.938
DB00227	608446	0.938
DB00289	260350	0.938
DB00363	103780	0.938
DB00371	607208	0.938
DB00477	104300	0.938
DB00704	211980	0.938
DB00734	608446	0.938
DB00977	608446	0.938
DB01050	180300	0.938
DB01200	164230	0.938
DB01224	103780	0.938
DB01267	164230	0.938
DB00188	211980	0.936
DB00244	133239	0.936
DB00293	211980	0.936
DB00422	103780	0.936
DB00461	152700	0.936
DB00783	109800	0.936
DB00784	608446	0.936
DB01169	254450	0.936
DB01221	164230	0.936
DB01234	167000	0.936
DB01394	114500	0.936
DB00191	103780	0.934
DB00244	607507	0.934
DB00264	600807	0.934
DB00285	125853	0.934
DB00289	601367	0.934
DB00316	114500	0.934
DB00461	604302	0.934
DB00589	608516	0.934
DB00749	608446	0.934
DB00952	608446	0.934
DB01149	157300	0.934
DB00351	176807	0.932
DB00741	164230	0.932
DB00741	601367	0.932
DB00749	133239	0.932
DB01041	137215	0.932
DB01050	601626	0.932
DB01234	260350	0.932
DB01259	211980	0.932
DB00188	114500	0.93
DB00469	605027	0.93
DB00530	114480	0.93
DB00570	125853	0.93
DB00570	259500	0.93
DB00573	605027	0.93
DB00605	157300	0.93
DB00749	109800	0.93
DB01185	608446	0.93
DB01406	125853	0.93
DB01406	600880	0.93
DB00333	167000	0.928
DB00393	608446	0.928
DB00541	157300	0.928
DB01050	114550	0.928
DB00285	601665	0.926
DB00368	152700	0.926
DB00469	152700	0.926
DB00570	275355	0.926
DB00573	152700	0.926
DB00619	167000	0.926
DB00714	608446	0.926
DB00851	259500	0.926
DB01064	157300	0.926
DB01136	600807	0.926
DB01393	114500	0.926
DB01406	601367	0.926
DB02546	157300	0.926
DB00244	608446	0.924
DB00328	125853	0.924
DB00370	181500	0.924
DB00530	167000	0.924
DB00642	259500	0.924
DB00755	211980	0.924
DB01104	125853	0.924
DB01234	604302	0.924
DB01239	608516	0.924
DB01248	259500	0.924
DB01259	157300	0.924
DB00227	114480	0.922
DB00328	254450	0.922
DB00328	600807	0.922
DB00363	600274	0.922
DB00441	114500	0.922
DB00541	607507	0.922
DB00570	133239	0.922
DB00589	164230	0.922
DB00603	600807	0.922
DB00679	164230	0.922
DB00741	157300	0.922
DB00745	164230	0.922
DB00842	608516	0.922
DB01063	608516	0.922
DB01406	260350	0.922
DB00396	114550	0.92
DB00541	114550	0.92
DB00605	608446	0.92
DB00619	601626	0.92
DB00714	164230	0.92
DB00795	157300	0.92
DB00814	608446	0.92
DB00945	133239	0.92
DB00977	189800	0.92
DB01191	104300	0.92
DB01234	157300	0.92
DB00334	104300	0.918
DB00396	104300	0.918
DB00398	259500	0.918
DB00482	259500	0.918
DB00554	157300	0.918
DB00570	137800	0.918
DB00571	104300	0.918
DB00795	601626	0.918
DB01041	211980	0.918
DB01268	167000	0.918
DB01273	608516	0.918
DB00247	600807	0.916
DB00368	600807	0.916
DB00396	189800	0.916
DB00421	157300	0.916
DB00445	114500	0.916
DB00458	104300	0.916
DB00570	194070	0.916
DB00570	601626	0.916
DB00755	176807	0.916
DB00783	137800	0.916
DB00875	104300	0.916
DB00877	137800	0.916
DB01069	608516	0.916
DB01115	181500	0.916
DB01406	104300	0.916
DB01406	176807	0.916
DB01435	604302	0.916
DB00541	137215	0.914
DB00605	137800	0.914
DB00669	608516	0.914
DB00696	181500	0.914
DB01041	608446	0.914
DB01068	608516	0.914
DB01186	608446	0.914
DB01234	608516	0.914
DB01296	607507	0.914
DB01406	167000	0.914
DB00445	137800	0.912
DB00465	608446	0.912
DB00476	188890	0.912
DB00530	608446	0.912
DB00619	114550	0.912
DB00741	167000	0.912
DB00784	600807	0.912
DB01115	125853	0.912
DB01183	176807	0.912
DB01183	600807	0.912
DB01196	608446	0.912
DB01259	114550	0.912
DB02546	211980	0.912
DB00191	608516	0.91
DB00396	166710	0.91
DB00481	144700	0.91
DB00482	157300	0.91
DB00605	152700	0.91
DB00773	137215	0.91
DB00921	164230	0.91
DB01183	609423	0.91
DB01196	601367	0.91
DB01196	608089	0.91
DB01198	608516	0.91
DB01254	606764	0.91
DB01259	114500	0.91
DB01259	608446	0.91
DB00098	606764	0.908
DB00186	164230	0.908
DB00264	601367	0.908
DB00396	600880	0.908
DB00465	254450	0.908
DB00530	260350	0.908
DB00586	266600	0.908
DB00603	104300	0.908
DB00734	104300	0.908
DB00784	254450	0.908
DB01148	143465	0.908
DB01169	156240	0.908
DB01196	104300	0.908
DB01242	125853	0.908
DB01393	167000	0.908
DB00445	601626	0.906
DB00482	114550	0.906
DB00482	180300	0.906
DB00482	601367	0.906
DB00605	114550	0.906
DB00788	254450	0.906
DB00795	600807	0.906
DB00834	125853	0.906
DB01183	104300	0.906
DB01198	103780	0.906
DB01248	608089	0.906
DB01392	181500	0.906
DB01392	608516	0.906
DB00264	104300	0.904
DB00315	164230	0.904
DB00412	601626	0.904
DB00422	157300	0.904
DB00481	157300	0.904
DB00540	607208	0.904
DB00630	114480	0.904
DB00715	608446	0.904
DB00814	133239	0.904
DB00842	608446	0.904
DB00952	164230	0.904
DB01076	114500	0.904
DB01268	114480	0.904
DB01393	211980	0.904
DB00098	152700	0.902
DB00246	600274	0.902
DB00255	155255	0.902
DB00316	254450	0.902
DB00466	601665	0.902
DB00605	109800	0.902
DB00714	181500	0.902
DB00749	180300	0.902
DB00755	114500	0.902
DB01041	104300	0.902
DB01050	144700	0.902
DB01182	176100	0.902
DB01273	180300	0.902
DB00182	608516	0.9
DB00290	114500	0.9
DB00321	103780	0.9
DB00358	166710	0.9
DB00380	605027	0.9
DB00481	167000	0.9
DB00571	164230	0.9
DB00623	104300	0.9
DB00783	259500	0.9
DB01050	125853	0.9
DB01050	137215	0.9
DB01182	137800	0.9
DB01182	254500	0.9
DB01183	164230	0.9
DB01186	608516	0.9
DB01406	166710	0.9
DB00195	600807	0.898
DB00367	608446	0.898
DB00477	600807	0.898
DB00489	600807	0.898
DB00635	157300	0.898
DB00675	155255	0.898
DB00712	109800	0.898
DB00834	601665	0.898
DB00841	600807	0.898
DB00842	600807	0.898
DB00953	164230	0.898
DB01183	211980	0.898
DB01259	167000	0.898
DB01288	606963	0.898
DB01580	600807	0.898
DB00244	600807	0.896
DB00307	137215	0.896
DB00371	189800	0.896
DB00398	137800	0.896
DB00523	608089	0.896
DB00603	109800	0.896
DB00668	104300	0.896
DB00783	144700	0.896
DB00783	601665	0.896
DB00834	114550	0.896
DB00875	143465	0.896
DB00977	125853	0.896
DB01067	601665	0.896
DB01196	211980	0.896
DB01618	164230	0.896
DB00307	608089	0.894
DB00461	176807	0.894
DB00480	601626	0.894
DB00482	137800	0.894
DB00489	157300	0.894
DB00502	164230	0.894
DB00530	137215	0.894
DB00554	254450	0.894
DB00603	254500	0.894
DB00641	114550	0.894
DB00675	601665	0.894
DB00679	601367	0.894
DB00712	152700	0.894
DB00741	137800	0.894
DB00783	254500	0.894
DB00925	181500	0.894
DB01394	137800	0.894
DB01394	608446	0.894
DB00293	114550	0.892
DB00469	157300	0.892
DB00482	133239	0.892
DB00482	155255	0.892
DB00541	156240	0.892
DB00541	254450	0.892
DB00569	601367	0.892
DB00570	260350	0.892
DB00573	157300	0.892
DB00635	104300	0.892
DB00783	125853	0.892
DB00977	155255	0.892
DB01041	259500	0.892
DB01183	166710	0.892
DB01183	608516	0.892
DB01185	167000	0.892
DB01185	600807	0.892
DB01202	259500	0.892
DB01224	104300	0.892
DB01255	189800	0.892
DB01403	103780	0.892
DB01406	608089	0.892
DB02546	259500	0.892
DB00242	167000	0.89
DB00328	266600	0.89
DB00328	601367	0.89
DB00477	601665	0.89
DB00783	260350	0.89
DB00795	114500	0.89
DB00850	164230	0.89
DB01041	260350	0.89
DB01234	601665	0.89
DB01544	607208	0.89
DB00307	260350	0.888
DB00316	601626	0.888
DB00318	608516	0.888
DB00477	125853	0.888
DB00481	155255	0.888
DB00482	601626	0.888
DB00530	176807	0.888
DB00589	181500	0.888
DB00712	137215	0.888
DB00741	601626	0.888
DB00908	176100	0.888
DB01029	601665	0.888
DB01050	137800	0.888
DB01115	104300	0.888
DB01151	608446	0.888
DB01185	109800	0.888
DB00245	143465	0.886
DB00276	194070	0.886
DB00407	600880	0.886
DB00412	114550	0.886
DB00635	211980	0.886
DB00635	608516	0.886
DB00642	260350	0.886
DB00704	608446	0.886
DB00829	103780	0.886
DB00851	114550	0.886
DB00907	114480	0.886
DB01184	104300	0.886
DB01196	189800	0.886
DB01229	601367	0.886
DB01268	114500	0.886
DB00276	176807	0.884
DB00396	211980	0.884
DB00469	604302	0.884
DB00523	137215	0.884
DB00530	152700	0.884
DB00573	604302	0.884
DB00635	114550	0.884
DB00696	608516	0.884
DB00784	133239	0.884
DB00788	137215	0.884
DB00795	211980	0.884
DB01100	608516	0.884
DB01196	114550	0.884
DB01248	605027	0.884
DB01283	604302	0.884
DB00122	104300	0.882
DB00255	188050	0.882
DB00255	254500	0.882
DB00332	608446	0.882
DB00368	171300	0.882
DB00465	600807	0.882
DB00523	157300	0.882
DB00554	137215	0.882
DB00570	254500	0.882
DB00635	600880	0.882
DB00704	164230	0.882
DB00788	601626	0.882
DB00834	211980	0.882
DB01050	254450	0.882
DB01233	608446	0.882
DB01242	608446	0.882
DB01255	606963	0.882
DB00191	125853	0.88
DB00316	133239	0.88
DB00619	109800	0.88
DB00675	103780	0.88
DB00953	608446	0.88
DB00977	167000	0.88
DB01017	114550	0.88
DB01156	164230	0.88
DB01221	103780	0.88
DB01259	259500	0.88
DB01393	104300	0.88
DB00188	157300	0.878
DB00255	601367	0.878
DB00266	259500	0.878
DB00402	181500	0.878
DB00530	109800	0.878
DB00570	600274	0.878
DB00605	144700	0.878
DB00783	608516	0.878
DB00907	104300	0.878
DB01169	275355	0.878
DB01182	126200	0.878
DB01239	164230	0.878
DB00316	137215	0.876
DB00351	114480	0.876
DB00461	254450	0.876
DB00465	133239	0.876
DB00476	103780	0.876
DB00749	176807	0.876
DB00812	133239	0.876
DB00907	125853	0.876
DB01050	607507	0.876
DB01065	608089	0.876
DB01156	157300	0.876
DB01200	600274	0.876
DB01411	157300	0.876
DB02546	114500	0.876
DB00242	109800	0.874
DB00247	125853	0.874
DB00285	600807	0.874
DB00290	137800	0.874
DB00445	155255	0.874
DB00465	266600	0.874
DB00476	164230	0.874
DB00482	156240	0.874
DB00499	608446	0.874
DB00570	104300	0.874
DB00603	189800	0.874
DB00608	266600	0.874
DB00656	608446	0.874
DB00694	167000	0.874
DB00741	608089	0.874
DB00784	266600	0.874
DB00995	114480	0.874
DB01065	109800	0.874
DB01151	103780	0.874
DB01174	114480	0.874
DB01185	259500	0.874
DB01229	104300	0.874
DB01242	181500	0.874
DB01254	157300	0.874
DB01255	260350	0.874
DB01259	156240	0.874
DB01393	259500	0.874
DB01394	266600	0.874
DB01403	608446	0.874
DB00380	176807	0.872
DB00402	164230	0.872
DB00461	607507	0.872
DB00570	182940	0.872
DB00571	114480	0.872
DB00656	600807	0.872
DB00696	164230	0.872
DB00741	104300	0.872
DB00783	601626	0.872
DB00784	601626	0.872
DB00814	254450	0.872
DB01182	259500	0.872
DB01283	601367	0.872
DB01623	104300	0.872
DB00307	608446	0.87
DB00465	601626	0.87
DB00675	125853	0.87
DB00675	601367	0.87
DB00704	608516	0.87
DB00829	608516	0.87
DB00831	104300	0.87
DB00851	167000	0.87
DB00907	601665	0.87
DB00933	104300	0.87
DB01017	125853	0.87
DB01041	275355	0.87
DB01185	125853	0.87
DB01296	604302	0.87
DB01406	189800	0.87
DB04842	104300	0.87
DB00276	608446	0.868
DB00289	188890	0.868
DB00367	144700	0.868
DB00408	104300	0.868
DB00541	104300	0.868
DB00783	156240	0.868
DB00788	211980	0.868
DB00904	164230	0.868
DB01050	601665	0.868
DB01142	188890	0.868
DB01149	125853	0.868
DB01259	109800	0.868
DB01259	608089	0.868
DB01283	266600	0.868
DB01411	609423	0.868
DB02546	167000	0.868
DB00216	608446	0.866
DB00242	600880	0.866
DB00244	176807	0.866
DB00293	137215	0.866
DB00316	152700	0.866
DB00321	608446	0.866
DB00530	601626	0.866
DB00579	608446	0.866
DB00603	188050	0.866
DB00623	164230	0.866
DB00635	167000	0.866
DB00675	152700	0.866
DB00795	260350	0.866
DB00834	601626	0.866
DB00917	608446	0.866
DB00960	164230	0.866
DB01050	601367	0.866
DB01184	181500	0.866
DB01186	600807	0.866
DB01254	167000	0.866
DB01288	608446	0.866
DB01394	259500	0.866
DB01435	254450	0.866
DB01608	164230	0.866
DB00246	157300	0.864
DB00273	608516	0.864
DB00276	605027	0.864
DB00391	104300	0.864
DB00391	164230	0.864
DB00466	188470	0.864
DB00466	601626	0.864
DB00481	189800	0.864
DB00481	601665	0.864
DB00530	259500	0.864
DB00588	167000	0.864
DB00605	176807	0.864
DB00831	164230	0.864
DB00929	114500	0.864
DB00936	157300	0.864
DB01069	164230	0.864
DB01185	275355	0.864
DB00242	114480	0.862
DB00367	176807	0.862
DB00675	167000	0.862
DB00712	144700	0.862
DB00712	601626	0.862
DB00734	103780	0.862
DB00788	109800	0.862
DB00788	144700	0.862
DB00795	109800	0.862
DB00875	157300	0.862
DB00904	600807	0.862
DB00977	601626	0.862
DB01041	182940	0.862
DB01288	157300	0.862
DB01393	114480	0.862
DB00227	114500	0.86
DB00255	103780	0.86
DB00255	164230	0.86
DB00422	601665	0.86
DB00499	167000	0.86
DB00523	608446	0.86
DB00668	157300	0.86
DB00694	176807	0.86
DB00995	601626	0.86
DB01185	601626	0.86
DB01186	181500	0.86
DB02546	156240	0.86
DB00098	104300	0.858
DB00215	181500	0.858
DB00285	104300	0.858
DB00321	600807	0.858
DB00421	176807	0.858
DB00482	275355	0.858
DB00570	607507	0.858
DB00630	176807	0.858
DB00694	608446	0.858
DB01017	260350	0.858
DB01065	167000	0.858
DB01100	104300	0.858
DB01100	164230	0.858
DB01142	103780	0.858
DB01191	181500	0.858
DB01200	157300	0.858
DB01234	104300	0.858
DB01403	157300	0.858
DB01452	211980	0.858
DB00244	109800	0.856
DB00255	211980	0.856
DB00281	157300	0.856
DB00316	601367	0.856
DB00363	143465	0.856
DB00459	608446	0.856
DB00477	608516	0.856
DB00523	194070	0.856
DB00530	189800	0.856
DB00554	114500	0.856
DB00571	103780	0.856
DB00679	608516	0.856
DB00715	600807	0.856
DB00749	137215	0.856
DB00834	608089	0.856
DB00851	137800	0.856
DB00929	114480	0.856
DB00995	176807	0.856
DB01234	114500	0.856
DB00327	182940	0.854
DB00373	157300	0.854
DB00465	137215	0.854
DB00466	137800	0.854
DB00481	164230	0.854
DB00598	104300	0.854
DB00619	188470	0.854
DB00635	601367	0.854
DB00668	143465	0.854
DB00675	601626	0.854
DB00734	125853	0.854
DB00784	137215	0.854
DB00813	211980	0.854
DB00842	164230	0.854
DB00898	114480	0.854
DB01001	157300	0.854
DB01076	176807	0.854
DB01185	601367	0.854
DB01186	164230	0.854
DB01196	155255	0.854
DB01196	601665	0.854
DB00191	600807	0.852
DB00293	167000	0.852
DB00328	219700	0.852
DB00457	608446	0.852
DB00461	608446	0.852
DB00481	601626	0.852
DB00641	260350	0.852
DB00675	600880	0.852
DB00712	254450	0.852
DB00741	260350	0.852
DB00814	266600	0.852
DB00918	608446	0.852
DB00945	601626	0.852
DB00977	254450	0.852
DB00977	601665	0.852
DB00998	608446	0.852
DB01043	600807	0.852
DB01063	164230	0.852
DB01085	143465	0.852
DB01169	144700	0.852
DB01394	260350	0.852
DB01406	254500	0.852
DB00246	143465	0.85
DB00247	181500	0.85
DB00289	600807	0.85
DB00334	157300	0.85
DB00367	114480	0.85
DB00398	109800	0.85
DB00422	125853	0.85
DB00477	176807	0.85
DB00499	155255	0.85
DB00523	260350	0.85
DB00569	188050	0.85
DB00635	137800	0.85
DB00770	114500	0.85
DB00783	600880	0.85
DB00784	109800	0.85
DB00784	604302	0.85
DB00795	114550	0.85
DB00814	152700	0.85
DB00852	600807	0.85
DB00977	259500	0.85
DB01041	187950	0.85
DB01050	167000	0.85
DB01085	608446	0.85
DB01169	608446	0.85
DB01185	104300	0.85
DB01224	125853	0.85
DB01248	275355	0.85
DB01403	600274	0.85
DB01435	157300	0.85
DB01435	266600	0.85
DB00264	222100	0.848
DB00332	143465	0.848
DB00334	125853	0.848
DB00363	104300	0.848
DB00367	103780	0.848
DB00411	143465	0.848
DB00465	109800	0.848
DB00481	125853	0.848
DB00499	125853	0.848
DB00530	601367	0.848
DB00603	254450	0.848
DB00814	601626	0.848
DB01029	114500	0.848
DB01182	606963	0.848
DB01196	109800	0.848
DB01287	181500	0.848
DB01544	164230	0.848
DB01544	181500	0.848
DB01618	157300	0.848
DB04841	600807	0.848
DB00242	176807	0.846
DB00290	260350	0.846
DB00371	103780	0.846
DB00397	171300	0.846
DB00465	604302	0.846
DB00476	143465	0.846
DB00476	181500	0.846
DB00482	266600	0.846
DB00482	600807	0.846
DB00554	601367	0.846
DB00675	189800	0.846
DB00683	103780	0.846
DB00770	114480	0.846
DB00795	125853	0.846
DB00810	143465	0.846
DB00842	211980	0.846
DB00848	260350	0.846
DB00945	254450	0.846
DB01029	114480	0.846
DB01105	143465	0.846
DB01202	606963	0.846
DB01254	211980	0.846
DB01268	188470	0.846
DB00186	608446	0.844
DB00244	254450	0.844
DB00273	608446	0.844
DB00313	600807	0.844
DB00554	601626	0.844
DB00603	600880	0.844
DB00675	259500	0.844
DB00692	601367	0.844
DB00842	167000	0.844
DB01065	114480	0.844
DB01185	114550	0.844
DB01268	601626	0.844
DB01283	157300	0.844
DB02546	275355	0.844
DB00247	104300	0.842
DB00307	600807	0.842
DB00351	167000	0.842
DB00412	259500	0.842
DB00571	189800	0.842
DB00605	254450	0.842
DB00814	137215	0.842
DB00850	601367	0.842
DB00908	164230	0.842
DB01083	114550	0.842
DB01185	114500	0.842
DB01185	189800	0.842
DB01191	608446	0.842
DB01267	600274	0.842
DB01394	156240	0.842
DB01394	605027	0.842
DB00091	176807	0.84
DB00227	137800	0.84
DB00273	114480	0.84
DB00297	601367	0.84
DB00404	164230	0.84
DB00490	166710	0.84
DB00715	103780	0.84
DB00715	601665	0.84
DB00755	109800	0.84
DB00814	182940	0.84
DB00850	103780	0.84
DB00908	606963	0.84
DB01029	157300	0.84
DB01185	133239	0.84
DB01196	125853	0.84
DB04786	137215	0.84
DB00307	194070	0.838
DB00351	211980	0.838
DB00412	109800	0.838
DB00445	260350	0.838
DB00480	600807	0.838
DB00499	260350	0.838
DB00603	125853	0.838
DB00675	133239	0.838
DB00712	211980	0.838
DB01009	157300	0.838
DB01067	104300	0.838
DB01148	607208	0.838
DB01185	156240	0.838
DB01200	104300	0.838
DB01234	109800	0.838
DB01239	157300	0.838
DB01242	157300	0.838
DB00201	600807	0.836
DB00247	601665	0.836
DB00285	601367	0.836
DB00402	607208	0.836
DB00458	103780	0.836
DB00469	266600	0.836
DB00523	259500	0.836
DB00530	608089	0.836
DB00540	103780	0.836
DB00570	155255	0.836
DB00573	266600	0.836
DB00603	114500	0.836
DB00679	157300	0.836
DB00755	156240	0.836
DB00783	188050	0.836
DB00814	144700	0.836
DB00877	259500	0.836
DB00934	164230	0.836
DB00977	211980	0.836
DB01077	608516	0.836
DB01149	103780	0.836
DB01254	176807	0.836
DB01288	104300	0.836
DB01393	157300	0.836
DB01406	164230	0.836
DB00195	601367	0.834
DB00295	167000	0.834
DB00316	260350	0.834
DB00399	259500	0.834
DB00409	164230	0.834
DB00461	137215	0.834
DB00481	152700	0.834
DB00481	600880	0.834
DB00499	114500	0.834
DB00586	157300	0.834
DB00586	211980	0.834
DB00635	607507	0.834
DB00688	609532	0.834
DB00741	109800	0.834
DB00795	176807	0.834
DB00813	609423	0.834
DB00841	601367	0.834
DB00945	114550	0.834
DB01029	211980	0.834
DB01065	125853	0.834
DB01142	157300	0.834
DB01224	157300	0.834
DB01406	109800	0.834
DB01580	601367	0.834
DB04841	608446	0.834
DB00290	259500	0.832
DB00328	601665	0.832
DB00351	104300	0.832
DB00421	114480	0.832
DB00431	114500	0.832
DB00586	176807	0.832
DB00619	608089	0.832
DB00675	608516	0.832
DB00715	601367	0.832
DB00788	601367	0.832
DB00877	211980	0.832
DB00966	211980	0.832
DB01104	104300	0.832
DB01151	157300	0.832
DB01248	104300	0.832
DB01287	608446	0.832
DB00277	125853	0.83
DB00295	609423	0.83
DB00412	260350	0.83
DB00612	189800	0.83
DB00641	259500	0.83
DB00794	188890	0.83
DB00812	137215	0.83
DB00842	260350	0.83
DB00875	600274	0.83
DB01184	609532	0.83
DB01186	601665	0.83
DB01242	143465	0.83
DB00244	114550	0.828
DB00255	152700	0.828
DB00266	114550	0.828
DB00307	155255	0.828
DB00328	260350	0.828
DB00333	114550	0.828
DB00598	600807	0.828
DB00608	609423	0.828
DB00668	137215	0.828
DB00668	189800	0.828
DB00679	608446	0.828
DB00851	254450	0.828
DB00862	157300	0.828
DB00908	607208	0.828
DB01065	189800	0.828
DB01151	114480	0.828
DB01185	600880	0.828
DB01191	600807	0.828
DB01195	601367	0.828
DB01239	104300	0.828
DB01268	608089	0.828
DB01394	275355	0.828
DB01409	600807	0.828
DB01618	608446	0.828
DB00098	606963	0.826
DB00295	109800	0.826
DB00367	254450	0.826
DB00372	181500	0.826
DB00469	176807	0.826
DB00475	607208	0.826
DB00541	600274	0.826
DB00573	176807	0.826
DB00712	608446	0.826
DB00749	157300	0.826
DB01029	144700	0.826
DB01065	600880	0.826
DB01136	157300	0.826
DB01185	166710	0.826
DB01239	608446	0.826
DB01394	601626	0.826
DB00019	176807	0.824
DB00162	114480	0.824
DB00252	104300	0.824
DB00289	606963	0.824
DB00327	219700	0.824
DB00363	157300	0.824
DB00380	194070	0.824
DB00431	211980	0.824
DB00481	114550	0.824
DB00523	155255	0.824
DB00554	600807	0.824
DB00603	156240	0.824
DB00694	114480	0.824
DB00712	114500	0.824
DB00773	133239	0.824
DB00788	114500	0.824
DB00813	103780	0.824
DB00851	211980	0.824
DB00975	189800	0.824
DB01065	260350	0.824
DB01248	157300	0.824
DB01394	137215	0.824
DB01406	600807	0.824
DB00122	114480	0.822
DB00244	157300	0.822
DB00255	125853	0.822
DB00255	137800	0.822
DB00307	167000	0.822
DB00445	194070	0.822
DB00554	182940	0.822
DB00641	109800	0.822
DB00852	171300	0.822
DB00877	260350	0.822
DB00945	211980	0.822
DB01169	608089	0.822
DB01174	167000	0.822
DB01174	275355	0.822
DB01183	167000	0.822
DB01234	254450	0.822
DB01394	133239	0.822
DB00244	125853	0.82
DB00252	608446	0.82
DB00289	259500	0.82
DB00318	608446	0.82
DB00370	608446	0.82
DB00380	155255	0.82
DB00461	109800	0.82
DB00480	167000	0.82
DB00481	137800	0.82
DB00603	155255	0.82
DB00659	608516	0.82
DB00749	144700	0.82
DB00813	607208	0.82
DB00925	137215	0.82
DB01065	176100	0.82
DB01105	608516	0.82
DB01151	607208	0.82
DB01229	194070	0.82
DB01254	260350	0.82
DB01406	211980	0.82
DB00252	167000	0.818
DB00255	259500	0.818
DB00266	137800	0.818
DB00295	157300	0.818
DB00316	256700	0.818
DB00351	125853	0.818
DB00454	600807	0.818
DB00523	114550	0.818
DB00603	601626	0.818
DB00741	254500	0.818
DB00850	189800	0.818
DB00875	608516	0.818
DB00918	164230	0.818
DB00921	157300	0.818
DB00933	157300	0.818
DB00977	194070	0.818
DB00998	164230	0.818
DB01174	608446	0.818
DB02546	601626	0.818
DB04842	157300	0.818
DB00245	608516	0.816
DB00289	164230	0.816
DB00307	109800	0.816
DB00370	157300	0.816
DB00393	600807	0.816
DB00396	109800	0.816
DB00458	607208	0.816
DB00465	144700	0.816
DB00499	166710	0.816
DB00523	600880	0.816
DB00541	600880	0.816
DB00570	608089	0.816
DB00603	103780	0.816
DB00783	176100	0.816
DB00784	144700	0.816
DB00814	604302	0.816
DB00907	103780	0.816
DB00921	181500	0.816
DB00977	137215	0.816
DB01041	188050	0.816
DB01182	600263	0.816
DB01185	180300	0.816
DB01239	600807	0.816
DB01623	157300	0.816
DB00134	167000	0.814
DB00191	104300	0.814
DB00191	600880	0.814
DB00201	606963	0.814
DB00276	260350	0.814
DB00333	600807	0.814
DB00334	127750	0.814
DB00441	137215	0.814
DB00575	600274	0.814
DB00641	114480	0.814
DB00749	600807	0.814
DB00795	254450	0.814
DB00842	114500	0.814
DB00921	211980	0.814
DB00945	104300	0.814
DB01021	176100	0.814
DB01233	104300	0.814
DB01394	109800	0.814
DB04841	104300	0.814
DB00050	114480	0.812
DB00098	610424	0.812
DB00122	167000	0.812
DB00380	211980	0.812
DB00461	157300	0.812
DB00741	103780	0.812
DB00773	157300	0.812
DB00814	601367	0.812
DB00875	608446	0.812
DB01104	600807	0.812
DB01196	260350	0.812
DB01234	103780	0.812
DB01254	109800	0.812
DB01394	600880	0.812
DB00122	114500	0.81
DB00126	167000	0.81
DB00321	104300	0.81
DB00482	604302	0.81
DB00554	152700	0.81
DB00784	114550	0.81
DB00788	114550	0.81
DB00907	600880	0.81
DB01024	182940	0.81
DB01043	608446	0.81
DB01136	114480	0.81
DB01136	152700	0.81
DB01169	152700	0.81
DB01196	275355	0.81
DB01242	103780	0.81
DB01393	260350	0.81
DB01394	608089	0.81
DB02546	256700	0.81
DB00188	608089	0.808
DB00255	156240	0.808
DB00277	608446	0.808
DB00328	167000	0.808
DB00351	159900	0.808
DB00408	164230	0.808
DB00412	157300	0.808
DB00445	157300	0.808
DB00458	601665	0.808
DB00461	601626	0.808
DB00477	103780	0.808
DB00523	600807	0.808
DB00570	156240	0.808
DB00603	260350	0.808
DB00641	167000	0.808
DB00661	157300	0.808
DB01041	155255	0.808
DB01043	114480	0.808
DB01050	604302	0.808
DB01067	601626	0.808
DB01185	604302	0.808
DB01254	601626	0.808
DB01255	166710	0.808
DB01435	133239	0.808
DB01618	600807	0.808
DB01618	601367	0.808
DB00247	103780	0.806
DB00252	114500	0.806
DB00281	211980	0.806
DB00315	601367	0.806
DB00334	114480	0.806
DB00358	181500	0.806
DB00396	144700	0.806
DB00396	188050	0.806
DB00409	157300	0.806
DB00441	137800	0.806
DB00459	114480	0.806
DB00489	601367	0.806
DB00499	259500	0.806
DB00523	607507	0.806
DB00612	104300	0.806
DB00656	601367	0.806
DB00715	125853	0.806
DB00715	143465	0.806
DB00893	610424	0.806
DB00925	600807	0.806
DB00977	104300	0.806
DB01185	610424	0.806
DB01259	155255	0.806
DB01268	114550	0.806
DB01296	114480	0.806
DB01623	164230	0.806
DB00252	260350	0.804
DB00318	166710	0.804
DB00333	109800	0.804
DB00373	104300	0.804
DB00393	176807	0.804
DB00411	609423	0.804
DB00480	114500	0.804
DB00499	608089	0.804
DB00619	259500	0.804
DB00635	259500	0.804
DB00642	114550	0.804
DB00688	211980	0.804
DB00704	114480	0.804
DB00783	133239	0.804
DB00783	164230	0.804
DB00812	114500	0.804
DB00812	600807	0.804
DB00933	608446	0.804
DB01001	104300	0.804
DB01065	188050	0.804
DB01151	181500	0.804
DB01234	607507	0.804
DB01273	189800	0.804
DB01288	181500	0.804
DB01407	600807	0.804
DB04842	608446	0.804
DB00188	137215	0.802
DB00244	144700	0.802
DB00276	211980	0.802
DB00321	211980	0.802
DB00370	103780	0.802
DB00387	608516	0.802
DB00408	157300	0.802
DB00412	114500	0.802
DB00477	114480	0.802
DB00480	180300	0.802
DB00481	103780	0.802
DB00481	156240	0.802
DB00514	187500	0.802
DB00619	254450	0.802
DB00818	180300	0.802
DB00907	189800	0.802
DB00945	137800	0.802
DB00977	133239	0.802
DB01041	189800	0.802
DB01065	114550	0.802
DB01067	114480	0.802
DB01076	259500	0.802
DB01182	605027	0.802
DB01406	114500	0.802
DB00264	114480	0.8
DB00380	608446	0.8
DB00422	600880	0.8
DB00541	188470	0.8
DB00608	114550	0.8
DB00612	114480	0.8
DB00635	155255	0.8
DB00675	156240	0.8
DB00715	607208	0.8
DB00741	155255	0.8
DB00795	156240	0.8
DB00842	104300	0.8
DB01050	259500	0.8
DB01065	601367	0.8
DB01067	211980	0.8
DB01067	608446	0.8
DB01196	259500	0.8
DB01254	259500	0.8
DB01268	155255	0.8
DB01394	176807	0.8
DB00122	259500	0.798
DB00307	114550	0.798
DB00458	125853	0.798
DB00458	600807	0.798
DB00481	176100	0.798
DB00481	601367	0.798
DB00603	152700	0.798
DB00619	260350	0.798
DB00745	608446	0.798
DB00812	608446	0.798
DB00908	605027	0.798
DB01029	180300	0.798
DB01174	608516	0.798
DB01248	155255	0.798
DB01407	157300	0.798
DB00162	167000	0.796
DB00191	211980	0.796
DB00252	152700	0.796
DB00285	600263	0.796
DB00380	167000	0.796
DB00409	104300	0.796
DB00422	104300	0.796
DB00424	167000	0.796
DB00480	609423	0.796
DB00482	608089	0.796
DB00499	601626	0.796
DB00540	114480	0.796
DB00575	601367	0.796
DB00605	604302	0.796
DB00608	260350	0.796
DB00640	601665	0.796
DB00675	275355	0.796
DB00749	254450	0.796
DB00749	254500	0.796
DB00752	103780	0.796
DB00784	114500	0.796
DB01037	103780	0.796
DB01050	133239	0.796
DB01169	600274	0.796
DB01183	125853	0.796
DB01544	103780	0.796
DB01577	601665	0.796
DB00227	109800	0.794
DB00276	114500	0.794
DB00391	608516	0.794
DB00399	114500	0.794
DB00408	143465	0.794
DB00412	167000	0.794
DB00458	114480	0.794
DB00465	114500	0.794
DB00612	222100	0.794
DB00656	103780	0.794
DB00668	607208	0.794
DB00734	157300	0.794
DB00747	607208	0.794
DB00755	125853	0.794
DB00795	194070	0.794
DB00834	608446	0.794
DB00966	601626	0.794
DB01029	167000	0.794
DB01029	176807	0.794
DB01029	266600	0.794
DB01063	126200	0.794
DB01185	254450	0.794
DB01200	189800	0.794
DB01268	187950	0.794
DB01435	608446	0.794
DB00170	259500	0.792
DB00186	114550	0.792
DB00266	167000	0.792
DB00293	109800	0.792
DB00333	114480	0.792
DB00373	181500	0.792
DB00387	607208	0.792
DB00402	103780	0.792
DB00440	144700	0.792
DB00441	155255	0.792
DB00481	133239	0.792
DB00608	254450	0.792
DB00612	606963	0.792
DB00694	114500	0.792
DB00694	133239	0.792
DB00812	604302	0.792
DB00842	137800	0.792
DB00907	606963	0.792
DB01001	181500	0.792
DB01017	211980	0.792
DB01069	104300	0.792
DB01069	600807	0.792
DB01105	157300	0.792
DB01196	166710	0.792
DB01248	156240	0.792
DB00289	608516	0.79
DB00316	137800	0.79
DB00332	607208	0.79
DB00342	608446	0.79
DB00387	164230	0.79
DB00398	187950	0.79
DB00399	605027	0.79
DB00477	600274	0.79
DB00523	167000	0.79
DB00530	194070	0.79
DB00541	176100	0.79
DB00554	256700	0.79
DB00603	176100	0.79
DB00635	609423	0.79
DB00642	137800	0.79
DB00668	164230	0.79
DB00675	104300	0.79
DB00712	601367	0.79
DB00834	601367	0.79
DB00945	256700	0.79
DB01143	114500	0.79
DB01149	143465	0.79
DB01229	157300	0.79
DB01234	155255	0.79
DB01234	259500	0.79
DB01247	164230	0.79
DB00242	114500	0.788
DB00242	114550	0.788
DB00255	260350	0.788
DB00318	167000	0.788
DB00351	114550	0.788
DB00372	104300	0.788
DB00376	164230	0.788
DB00502	103780	0.788
DB00570	137215	0.788
DB00594	606764	0.788
DB00605	137215	0.788
DB00641	211980	0.788
DB00642	194070	0.788
DB00668	181500	0.788
DB00715	606963	0.788
DB00767	164230	0.788
DB00794	103780	0.788
DB00794	143465	0.788
DB00917	114550	0.788
DB01115	164230	0.788
DB01149	188890	0.788
DB01151	188890	0.788
DB01186	104300	0.788
DB01229	260350	0.788
DB01254	187950	0.788
DB00019	137215	0.786
DB00244	211980	0.786
DB00255	601626	0.786
DB00465	114550	0.786
DB00480	109800	0.786
DB00481	254450	0.786
DB00523	109800	0.786
DB00594	608516	0.786
DB00605	167000	0.786
DB00675	256700	0.786
DB00679	189800	0.786
DB00694	155255	0.786
DB00694	211980	0.786
DB00740	126200	0.786
DB00741	166710	0.786
DB00741	259500	0.786
DB00813	600807	0.786
DB00824	157300	0.786
DB00966	157300	0.786
DB01017	601367	0.786
DB01041	166710	0.786
DB01183	608089	0.786
DB01224	114480	0.786
DB01254	608089	0.786
DB01259	137800	0.786
DB01267	608446	0.786
DB01296	104300	0.786
DB01296	600807	0.786
DB00126	608089	0.784
DB00170	114480	0.784
DB00184	181500	0.784
DB00227	176807	0.784
DB00264	606963	0.784
DB00266	114500	0.784
DB00295	137215	0.784
DB00368	157300	0.784
DB00391	157300	0.784
DB00399	260350	0.784
DB00502	157300	0.784
DB00570	152700	0.784
DB00749	266600	0.784
DB00755	137800	0.784
DB00842	109800	0.784
DB00851	155255	0.784
DB00966	114500	0.784
DB00977	144700	0.784
DB01009	152700	0.784
DB01041	109800	0.784
DB01065	181500	0.784
DB01065	601665	0.784
DB01235	219700	0.784
DB01236	607507	0.784
DB01254	155255	0.784
DB01608	608516	0.784
DB00019	114500	0.782
DB00184	114500	0.782
DB00246	125853	0.782
DB00316	607507	0.782
DB00368	601367	0.782
DB00398	275355	0.782
DB00481	275355	0.782
DB00554	254500	0.782
DB00619	194070	0.782
DB00622	157300	0.782
DB00642	211980	0.782
DB00679	601665	0.782
DB00915	181500	0.782
DB00918	114480	0.782
DB00977	152700	0.782
DB00977	254500	0.782
DB00998	114480	0.782
DB01017	259500	0.782
DB01221	609532	0.782
DB01254	137215	0.782
DB01296	125853	0.782
DB01394	256700	0.782
DB01394	601367	0.782
DB00255	600880	0.78
DB00273	600807	0.78
DB00313	164230	0.78
DB00530	133239	0.78
DB00575	157300	0.78
DB00602	606963	0.78
DB00642	114500	0.78
DB00749	607507	0.78
DB00755	275355	0.78
DB00755	607507	0.78
DB00770	260350	0.78
DB00814	211980	0.78
DB00877	167000	0.78
DB00945	176807	0.78
DB01148	114480	0.78
DB01174	103780	0.78
DB01174	104300	0.78
DB01185	254500	0.78
DB01235	181500	0.78
DB01267	143465	0.78
DB01435	600807	0.78
DB01576	608516	0.78
DB02546	608089	0.78
DB00470	114500	0.778
DB00499	137800	0.778
DB00554	144700	0.778
DB00712	156240	0.778
DB00783	275355	0.778
DB00843	181500	0.778
DB00945	607507	0.778
DB00960	103780	0.778
DB00995	114550	0.778
DB01041	194070	0.778
DB01041	604302	0.778
DB01185	137800	0.778
DB01250	604302	0.778
DB01406	144700	0.778
DB01406	155255	0.778
DB01608	600274	0.778
DB00134	219700	0.776
DB00244	180300	0.776
DB00313	608446	0.776
DB00316	211980	0.776
DB00371	164230	0.776
DB00380	137215	0.776
DB00441	259500	0.776
DB00481	259500	0.776
DB00540	181500	0.776
DB00603	601665	0.776
DB00675	166710	0.776
DB00704	607208	0.776
DB00741	604302	0.776
DB00749	219700	0.776
DB00788	256700	0.776
DB00875	600807	0.776
DB01024	152700	0.776
DB01105	600807	0.776
DB01136	601626	0.776
DB01186	114480	0.776
DB01191	103780	0.776
DB01255	610424	0.776
DB01287	143465	0.776
DB01296	137800	0.776
DB00188	605027	0.774
DB00246	104300	0.774
DB00372	609532	0.774
DB00570	605027	0.774
DB00588	601626	0.774
DB00656	114480	0.774
DB00661	194070	0.774
DB00675	164230	0.774
DB00822	211980	0.774
DB00831	103780	0.774
DB01065	600807	0.774
DB01577	600807	0.774
DB04844	181500	0.774
DB00244	156240	0.772
DB00289	608446	0.772
DB00295	103780	0.772
DB00450	609532	0.772
DB00461	211980	0.772
DB00605	600807	0.772
DB00608	125853	0.772
DB00734	137800	0.772
DB00795	144700	0.772
DB00904	211980	0.772
DB00977	275355	0.772
DB01024	601859	0.772
DB01041	125853	0.772
DB01050	109800	0.772
DB01104	601367	0.772
DB01183	601665	0.772
DB01191	171300	0.772
DB01238	600274	0.772
DB01577	104300	0.772
DB01577	600880	0.772
DB01579	143465	0.772
DB04841	181500	0.772
DB00022	610424	0.77
DB00104	610424	0.77
DB00195	606963	0.77
DB00276	155255	0.77
DB00295	164230	0.77
DB00333	157300	0.77
DB00367	211980	0.77
DB00575	171300	0.77
DB00594	601367	0.77
DB00603	608516	0.77
DB00612	137215	0.77
DB00749	211980	0.77
DB00841	606963	0.77
DB00852	601367	0.77
DB01035	126200	0.77
DB01041	266600	0.77
DB01069	608446	0.77
DB01085	607208	0.77
DB01234	189800	0.77
DB01238	125853	0.77
DB01436	211980	0.77
DB01580	606963	0.77
DB01623	143465	0.77
DB00333	182940	0.768
DB00351	608446	0.768
DB00396	254500	0.768
DB00412	176807	0.768
DB00454	608446	0.768
DB00482	609423	0.768
DB00586	114500	0.768
DB00603	259500	0.768
DB00608	605027	0.768
DB00712	256700	0.768
DB00741	254450	0.768
DB00773	152700	0.768
DB00788	133239	0.768
DB00814	260350	0.768
DB00898	164230	0.768
DB00904	167000	0.768
DB00929	260350	0.768
DB00933	601665	0.768
DB00936	260350	0.768
DB01065	137800	0.768
DB01067	114500	0.768
DB01174	137800	0.768
DB01174	608089	0.768
DB01191	143465	0.768
DB01255	188050	0.768
DB01259	133239	0.768
DB01283	607507	0.768
DB04842	601665	0.768
DB04844	166710	0.768
DB00098	219700	0.766
DB00318	181500	0.766
DB00373	608516	0.766
DB00376	608516	0.766
DB00391	608446	0.766
DB00398	194070	0.766
DB00461	114500	0.766
DB00476	166710	0.766
DB00502	609532	0.766
DB00586	171300	0.766
DB00590	171300	0.766
DB00598	601665	0.766
DB00659	189800	0.766
DB00767	608516	0.766
DB00810	600807	0.766
DB00810	608516	0.766
DB00925	601367	0.766
DB01001	608516	0.766
DB01162	171300	0.766
DB01185	608516	0.766
DB01411	254450	0.766
DB02546	254500	0.766
DB00122	260350	0.764
DB00126	275355	0.764
DB00318	126200	0.764
DB00327	126200	0.764
DB00388	171300	0.764
DB00454	114480	0.764
DB00465	601367	0.764
DB00530	155255	0.764
DB00540	104300	0.764
DB00598	601367	0.764
DB00605	219700	0.764
DB00675	254450	0.764
DB00806	601665	0.764
DB00814	157300	0.764
DB00822	114550	0.764
DB00851	137215	0.764
DB00915	600807	0.764
DB00921	126200	0.764
DB01196	157300	0.764
DB01196	254500	0.764
DB01268	259500	0.764
DB01406	601626	0.764
DB01436	167000	0.764
DB01618	600274	0.764
DB02546	109800	0.764
DB00188	156240	0.762
DB00227	211980	0.762
DB00247	114480	0.762
DB00316	604302	0.762
DB00376	607208	0.762
DB00482	219700	0.762
DB00530	275355	0.762
DB00588	114480	0.762
DB00588	211980	0.762
DB00594	159900	0.762
DB00603	164230	0.762
DB00608	219700	0.762
DB00635	137215	0.762
DB00675	180300	0.762
DB00704	176807	0.762
DB00749	256700	0.762
DB00767	607208	0.762
DB00822	137215	0.762
DB01065	259500	0.762
DB01115	144700	0.762
DB01143	157300	0.762
DB01186	125853	0.762
DB01186	176807	0.762
DB01196	601626	0.762
DB01435	114500	0.762
DB02546	606963	0.762
DB00126	157300	0.76
DB00276	137215	0.76
DB00380	256700	0.76
DB00396	259500	0.76
DB00481	181500	0.76
DB00499	608516	0.76
DB00541	171300	0.76
DB00635	187950	0.76
DB00712	254500	0.76
DB00741	156240	0.76
DB00773	105400	0.76
DB00907	610424	0.76
DB00921	103780	0.76
DB00953	601367	0.76
DB01156	601665	0.76
DB01169	188470	0.76
DB01393	176807	0.76
DB01406	259500	0.76
DB01577	188050	0.76
DB02546	600807	0.76
DB04844	152700	0.76
DB00465	152700	0.758
DB00619	133239	0.758
DB00652	211980	0.758
DB00712	133239	0.758
DB00715	114480	0.758
DB00893	164230	0.758
DB00929	254500	0.758
DB01041	256700	0.758
DB01041	600880	0.758
DB01083	167000	0.758
DB01174	164230	0.758
DB01185	155255	0.758
DB01248	601859	0.758
DB00188	600880	0.756
DB00217	157300	0.756
DB00276	114550	0.756
DB00289	166710	0.756
DB00328	194070	0.756
DB00351	126200	0.756
DB00441	194070	0.756
DB00454	104300	0.756
DB00523	114500	0.756
DB00603	166710	0.756
DB00605	125853	0.756
DB00605	254500	0.756
DB00619	157300	0.756
DB00642	608446	0.756
DB00653	608446	0.756
DB00696	189800	0.756
DB00741	114500	0.756
DB00749	114550	0.756
DB00755	600880	0.756
DB00784	211980	0.756
DB00812	114550	0.756
DB00834	126200	0.756
DB00907	109800	0.756
DB00933	600807	0.756
DB00977	103780	0.756
DB01073	254450	0.756
DB01104	600263	0.756
DB01185	152700	0.756
DB01283	254450	0.756
DB01409	607208	0.756
DB01608	143465	0.756
DB02546	608446	0.756
DB04842	600807	0.756
DB00126	194070	0.754
DB00181	114500	0.754
DB00316	167000	0.754
DB00481	180300	0.754
DB00603	133239	0.754
DB00635	103780	0.754
DB00784	601367	0.754
DB00795	167000	0.754
DB00814	600807	0.754
DB00834	189800	0.754
DB00834	266600	0.754
DB01077	608446	0.754
DB01184	600807	0.754
DB01198	164230	0.754
DB01233	609532	0.754
DB01296	176807	0.754
DB01364	143465	0.754
DB01394	194070	0.754
DB01435	601626	0.754
DB00122	137800	0.752
DB00307	259500	0.752
DB00333	137215	0.752
DB00404	607208	0.752
DB00412	194070	0.752
DB00445	259500	0.752
DB00450	600274	0.752
DB00461	600807	0.752
DB00477	601367	0.752
DB00541	182940	0.752
DB00554	266600	0.752
DB00704	114500	0.752
DB00784	156240	0.752
DB00862	219700	0.752
DB00893	608446	0.752
DB00917	187500	0.752
DB00975	600807	0.752
DB01065	114500	0.752
DB01068	133239	0.752
DB01148	601367	0.752
DB01169	605027	0.752
DB01234	600880	0.752
DB01576	600880	0.752
DB04841	608516	0.752
DB00134	211980	0.75
DB00313	211980	0.75
DB00398	133239	0.75
DB00445	256700	0.75
DB00554	607507	0.75
DB00594	189800	0.75
DB00623	143465	0.75
DB00656	189800	0.75
DB00814	256700	0.75
DB00877	114500	0.75
DB00945	254500	0.75
DB00952	601367	0.75
DB00977	164230	0.75
DB01037	181500	0.75
DB01065	155255	0.75
DB01234	194070	0.75
DB01238	157300	0.75
DB01247	171300	0.75
DB01296	188050	0.75
DB01436	176807	0.75
DB01452	157300	0.75
DB01623	601665	0.75
DB00227	259500	0.748
DB00328	254500	0.748
DB00398	254450	0.748
DB00398	600807	0.748
DB00489	606963	0.748
DB00490	608446	0.748
DB00603	137800	0.748
DB00745	103780	0.748
DB00749	182940	0.748
DB00788	254500	0.748
DB00813	164230	0.748
DB00937	188890	0.748
DB00995	114500	0.748
DB01009	176807	0.748
DB01029	137215	0.748
DB01029	601626	0.748
DB01050	189800	0.748
DB01169	187950	0.748
DB01235	102200	0.748
DB01296	189800	0.748
DB01296	601626	0.748
DB00008	180300	0.746
DB00290	114480	0.746
DB00313	114480	0.746
DB00328	609423	0.746
DB00334	608446	0.746
DB00367	608089	0.746
DB00396	156240	0.746
DB00411	601665	0.746
DB00490	103780	0.746
DB00588	601665	0.746
DB00602	275355	0.746
DB00605	182940	0.746
DB00608	137800	0.746
DB00630	109800	0.746
DB00661	125853	0.746
DB00668	176807	0.746
DB00688	180300	0.746
DB00694	256700	0.746
DB00850	143465	0.746
DB00915	211980	0.746
DB00936	137215	0.746
DB01017	608446	0.746
DB01035	180300	0.746
DB01050	182940	0.746
DB01083	608089	0.746
DB01136	181500	0.746
DB01151	600807	0.746
DB01169	166710	0.746
DB01169	266600	0.746
DB01169	604302	0.746
DB01169	608516	0.746
DB01183	188050	0.746
DB01200	601665	0.746
DB01267	157300	0.746
DB01364	601367	0.746
DB01392	164230	0.746
DB01393	109800	0.746
DB04844	103780	0.746
DB00188	171300	0.744
DB00255	166710	0.744
DB00276	109800	0.744
DB00281	114480	0.744
DB00289	157300	0.744
DB00328	182940	0.744
DB00367	604091	0.744
DB00371	143465	0.744
DB00397	157300	0.744
DB00408	608446	0.744
DB00461	167000	0.744
DB00480	259500	0.744
DB00571	606963	0.744
DB00612	601367	0.744
DB00752	181500	0.744
DB00834	109800	0.744
DB00925	143465	0.744
DB00925	188470	0.744
DB01009	254450	0.744
DB01076	260350	0.744
DB01097	609423	0.744
DB01174	176807	0.744
DB01184	164230	0.744
DB01224	601367	0.744
DB01235	143465	0.744
DB01235	157300	0.744
DB01247	608446	0.744
DB01267	601665	0.744
DB00182	157300	0.742
DB00281	114500	0.742
DB00307	607507	0.742
DB00315	114480	0.742
DB00351	137215	0.742
DB00351	260350	0.742
DB00396	114500	0.742
DB00502	189800	0.742
DB00541	180300	0.742
[truncated: 4,156 more rows]
