# Supplementary material for: A Network-Based Classification Model for Deriving Novel Drug-Disease Associations and Assessing Their Molecular Actions
Source: PLoS One. 2014 Oct 30;9(10):e111668. doi: 10.1371/journal.pone.0111668 (PMC4214731; doi:10.1371/journal.pone.0111668)
Supplement: Table S5 — New predictions for 832 drugs and 239 diseases. (XLSX) [file pone.0111668.s006.xlsx]

## Sheet: Sheet1
% Supplementary Materials for
% A Network Based Classification Model for Deriving Novel Drug-Disease Associations and Assessing Their Molecular Actions
%
% Min Oh, Jaegyoon Ahn, Youngmi Yoon*
% * Corresponding author; E-mail: ymyoon@gachon.ac.kr
%
% Table S5. New predictions for 832 drugs and 239 diseases
%
%Identifiers
% drug : DrugBank ID
% disease : OMIM ID
Table S5. New predictions for 832 drugs and 239 diseases
drug	disease	confidence score
DB01412	211980	0.999
DB01412	125853	0.999
DB00939	608446	0.999
DB01014	608446	0.999
DB00726	181500	0.999
DB00800	608446	0.999
DB01621	181500	0.999
DB00340	181500	0.999
DB00496	181500	0.999
DB00572	181500	0.999
DB00725	181500	0.999
DB00785	181500	0.999
DB00809	181500	0.999
DB00835	181500	0.999
DB01036	181500	0.999
DB01591	181500	0.999
DB06702	181500	0.999
DB08897	181500	0.999
DB01175	608446	0.999
DB00865	608446	0.999
DB00521	608446	0.999
DB00866	608446	0.999
DB01102	608446	0.999
DB01193	608446	0.999
DB01203	608446	0.999
DB01210	608446	0.999
DB01214	608446	0.999
DB01291	608446	0.999
DB01295	608446	0.999
DB01359	608446	0.999
DB04861	608446	0.999
DB06262	608446	0.999
DB08807	608446	0.999
DB08808	608446	0.999
DB00527	608446	0.999
DB00243	608446	0.999
DB00449	608446	0.999
DB00797	601665	0.999
DB00935	601665	0.999
DB00964	601665	0.999
DB06694	608446	0.999
DB06711	601665	0.999
DB06204	608446	0.999
DB00980	608446	0.999
DB06288	181500	0.999
DB00830	608446	0.999
DB01626	601665	0.999
DB01626	608446	0.999
DB00988	181500	0.998
DB01614	157300	0.998
DB01614	181500	0.998
DB01621	157300	0.998
DB01622	157300	0.998
DB01622	181500	0.998
DB01624	157300	0.998
DB04946	157300	0.998
DB05271	181500	0.998
DB06268	608446	0.998
DB00185	608446	0.998
DB01625	181500	0.998
DB04843	608446	0.998
DB01175	181500	0.998
DB00009	608446	0.998
DB00029	608446	0.998
DB00484	608446	0.998
DB00797	608446	0.998
DB00935	608446	0.998
DB00964	608446	0.998
DB01049	601665	0.998
DB01049	608446	0.998
DB06148	125853	0.998
DB06694	601665	0.998
DB06694	181500	0.998
DB06711	608446	0.998
DB08815	181500	0.998
DB00980	104300	0.998
DB00980	176807	0.998
DB00497	157300	0.998
DB00611	157300	0.998
DB00647	157300	0.998
DB00708	157300	0.998
DB00844	157300	0.998
DB00854	157300	0.998
DB00899	157300	0.998
DB06274	157300	0.998
DB06288	157300	0.998
DB01114	608446	0.998
DB06701	608446	0.998
DB01209	157300	0.998
DB01209	608446	0.998
DB06800	157300	0.998
DB06800	608446	0.998
DB00962	181500	0.998
DB00651	600807	0.996
DB01412	114480	0.996
DB00154	608446	0.996
DB00500	608446	0.996
DB00821	608446	0.996
DB00861	608446	0.996
DB00870	608446	0.996
DB00963	608446	0.996
DB00991	608446	0.996
DB01397	608446	0.996
DB01398	608446	0.996
DB01399	608446	0.996
DB01401	608446	0.996
DB01419	608446	0.996
DB01600	608446	0.996
DB04552	608446	0.996
DB06725	608446	0.996
DB06802	608446	0.996
DB00800	181500	0.996
DB00805	157300	0.996
DB00988	157300	0.996
DB01038	181500	0.996
DB01238	608516	0.996
DB01624	181500	0.996
DB05271	157300	0.996
DB00193	125853	0.996
DB00193	157300	0.996
DB00193	601665	0.996
DB00340	608446	0.996
DB00496	608446	0.996
DB00572	608446	0.996
DB00725	608446	0.996
DB00785	608446	0.996
DB00809	608446	0.996
DB00835	608446	0.996
DB01036	608446	0.996
DB01591	608446	0.996
DB01625	608446	0.996
DB06702	608446	0.996
DB08897	608446	0.996
DB00751	608446	0.996
DB01363	600807	0.996
DB00687	608446	0.996
DB01395	608446	0.996
DB00521	104300	0.996
DB00521	181500	0.996
DB00521	600807	0.996
DB00866	104300	0.996
DB00866	181500	0.996
DB00866	600807	0.996
DB01102	181500	0.996
DB01102	600807	0.996
DB01193	104300	0.996
DB01193	181500	0.996
DB01193	600807	0.996
DB01203	104300	0.996
DB01203	181500	0.996
DB01203	600807	0.996
DB01210	104300	0.996
DB01210	181500	0.996
DB01210	600807	0.996
DB01214	104300	0.996
DB01214	181500	0.996
DB01214	600807	0.996
DB01291	104300	0.996
DB01291	181500	0.996
DB01291	600807	0.996
DB01295	600807	0.996
DB01359	104300	0.996
DB01359	181500	0.996
DB01359	600807	0.996
DB04861	104300	0.996
DB04861	181500	0.996
DB04861	600807	0.996
DB08807	104300	0.996
DB08807	181500	0.996
DB08807	600807	0.996
DB08808	181500	0.996
DB08808	600807	0.996
DB00473	608446	0.996
DB01404	608446	0.996
DB06148	157300	0.996
DB06204	157300	0.996
DB00631	601626	0.996
DB00237	181500	0.996
DB00241	181500	0.996
DB00306	181500	0.996
DB00312	181500	0.996
DB00418	181500	0.996
DB00425	181500	0.996
DB00425	608446	0.996
DB00463	181500	0.996
DB00599	181500	0.996
DB00849	181500	0.996
DB01351	181500	0.996
DB01352	181500	0.996
DB01353	181500	0.996
DB01354	181500	0.996
DB01355	181500	0.996
DB00099	114480	0.996
DB00956	157300	0.996
DB00956	608446	0.996
DB01081	157300	0.996
DB01081	608446	0.996
DB01192	157300	0.996
DB01192	608446	0.996
DB00288	601626	0.996
DB00830	601665	0.996
DB00298	608446	0.996
DB00346	608446	0.996
DB00706	608446	0.996
DB06207	608446	0.996
DB01303	600807	0.994
DB00154	180300	0.994
DB00500	180300	0.994
DB00821	180300	0.994
DB00861	180300	0.994
DB00870	180300	0.994
DB00963	180300	0.994
DB00991	180300	0.994
DB01397	180300	0.994
DB01398	180300	0.994
DB01399	180300	0.994
DB01401	180300	0.994
DB01419	180300	0.994
DB01600	180300	0.994
DB06725	180300	0.994
DB06802	180300	0.994
DB00508	181500	0.994
DB00543	181500	0.994
DB04946	181500	0.994
DB00185	600807	0.994
DB00193	211980	0.994
DB01625	600807	0.994
DB04843	600807	0.994
DB00799	176807	0.994
DB08810	608446	0.994
DB06144	157300	0.994
DB01175	601665	0.994
DB00374	608446	0.994
DB00687	600807	0.994
DB01179	114500	0.994
DB06262	600807	0.994
DB00527	114500	0.994
DB01028	608446	0.994
DB01189	608446	0.994
DB06148	601665	0.994
DB06204	103780	0.994
DB00836	600807	0.994
DB04896	157300	0.994
DB00099	605027	0.994
DB00497	103780	0.994
DB00611	103780	0.994
DB00647	103780	0.994
DB00708	103780	0.994
DB00844	103780	0.994
DB00854	103780	0.994
DB00899	103780	0.994
DB06274	103780	0.994
DB01205	181500	0.994
DB00211	601665	0.994
DB00723	601665	0.994
DB01209	103780	0.994
DB06800	103780	0.994
DB00420	157300	0.992
DB00420	181500	0.992
DB00508	608446	0.992
DB00777	157300	0.992
DB00777	181500	0.992
DB00805	181500	0.992
DB01038	104300	0.992
DB01038	157300	0.992
DB01621	104300	0.992
DB01624	608446	0.992
DB00202	608446	0.992
DB00340	114480	0.992
DB00383	608446	0.992
DB00434	181500	0.992
DB00434	608446	0.992
DB00462	608446	0.992
DB00496	114480	0.992
DB00505	608446	0.992
DB00517	608446	0.992
DB00572	114480	0.992
DB00725	114480	0.992
DB00785	114480	0.992
DB00809	114480	0.992
DB00835	114480	0.992
DB01036	114480	0.992
DB01062	608446	0.992
DB01231	608446	0.992
DB01337	608446	0.992
DB01338	608446	0.992
DB01591	114480	0.992
DB01625	104300	0.992
DB06702	114480	0.992
DB08897	114480	0.992
DB00210	176807	0.992
DB06144	181500	0.992
DB00865	181500	0.992
DB01395	600807	0.992
DB01179	114480	0.992
DB01179	176807	0.992
DB04942	176807	0.992
DB00731	608446	0.992
DB00912	608446	0.992
DB01252	608446	0.992
DB00233	608446	0.992
DB08910	176807	0.992
DB00311	157300	0.992
DB00703	157300	0.992
DB00869	157300	0.992
DB00880	608446	0.992
DB01144	157300	0.992
DB01194	157300	0.992
DB00189	181500	0.992
DB00011	144700	0.992
DB00018	144700	0.992
DB00034	144700	0.992
DB00060	144700	0.992
DB00068	144700	0.992
DB00069	144700	0.992
DB00105	144700	0.992
DB00956	167000	0.992
DB00956	103780	0.992
DB01081	167000	0.992
DB01081	103780	0.992
DB01192	167000	0.992
DB01192	103780	0.992
DB00288	600807	0.992
DB05266	606963	0.992
DB00830	181500	0.992
DB01114	181500	0.992
DB06701	181500	0.992
DB00211	600807	0.992
DB00298	600807	0.992
DB00346	600807	0.992
DB00706	600807	0.992
DB00723	600807	0.992
DB06207	600807	0.992
DB00903	211980	0.992
DB01047	600807	0.992
DB04932	211980	0.99
DB04868	114480	0.99
DB00939	176807	0.99
DB01014	109800	0.99
DB00508	157300	0.99
DB00726	157300	0.99
DB06626	114480	0.99
DB08912	176807	0.99
DB00193	600807	0.99
DB01625	114480	0.99
DB00145	176807	0.99
DB06144	608446	0.99
DB01295	171300	0.99
DB04942	114480	0.99
DB00753	608446	0.99
DB01404	176807	0.99
DB01031	608446	0.99
DB06271	211980	0.99
DB08813	114480	0.99
DB06204	211980	0.99
DB01244	600807	0.99
DB00425	600807	0.99
DB01022	176807	0.99
DB00949	157300	0.99
DB01169	114480	0.99
DB06712	608446	0.99
DB05266	600807	0.99
DB01114	600807	0.99
DB06701	600807	0.99
DB00298	601665	0.99
DB00346	601665	0.99
DB00706	601665	0.99
DB06207	601665	0.99
DB01133	114500	0.99
DB01209	211980	0.99
DB01209	600807	0.99
DB06800	211980	0.99
DB06800	600807	0.99
DB00087	601626	0.99
DB00110	601626	0.99
DB01227	608446	0.99
DB00518	114500	0.99
DB00643	114500	0.99
DB01626	157300	0.99
DB00154	109800	0.988
DB00154	601626	0.988
DB00500	109800	0.988
DB00500	601626	0.988
DB00821	109800	0.988
DB00821	601626	0.988
DB00861	109800	0.988
DB00861	601626	0.988
DB00870	109800	0.988
DB00870	601626	0.988
DB00939	601626	0.988
DB00963	109800	0.988
DB00963	601626	0.988
DB00991	109800	0.988
DB00991	601626	0.988
DB01397	109800	0.988
DB01397	601626	0.988
DB01398	109800	0.988
DB01398	601626	0.988
DB01399	109800	0.988
DB01399	601626	0.988
DB01401	109800	0.988
DB01401	601626	0.988
DB01419	109800	0.988
DB01419	601626	0.988
DB01600	109800	0.988
DB01600	601626	0.988
DB06725	109800	0.988
DB06725	601626	0.988
DB06802	109800	0.988
DB06802	601626	0.988
DB00543	157300	0.988
DB00543	608446	0.988
DB00030	211980	0.988
DB00185	114480	0.988
DB00202	114480	0.988
DB00340	104300	0.988
DB00383	114480	0.988
DB00462	114480	0.988
DB00496	104300	0.988
DB00505	114480	0.988
DB00517	114480	0.988
DB00572	104300	0.988
DB00725	104300	0.988
DB00785	104300	0.988
DB00835	104300	0.988
DB01036	104300	0.988
DB01062	114480	0.988
DB01231	114480	0.988
DB01591	104300	0.988
DB04843	114480	0.988
DB06702	104300	0.988
DB08897	104300	0.988
DB00204	600807	0.988
DB01363	181500	0.988
DB00603	176807	0.988
DB01346	152700	0.988
DB01295	181500	0.988
DB00527	114550	0.988
DB00311	608446	0.988
DB00703	608446	0.988
DB00869	608446	0.988
DB01144	608446	0.988
DB01194	608446	0.988
DB00484	601665	0.988
DB00797	601367	0.988
DB00935	601367	0.988
DB00964	601367	0.988
DB06711	601367	0.988
DB00279	114500	0.988
DB01583	114500	0.988
DB00083	211980	0.988
DB00288	608446	0.988
DB00775	114500	0.988
DB06707	600807	0.988
DB04967	176807	0.988
DB01227	103780	0.988
DB00155	600807	0.986
DB04868	176807	0.986
DB00154	104300	0.986
DB00154	176807	0.986
DB00159	109800	0.986
DB00500	104300	0.986
DB00500	176807	0.986
DB00821	104300	0.986
DB00821	176807	0.986
DB00861	104300	0.986
DB00861	176807	0.986
DB00870	104300	0.986
DB00870	176807	0.986
DB00939	211980	0.986
DB00963	104300	0.986
DB00963	176807	0.986
DB00991	104300	0.986
DB00991	176807	0.986
DB01397	104300	0.986
DB01397	176807	0.986
DB01398	104300	0.986
DB01398	176807	0.986
DB01399	104300	0.986
DB01399	176807	0.986
DB01401	104300	0.986
DB01401	176807	0.986
DB01419	104300	0.986
DB01419	176807	0.986
DB01600	104300	0.986
DB01600	176807	0.986
DB04552	601626	0.986
DB04552	176807	0.986
DB06725	104300	0.986
DB06725	176807	0.986
DB06802	104300	0.986
DB06802	176807	0.986
DB06626	114500	0.986
DB00193	608446	0.986
DB00202	181500	0.986
DB00383	181500	0.986
DB00458	164230	0.986
DB00462	181500	0.986
DB00505	181500	0.986
DB00517	181500	0.986
DB01062	181500	0.986
DB01226	601367	0.986
DB01231	181500	0.986
DB01337	601367	0.986
DB01338	601367	0.986
DB01108	601665	0.986
DB00210	114480	0.986
DB00799	211980	0.986
DB01182	182940	0.986
DB00804	608446	0.986
DB00865	601367	0.986
DB06706	600807	0.986
DB00294	125853	0.986
DB00294	601665	0.986
DB00304	125853	0.986
DB00304	601665	0.986
DB00823	125853	0.986
DB00823	601665	0.986
DB00957	125853	0.986
DB00957	601665	0.986
DB01431	125853	0.986
DB01431	601665	0.986
DB04573	601665	0.986
DB04574	601665	0.986
DB00687	133239	0.986
DB01179	601665	0.986
DB01179	608446	0.986
DB05294	176807	0.986
DB06262	181500	0.986
DB01429	114500	0.986
DB00837	600807	0.986
DB00484	601367	0.986
DB00797	104300	0.986
DB00935	104300	0.986
DB00964	104300	0.986
DB06711	104300	0.986
DB06204	600807	0.986
DB08875	211980	0.986
DB00189	104300	0.986
DB00011	609532	0.986
DB00018	609532	0.986
DB00034	609532	0.986
DB00060	609532	0.986
DB00068	609532	0.986
DB00069	609532	0.986
DB00105	609532	0.986
DB00497	600807	0.986
DB00497	608446	0.986
DB00611	600807	0.986
DB00611	608446	0.986
DB00647	600807	0.986
DB00647	608446	0.986
DB00708	600807	0.986
DB00708	608446	0.986
DB00844	600807	0.986
DB00844	608446	0.986
DB00854	600807	0.986
DB00854	608446	0.986
DB00899	600807	0.986
DB00899	608446	0.986
DB06274	600807	0.986
DB06274	608446	0.986
DB06288	104300	0.986
DB06663	260350	0.986
DB01205	600807	0.986
DB00344	181500	0.986
DB00830	600807	0.986
DB06700	181500	0.986
DB08918	181500	0.986
DB00211	606963	0.986
DB00211	181500	0.986
DB00298	606963	0.986
DB00346	606963	0.986
DB00706	606963	0.986
DB00723	606963	0.986
DB00723	181500	0.986
DB06207	606963	0.986
DB00903	114500	0.986
DB00825	608446	0.986
DB00074	601626	0.986
DB04967	114480	0.986
DB04967	137215	0.986
DB01047	601626	0.986
DB01047	176807	0.986
DB00626	176807	0.986
DB00518	157300	0.986
DB00518	176807	0.986
DB00643	157300	0.986
DB00643	176807	0.986
DB04932	608446	0.984
DB06616	608446	0.984
DB00939	114500	0.984
DB01014	152700	0.984
DB04552	114500	0.984
DB00726	103780	0.984
DB00805	601665	0.984
DB00030	176807	0.984
DB00046	211980	0.984
DB00046	114500	0.984
DB00047	211980	0.984
DB00047	114500	0.984
DB01277	114480	0.984
DB00185	181500	0.984
DB00202	601367	0.984
DB00383	601367	0.984
DB00462	601367	0.984
DB00505	601367	0.984
DB00517	601367	0.984
DB00809	104300	0.984
DB00809	600807	0.984
DB00809	601367	0.984
DB01062	601367	0.984
DB01231	601367	0.984
DB04843	181500	0.984
DB00799	601626	0.984
DB08810	181500	0.984
DB00204	601626	0.984
DB00687	601626	0.984
DB01395	608089	0.984
DB00067	219700	0.984
DB00872	219700	0.984
DB02638	219700	0.984
DB06212	219700	0.984
DB01102	104300	0.984
DB08808	104300	0.984
DB01074	608446	0.984
DB00379	608446	0.984
DB04942	601626	0.984
DB00731	125853	0.984
DB00912	125853	0.984
DB01252	125853	0.984
DB01382	125853	0.984
DB00513	211980	0.984
DB00753	114480	0.984
DB00753	114500	0.984
DB00691	608446	0.984
DB00233	114480	0.984
DB00233	176807	0.984
DB08910	601626	0.984
DB01049	601367	0.984
DB06694	600807	0.984
DB00011	610424	0.984
DB00018	610424	0.984
DB00034	610424	0.984
DB00060	610424	0.984
DB00068	610424	0.984
DB00069	610424	0.984
DB00105	610424	0.984
DB00497	211980	0.984
DB00611	211980	0.984
DB00647	211980	0.984
DB00708	211980	0.984
DB00844	211980	0.984
DB00854	211980	0.984
DB00899	211980	0.984
DB00956	609423	0.984
DB00956	600807	0.984
DB01081	609423	0.984
DB01081	600807	0.984
DB01192	609423	0.984
DB01192	600807	0.984
DB06274	211980	0.984
DB06663	114550	0.984
DB01114	601665	0.984
DB01114	608516	0.984
DB06701	601665	0.984
DB06701	608516	0.984
DB08916	109800	0.984
DB05013	211980	0.984
DB00518	109800	0.984
DB00643	109800	0.984
DB01626	601367	0.984
DB01412	181500	0.982
DB04932	125853	0.982
DB04868	137215	0.982
DB00154	211980	0.982
DB00154	114500	0.982
DB00154	219700	0.982
DB00500	211980	0.982
DB00500	114500	0.982
DB00500	219700	0.982
DB00821	211980	0.982
DB00821	114500	0.982
DB00821	219700	0.982
DB00861	211980	0.982
DB00861	114500	0.982
DB00861	219700	0.982
DB00870	211980	0.982
DB00870	114500	0.982
DB00870	219700	0.982
DB00963	211980	0.982
DB00963	114500	0.982
DB00963	219700	0.982
DB00991	211980	0.982
DB00991	114500	0.982
DB00991	219700	0.982
DB01397	211980	0.982
DB01397	114500	0.982
DB01397	219700	0.982
DB01398	211980	0.982
DB01398	114500	0.982
DB01398	219700	0.982
DB01399	211980	0.982
DB01399	114500	0.982
DB01399	219700	0.982
DB01401	211980	0.982
DB01401	114500	0.982
DB01401	219700	0.982
DB01419	211980	0.982
DB01419	114500	0.982
DB01419	219700	0.982
DB01600	211980	0.982
DB01600	114500	0.982
DB01600	219700	0.982
DB04552	211980	0.982
DB04552	600807	0.982
DB06725	211980	0.982
DB06725	114500	0.982
DB06725	219700	0.982
DB06802	211980	0.982
DB06802	114500	0.982
DB06802	219700	0.982
DB00805	104300	0.982
DB00988	104300	0.982
DB06589	211980	0.982
DB00071	211980	0.982
DB00071	176807	0.982
DB06268	211980	0.982
DB00193	103780	0.982
DB00340	601367	0.982
DB00496	601367	0.982
DB00572	601367	0.982
DB00725	601367	0.982
DB00785	601367	0.982
DB00835	601367	0.982
DB01036	601367	0.982
DB01151	164230	0.982
DB01591	601367	0.982
DB06702	601367	0.982
DB08897	601367	0.982
DB00210	608446	0.982
DB00799	608446	0.982
DB00865	600880	0.982
DB00536	114500	0.982
DB00032	104300	0.982
DB00097	104300	0.982
DB01179	601626	0.982
DB00151	211980	0.982
DB05294	608446	0.982
DB00521	189800	0.982
DB01102	189800	0.982
DB01193	189800	0.982
DB01203	189800	0.982
DB01210	189800	0.982
DB01214	189800	0.982
DB01291	189800	0.982
DB01295	137215	0.982
DB01295	189800	0.982
DB04861	189800	0.982
DB06262	152700	0.982
DB08808	189800	0.982
DB00473	105400	0.982
DB00243	105400	0.982
DB00243	182940	0.982
DB00379	105400	0.982
DB00379	176807	0.982
DB00135	211980	0.982
DB01031	157300	0.982
DB00836	103780	0.982
DB00189	608446	0.982
DB00237	109800	0.982
DB00241	109800	0.982
DB00306	109800	0.982
DB00312	109800	0.982
DB00418	109800	0.982
DB00425	104300	0.982
DB00463	109800	0.982
DB00849	109800	0.982
DB01351	109800	0.982
DB01352	109800	0.982
DB01353	109800	0.982
DB01354	109800	0.982
DB01355	109800	0.982
DB00956	211980	0.982
DB01081	211980	0.982
DB01192	211980	0.982
DB00288	176807	0.982
DB00344	600807	0.982
DB06700	600807	0.982
DB06707	181500	0.982
DB08918	600807	0.982
DB00903	176807	0.982
DB00072	176807	0.982
DB00020	114500	0.982
DB00111	601626	0.982
DB00337	114500	0.982
DB04967	114500	0.982
DB01375	608446	0.982
DB08818	114500	0.982
DB01412	137215	0.98
DB00154	601367	0.98
DB00500	601367	0.98
DB00821	601367	0.98
DB00861	601367	0.98
DB00870	601367	0.98
DB00963	601367	0.98
DB00991	601367	0.98
DB01014	211980	0.98
DB01014	180300	0.98
DB01397	601367	0.98
DB01398	601367	0.98
DB01399	601367	0.98
DB01401	601367	0.98
DB01419	601367	0.98
DB01600	601367	0.98
DB04552	157300	0.98
DB06725	601367	0.98
DB06802	601367	0.98
DB06216	608446	0.98
DB00046	114480	0.98
DB00047	114480	0.98
DB01226	608446	0.98
DB01337	181500	0.98
DB01338	181500	0.98
DB01108	176807	0.98
DB00486	601367	0.98
DB00210	601626	0.98
DB00799	114480	0.98
DB08810	114480	0.98
DB00392	181500	0.98
DB00360	114500	0.98
DB00360	176807	0.98
DB00294	176807	0.98
DB00294	600807	0.98
DB00304	176807	0.98
DB00304	600807	0.98
DB00823	176807	0.98
DB00823	600807	0.98
DB00957	176807	0.98
DB00957	600807	0.98
DB01431	176807	0.98
DB01431	600807	0.98
DB08885	114500	0.98
DB00866	189800	0.98
DB01359	189800	0.98
DB00473	181500	0.98
DB00527	600807	0.98
DB01429	181500	0.98
DB01429	608446	0.98
DB00102	211980	0.98
DB00013	608446	0.98
DB00233	114500	0.98
DB08910	601367	0.98
DB08910	180300	0.98
DB00232	137215	0.98
DB00697	181500	0.98
DB00697	601367	0.98
DB01049	104300	0.98
DB00631	608446	0.98
DB00836	114500	0.98
DB00949	127750	0.98
DB00949	609532	0.98
DB00956	609532	0.98
DB01081	609532	0.98
DB01192	609532	0.98
DB00288	211980	0.98
DB00288	137800	0.98
DB00545	104300	0.98
DB00677	104300	0.98
DB00733	104300	0.98
DB00944	104300	0.98
DB01010	104300	0.98
DB01205	608446	0.98
DB00344	125853	0.98
DB06700	125853	0.98
DB08918	125853	0.98
DB00211	152700	0.98
DB00723	152700	0.98
DB00072	608446	0.98
DB00292	181500	0.98
DB01133	211980	0.98
DB01133	114480	0.98
DB01209	167000	0.98
DB06800	167000	0.98
DB04967	601626	0.98
DB04967	608446	0.98
DB00626	114480	0.98
DB01303	211980	0.978
DB01412	600807	0.978
DB04932	181500	0.978
DB04868	109800	0.978
DB00043	114500	0.978
DB00100	176807	0.978
DB00154	114480	0.978
DB00500	114480	0.978
DB00821	114480	0.978
DB00861	114480	0.978
DB00870	114480	0.978
DB00939	180300	0.978
DB00963	114480	0.978
DB00991	114480	0.978
DB01397	114480	0.978
DB01398	114480	0.978
DB01399	114480	0.978
DB01401	114480	0.978
DB01419	114480	0.978
DB01600	114480	0.978
DB04552	109800	0.978
DB06725	114480	0.978
DB06802	114480	0.978
DB00268	608446	0.978
DB00413	608446	0.978
DB00726	601665	0.978
DB00726	608446	0.978
DB01614	601665	0.978
DB01614	601367	0.978
DB01622	601665	0.978
DB01622	601367	0.978
DB06626	144700	0.978
DB00120	114500	0.978
DB00030	114500	0.978
DB01277	211980	0.978
DB06268	114500	0.978
DB00340	600807	0.978
DB00496	600807	0.978
DB00572	600807	0.978
DB00725	600807	0.978
DB00785	600807	0.978
DB00835	600807	0.978
DB01036	600807	0.978
DB01142	181500	0.978
DB01591	600807	0.978
DB06702	600807	0.978
DB08897	600807	0.978
DB01197	176807	0.978
DB00204	114480	0.978
DB00392	600807	0.978
DB01363	152700	0.978
DB01363	608446	0.978
DB00294	601367	0.978
DB00304	601367	0.978
DB00675	114500	0.978
DB00823	601367	0.978
DB00957	601367	0.978
DB01431	601367	0.978
DB04573	125853	0.978
DB04573	176807	0.978
DB04573	601367	0.978
DB04574	125853	0.978
DB04574	176807	0.978
DB04574	601367	0.978
DB00521	152700	0.978
DB00521	137215	0.978
DB00866	152700	0.978
DB01102	152700	0.978
DB01193	152700	0.978
DB01193	137215	0.978
DB01203	152700	0.978
DB01203	137215	0.978
DB01210	152700	0.978
DB01210	137215	0.978
DB01214	152700	0.978
DB01214	137215	0.978
DB01291	152700	0.978
DB01291	137215	0.978
DB01295	152700	0.978
DB01359	152700	0.978
DB04861	152700	0.978
DB04861	137215	0.978
DB08808	152700	0.978
DB00128	114500	0.978
DB00102	176807	0.978
DB06148	104300	0.978
DB06148	181500	0.978
DB06694	601367	0.978
DB00836	608446	0.978
DB00371	608516	0.978
DB00425	211980	0.978
DB00327	609423	0.978
DB00497	167000	0.978
DB00497	609423	0.978
DB00611	167000	0.978
DB00611	609423	0.978
DB00647	167000	0.978
DB00647	609423	0.978
DB00708	167000	0.978
DB00708	609423	0.978
DB00844	167000	0.978
DB00844	609423	0.978
DB00854	167000	0.978
DB00854	609423	0.978
DB00899	167000	0.978
DB00899	609423	0.978
DB06274	167000	0.978
DB06274	609423	0.978
DB00288	114500	0.978
DB01427	114500	0.978
DB01205	104300	0.978
DB08916	176807	0.978
DB00095	601626	0.978
DB01154	608446	0.978
DB00962	608446	0.978
DB08889	114480	0.978
DB08889	601626	0.978
DB00125	600807	0.976
DB08814	176807	0.976
DB00651	608446	0.976
DB04932	600807	0.976
DB00100	109800	0.976
DB00159	600807	0.976
DB00939	152700	0.976
DB00939	109800	0.976
DB04552	114550	0.976
DB00420	601367	0.976
DB00777	601367	0.976
DB01614	608446	0.976
DB01622	608446	0.976
DB06589	144700	0.976
DB06772	114480	0.976
DB00071	114500	0.976
DB01277	114500	0.976
DB00202	104300	0.976
DB00383	104300	0.976
DB00462	104300	0.976
DB00505	104300	0.976
DB00517	104300	0.976
DB01062	104300	0.976
DB01231	104300	0.976
DB01108	155255	0.976
DB01349	608446	0.976
DB00133	114500	0.976
DB01182	152700	0.976
DB06144	601665	0.976
DB00751	601367	0.976
DB00173	114550	0.976
DB06706	601665	0.976
DB06706	601367	0.976
DB04573	155255	0.976
DB04574	155255	0.976
DB06719	254500	0.976
DB01295	601367	0.976
DB06262	171300	0.976
DB08807	152700	0.976
DB00473	600807	0.976
DB00128	167000	0.976
DB01429	105400	0.976
DB00025	114500	0.976
DB00753	600807	0.976
DB00135	114500	0.976
DB00482	167000	0.976
DB01404	114480	0.976
DB08910	167000	0.976
DB08910	144700	0.976
DB00449	601367	0.976
DB00797	600274	0.976
DB00797	600807	0.976
DB00935	600274	0.976
DB00935	600807	0.976
DB00964	600274	0.976
DB00964	600807	0.976
DB06711	600274	0.976
DB06711	600807	0.976
DB08815	608446	0.976
DB06204	167000	0.976
DB00509	114500	0.976
DB06813	114480	0.976
DB01244	114500	0.976
DB00189	600807	0.976
DB00237	600807	0.976
DB00241	600807	0.976
DB00306	600807	0.976
DB00312	600807	0.976
DB00418	600807	0.976
DB00425	605027	0.976
DB00463	600807	0.976
DB00599	109800	0.976
DB00599	114550	0.976
DB00599	600807	0.976
DB00849	600807	0.976
DB01351	600807	0.976
DB01352	600807	0.976
DB01353	600807	0.976
DB01354	600807	0.976
DB01355	600807	0.976
DB00083	114500	0.976
DB00099	167000	0.976
DB00211	601367	0.976
DB00298	601367	0.976
DB00346	601367	0.976
DB00706	601367	0.976
DB00723	601367	0.976
DB06207	601367	0.976
DB00108	601626	0.976
DB00914	104300	0.976
DB00337	608446	0.976
DB00005	211980	0.976
DB00002	176807	0.976
DB00092	601626	0.976
DB01227	211980	0.976
DB08818	211980	0.976
DB01626	181500	0.976
DB08889	608446	0.976
DB00155	114500	0.974
DB01110	114500	0.974
DB00157	176807	0.974
DB04932	114480	0.974
DB00055	167000	0.974
DB00154	133239	0.974
DB00154	607507	0.974
DB00159	608446	0.974
DB00500	133239	0.974
DB00500	607507	0.974
DB00821	133239	0.974
DB00821	607507	0.974
DB00861	133239	0.974
DB00861	607507	0.974
DB00870	133239	0.974
DB00870	607507	0.974
DB00963	133239	0.974
DB00963	607507	0.974
DB00991	133239	0.974
DB00991	607507	0.974
DB01397	133239	0.974
DB01397	607507	0.974
DB01398	133239	0.974
DB01398	607507	0.974
DB01399	133239	0.974
DB01399	607507	0.974
DB01401	133239	0.974
DB01401	607507	0.974
DB01419	133239	0.974
DB01419	607507	0.974
DB01600	133239	0.974
DB01600	607507	0.974
DB04552	133239	0.974
DB06725	133239	0.974
DB06725	607507	0.974
DB06802	133239	0.974
DB06802	607507	0.974
DB00246	103780	0.974
DB00248	608446	0.974
DB00268	157300	0.974
DB00413	157300	0.974
DB00726	601367	0.974
DB00800	601367	0.974
DB00185	606963	0.974
DB00193	167000	0.974
DB00193	609532	0.974
DB00202	606963	0.974
DB00383	606963	0.974
DB00462	606963	0.974
DB00505	606963	0.974
DB00517	606963	0.974
DB01062	606963	0.974
DB01231	606963	0.974
DB04843	606963	0.974
DB01108	166710	0.974
DB01108	601367	0.974
DB00210	211980	0.974
DB06144	104300	0.974
DB06144	601367	0.974
DB00865	601665	0.974
DB01363	189800	0.974
DB00783	157300	0.974
DB04573	166710	0.974
DB04574	166710	0.974
DB05294	188470	0.974
DB08885	601626	0.974
DB00521	601367	0.974
DB01193	601367	0.974
DB01203	601367	0.974
DB01210	601367	0.974
DB01214	601367	0.974
DB01291	601367	0.974
DB04861	601367	0.974
DB06262	137215	0.974
DB08807	189800	0.974
DB00527	167000	0.974
DB04942	211980	0.974
DB00025	176807	0.974
DB00837	181500	0.974
DB00753	176807	0.974
DB00774	114500	0.974
DB00075	608446	0.974
DB08813	176807	0.974
DB01049	600807	0.974
DB00247	164230	0.974
DB00293	114480	0.974
DB06813	608446	0.974
DB08875	144700	0.974
DB00130	608446	0.974
DB00464	176807	0.974
DB00237	211980	0.974
DB00237	114550	0.974
DB00241	211980	0.974
DB00241	114550	0.974
DB00306	211980	0.974
DB00306	114550	0.974
DB00312	211980	0.974
DB00312	114550	0.974
DB00418	211980	0.974
DB00418	114550	0.974
DB00425	109800	0.974
DB00463	211980	0.974
DB00463	114550	0.974
DB00599	211980	0.974
DB00849	211980	0.974
DB00849	114550	0.974
DB01351	211980	0.974
DB01351	114550	0.974
DB01352	211980	0.974
DB01352	114550	0.974
DB01353	211980	0.974
DB01353	114550	0.974
DB01354	211980	0.974
DB01354	114550	0.974
DB01355	211980	0.974
DB01355	114550	0.974
DB00083	114480	0.974
DB00083	608446	0.974
DB04920	601367	0.974
DB00054	601626	0.974
DB00344	157300	0.974
DB00422	608516	0.974
DB06700	157300	0.974
DB08918	157300	0.974
DB00903	114480	0.974
DB00903	601626	0.974
DB00072	601626	0.974
DB00825	103780	0.974
DB00914	167000	0.974
DB00337	114550	0.974
DB00005	114500	0.974
DB00051	601626	0.974
DB00002	109800	0.974
DB04967	211980	0.974
DB06372	176807	0.974
DB00125	114500	0.972
DB00651	114480	0.972
DB01303	114500	0.972
DB04932	137215	0.972
DB00055	114480	0.972
DB00154	114550	0.972
DB00159	125853	0.972
DB00500	114550	0.972
DB00711	114480	0.972
DB00821	114550	0.972
DB00861	114550	0.972
DB00870	114550	0.972
DB00963	114550	0.972
DB00991	114550	0.972
DB01397	114550	0.972
DB01398	114550	0.972
DB01399	114550	0.972
DB01401	114550	0.972
DB01419	114550	0.972
DB01600	114550	0.972
DB04552	601367	0.972
DB04552	180300	0.972
DB06725	114550	0.972
DB06802	114550	0.972
DB00420	608446	0.972
DB00777	608446	0.972
DB01621	608446	0.972
DB06216	600807	0.972
DB00139	608446	0.972
DB06626	601626	0.972
DB01394	211980	0.972
DB00120	601626	0.972
DB00185	104300	0.972
DB00202	600807	0.972
DB00383	600807	0.972
DB00462	600807	0.972
DB00505	600807	0.972
DB00517	600807	0.972
DB01062	600807	0.972
DB01231	600807	0.972
DB01625	171300	0.972
DB04843	104300	0.972
DB00119	114500	0.972
DB01349	211980	0.972
DB00133	176807	0.972
DB00905	114500	0.972
DB00163	166710	0.972
DB08810	104300	0.972
DB00204	608446	0.972
DB00374	176807	0.972
DB01363	606963	0.972
DB01363	600880	0.972
DB00360	211980	0.972
DB00360	608446	0.972
DB00294	109800	0.972
DB00304	109800	0.972
DB00603	157300	0.972
DB00823	109800	0.972
DB00957	109800	0.972
DB00977	114480	0.972
DB01185	211980	0.972
DB01431	109800	0.972
DB04573	152700	0.972
DB04574	152700	0.972
DB00231	181500	0.972
DB00628	181500	0.972
DB00897	181500	0.972
DB00536	211980	0.972
DB06719	104300	0.972
DB00151	114500	0.972
DB00112	601626	0.972
DB08885	114480	0.972
DB08885	176807	0.972
DB01102	601367	0.972
DB06262	601367	0.972
DB06262	189800	0.972
DB08807	601367	0.972
DB08808	601367	0.972
DB01173	114500	0.972
DB00243	114550	0.972
DB00379	114480	0.972
DB00379	180300	0.972
DB01080	114480	0.972
DB00228	167000	0.972
DB00228	114480	0.972
DB01087	114500	0.972
DB00135	176807	0.972
DB00436	608446	0.972
DB01031	137215	0.972
DB01325	137215	0.972
DB00449	171300	0.972
DB00797	109800	0.972
DB00935	109800	0.972
DB00964	109800	0.972
DB01149	164230	0.972
DB06711	109800	0.972
DB08815	104300	0.972
DB00686	167000	0.972
DB00836	176807	0.972
DB04896	114500	0.972
DB00464	601626	0.972
DB00949	104300	0.972
DB00288	608089	0.972
DB00288	254450	0.972
DB00288	180300	0.972
DB01205	211980	0.972
DB00298	152700	0.972
DB00298	157300	0.972
DB00346	152700	0.972
DB00346	157300	0.972
DB00706	152700	0.972
DB00706	157300	0.972
DB06207	152700	0.972
DB06207	157300	0.972
DB00072	109800	0.972
DB00098	211980	0.972
DB01255	601367	0.972
DB00337	211980	0.972
DB00002	601626	0.972
DB01047	254500	0.972
DB00518	114480	0.972
DB00643	114480	0.972
DB01110	211980	0.97
DB08814	608446	0.97
DB00157	211980	0.97
DB00651	211980	0.97
DB06616	125853	0.97
DB08901	152700	0.97
DB08901	608446	0.97
DB00154	610424	0.97
DB00159	104300	0.97
DB00500	610424	0.97
DB00711	114500	0.97
DB00711	608446	0.97
DB00821	610424	0.97
DB00861	610424	0.97
DB00870	610424	0.97
DB00963	610424	0.97
DB00991	610424	0.97
DB01014	114480	0.97
DB01014	176807	0.97
DB01397	610424	0.97
DB01398	610424	0.97
DB01399	610424	0.97
DB01401	610424	0.97
DB01419	610424	0.97
DB01600	610424	0.97
DB04552	114480	0.97
DB06725	610424	0.97
DB06802	610424	0.97
DB01614	137800	0.97
DB01621	182940	0.97
DB01622	137800	0.97
DB06216	181500	0.97
DB06626	211980	0.97
DB00030	608446	0.97
DB00071	114480	0.97
DB00071	608446	0.97
DB00119	167000	0.97
DB01108	109800	0.97
DB01349	114500	0.97
DB00163	610424	0.97
DB00210	607507	0.97
DB01182	601626	0.97
DB00392	608446	0.97
DB01175	608516	0.97
DB00173	114500	0.97
DB00294	166710	0.97
DB00304	166710	0.97
DB00481	608446	0.97
DB00823	166710	0.97
DB00957	166710	0.97
DB01431	166710	0.97
DB04573	109800	0.97
DB04574	109800	0.97
DB00546	181500	0.97
DB00546	608446	0.97
DB00801	181500	0.97
DB00801	608446	0.97
DB01215	181500	0.97
DB01215	608446	0.97
DB01559	181500	0.97
DB01559	608446	0.97
DB01567	181500	0.97
DB01567	608446	0.97
DB01588	181500	0.97
DB01588	608446	0.97
DB01589	104300	0.97
DB01594	181500	0.97
DB01594	608446	0.97
DB00687	254500	0.97
DB00687	601665	0.97
DB00032	176807	0.97
DB00097	176807	0.97
DB00112	114480	0.97
DB05294	608089	0.97
DB06779	176807	0.97
DB00521	606963	0.97
DB00866	606963	0.97
DB01102	606963	0.97
DB01193	606963	0.97
DB01203	606963	0.97
DB01210	606963	0.97
DB01214	606963	0.97
DB01291	606963	0.97
DB01295	104300	0.97
DB01295	606963	0.97
DB01359	606963	0.97
DB04861	606963	0.97
DB08808	606963	0.97
DB00473	114550	0.97
DB00527	105400	0.97
DB00527	114480	0.97
DB00527	176807	0.97
DB01429	114550	0.97
DB00102	114480	0.97
DB00135	601626	0.97
DB01404	104300	0.97
DB08910	114550	0.97
DB08910	605027	0.97
DB00449	152700	0.97
DB00449	606963	0.97
DB00697	114480	0.97
DB00797	606963	0.97
DB00935	606963	0.97
DB00964	606963	0.97
DB01049	606963	0.97
DB06711	606963	0.97
DB00237	188470	0.97
DB00241	188470	0.97
DB00306	188470	0.97
DB00312	188470	0.97
DB00418	188470	0.97
DB00425	188470	0.97
DB00463	188470	0.97
DB00849	188470	0.97
DB01351	188470	0.97
DB01352	188470	0.97
DB01353	188470	0.97
DB01354	188470	0.97
DB01355	188470	0.97
DB01022	109800	0.97
DB00949	114500	0.97
DB00327	609532	0.97
DB00497	609532	0.97
DB00611	609532	0.97
DB00647	609532	0.97
DB00708	609532	0.97
DB00844	609532	0.97
DB00854	609532	0.97
DB00899	609532	0.97
DB06274	609532	0.97
DB06288	182940	0.97
DB00289	600263	0.97
DB00344	600263	0.97
DB06700	600263	0.97
DB08918	600263	0.97
DB00211	164230	0.97
DB00723	164230	0.97
DB01259	176807	0.97
DB08916	608089	0.97
DB00825	167000	0.97
DB01209	609532	0.97
DB06800	609532	0.97
DB00337	114480	0.97
DB00005	608446	0.97
DB00002	608446	0.97
DB01047	608089	0.97
DB06372	114480	0.97
DB00125	211980	0.968
DB00155	608446	0.968
DB06616	219700	0.968
DB08901	114480	0.968
DB00939	114550	0.968
DB01014	104300	0.968
DB01014	114500	0.968
DB01014	601626	0.968
DB01014	144700	0.968
DB01014	601367	0.968
DB00420	114480	0.968
DB00777	114480	0.968
DB01614	104300	0.968
DB01622	104300	0.968
DB00139	114500	0.968
DB06626	137215	0.968
DB06626	156240	0.968
DB00048	176807	0.968
DB06268	114480	0.968
DB01337	600807	0.968
DB01338	600807	0.968
DB01197	114500	0.968
DB00172	608446	0.968
DB00486	137800	0.968
DB01349	601665	0.968
DB00121	114500	0.968
DB00908	182940	0.968
DB00804	181500	0.968
DB00141	211980	0.968
DB01363	601665	0.968
DB01363	601367	0.968
DB00294	604091	0.968
DB00294	155255	0.968
DB00304	604091	0.968
DB00304	155255	0.968
DB00603	167000	0.968
DB00823	604091	0.968
DB00823	155255	0.968
DB00957	604091	0.968
DB00957	155255	0.968
DB01431	604091	0.968
DB01431	155255	0.968
DB00349	114550	0.968
DB00690	114550	0.968
DB01558	114550	0.968
DB01589	181500	0.968
DB00687	176807	0.968
DB00687	180300	0.968
DB01395	601367	0.968
DB01179	137215	0.968
DB01102	137215	0.968
DB08807	606963	0.968
DB08808	137215	0.968
DB00473	260350	0.968
DB01161	609532	0.968
DB00102	137215	0.968
DB00222	125853	0.968
DB00731	211980	0.968
DB00912	211980	0.968
DB01252	211980	0.968
DB00025	167000	0.968
DB00233	104300	0.968
DB00562	608446	0.968
DB00774	137215	0.968
DB00075	167000	0.968
DB08813	125853	0.968
DB01049	181500	0.968
DB06148	103780	0.968
DB06148	608446	0.968
DB06694	606963	0.968
DB06204	609532	0.968
DB06813	114500	0.968
DB06813	137215	0.968
DB00836	167000	0.968
DB00949	109800	0.968
DB01023	601367	0.968
DB06712	600807	0.968
DB06751	600807	0.968
DB06663	109800	0.968
DB00834	176807	0.968
DB01209	609423	0.968
DB06800	609423	0.968
DB00051	211980	0.968
DB00132	211980	0.968
DB08888	137215	0.968
DB02546	137800	0.968
DB00142	167000	0.966
DB08814	601626	0.966
DB01412	608446	0.966
DB08896	601626	0.966
DB08901	601665	0.966
DB00605	601626	0.966
DB01050	114480	0.966
DB01614	608516	0.966
DB01622	608516	0.966
DB06589	176807	0.966
DB00048	608446	0.966
DB01394	114480	0.966
DB00120	211980	0.966
DB00030	114480	0.966
DB01337	114480	0.966
DB01338	114480	0.966
DB01108	152700	0.966
DB01349	114480	0.966
DB00210	194070	0.966
DB00392	609532	0.966
DB01175	157300	0.966
DB04844	608516	0.966
DB06706	600880	0.966
DB00977	114500	0.966
DB00349	104300	0.966
DB00404	103780	0.966
DB00690	104300	0.966
DB01558	104300	0.966
DB01589	114550	0.966
DB01395	157300	0.966
DB00536	103780	0.966
DB00032	114480	0.966
DB00097	114480	0.966
DB08885	211980	0.966
DB06262	109800	0.966
DB06218	608446	0.966
DB00128	114480	0.966
DB00379	194070	0.966
DB01429	167000	0.966
DB00102	137800	0.966
DB00837	114480	0.966
DB01041	600807	0.966
DB00232	608516	0.966
DB00311	608516	0.966
DB00703	608516	0.966
DB00869	608516	0.966
DB01144	608516	0.966
DB01194	608516	0.966
DB00484	181500	0.966
DB00484	103780	0.966
DB06148	608516	0.966
DB08815	608516	0.966
DB06813	260350	0.966
DB01244	608446	0.966
DB00464	114500	0.966
DB00599	188470	0.966
DB04894	109800	0.966
DB00949	114480	0.966
DB00775	608446	0.966
DB00033	114480	0.966
DB01205	188470	0.966
DB00830	157300	0.966
DB01114	157300	0.966
DB06701	157300	0.966
DB00072	608089	0.966
DB08916	608446	0.966
DB00074	211980	0.966
DB00337	167000	0.966
DB04967	167000	0.966
DB01047	608446	0.966
DB08888	608446	0.966
DB06372	114500	0.966
DB01626	164230	0.966
DB06716	104300	0.966
DB08889	109800	0.966
DB08877	211980	0.966
DB08877	600807	0.966
DB08877	608516	0.966
DB00125	601626	0.964
DB00155	211980	0.964
DB00155	167000	0.964
DB01110	104300	0.964
DB00157	608446	0.964
DB01303	606963	0.964
DB00159	211980	0.964
DB00711	180300	0.964
DB00939	157300	0.964
DB00939	254450	0.964
DB01014	114550	0.964
DB00805	608516	0.964
DB01621	608516	0.964
DB01624	104300	0.964
DB01624	182940	0.964
DB01624	601367	0.964
DB01394	167000	0.964
DB06268	167000	0.964
DB00809	606963	0.964
DB00119	176807	0.964
DB00786	176807	0.964
DB01197	167000	0.964
DB01197	137215	0.964
DB01197	601626	0.964
DB01108	104300	0.964
DB00133	211980	0.964
DB00081	601626	0.964
DB00121	608446	0.964
DB00210	114550	0.964
DB00148	176807	0.964
DB00940	181500	0.964
DB00173	211980	0.964
DB00360	114480	0.964
DB00255	114500	0.964
DB00294	104300	0.964
DB00304	104300	0.964
DB00783	114500	0.964
DB00823	104300	0.964
DB00957	104300	0.964
DB01431	104300	0.964
DB04573	104300	0.964
DB04574	104300	0.964
DB01589	608446	0.964
DB01395	144700	0.964
DB00536	114550	0.964
DB01179	155255	0.964
DB00534	601626	0.964
DB05294	109800	0.964
DB06779	211980	0.964
DB01161	104300	0.964
DB01074	114500	0.964
DB00243	601367	0.964
DB01429	114480	0.964
DB00149	114550	0.964
DB00102	187950	0.964
DB00009	167000	0.964
DB00009	114480	0.964
DB00029	167000	0.964
DB00029	114480	0.964
DB00513	608446	0.964
DB01080	171300	0.964
DB00606	157300	0.964
DB01367	171300	0.964
DB08910	254450	0.964
DB00232	157300	0.964
DB00880	157300	0.964
DB06822	211980	0.964
DB08813	114500	0.964
DB06813	114550	0.964
DB06594	601665	0.964
DB04896	211980	0.964
DB00237	260350	0.964
DB00241	260350	0.964
DB00306	260350	0.964
DB00312	260350	0.964
DB00371	188470	0.964
DB00402	605027	0.964
DB00418	260350	0.964
DB00463	260350	0.964
DB00849	260350	0.964
DB01351	260350	0.964
DB01352	260350	0.964
DB01353	260350	0.964
DB01354	260350	0.964
DB01355	260350	0.964
DB00011	114500	0.964
DB00018	114500	0.964
DB00034	114500	0.964
DB00060	114500	0.964
DB00068	114500	0.964
DB00069	114500	0.964
DB00105	114500	0.964
DB00083	167000	0.964
DB01023	600807	0.964
DB00288	254500	0.964
DB00288	601665	0.964
DB00545	114550	0.964
DB00677	114550	0.964
DB00733	114550	0.964
DB00944	114550	0.964
DB01010	114550	0.964
DB00167	176807	0.964
DB00211	157300	0.964
DB00723	157300	0.964
DB00364	211980	0.964
DB01209	164230	0.964
DB06800	164230	0.964
DB00004	114500	0.964
DB00041	114500	0.964
DB00111	211980	0.964
DB01047	104300	0.964
DB01047	266600	0.964
DB01047	604302	0.964
DB08911	114480	0.964
DB08888	176807	0.964
DB01375	114480	0.964
DB05013	114500	0.964
DB00518	608446	0.964
DB00643	608446	0.964
DB08889	137800	0.964
DB00142	608446	0.962
DB00125	608446	0.962
DB00155	601626	0.962
DB01412	601665	0.962
DB08896	608446	0.962
DB00100	167000	0.962
DB00154	137215	0.962
DB00154	254450	0.962
DB00154	600807	0.962
DB00328	608446	0.962
DB00500	137215	0.962
DB00500	254450	0.962
DB00500	600807	0.962
DB00711	604302	0.962
DB00749	601626	0.962
DB00821	137215	0.962
DB00821	254450	0.962
DB00821	600807	0.962
DB00861	137215	0.962
DB00861	254450	0.962
DB00861	600807	0.962
DB00870	137215	0.962
DB00870	254450	0.962
DB00870	600807	0.962
DB00963	137215	0.962
DB00963	254450	0.962
DB00963	600807	0.962
DB00991	137215	0.962
DB00991	254450	0.962
DB00991	600807	0.962
DB01397	137215	0.962
DB01397	254450	0.962
DB01397	600807	0.962
DB01398	137215	0.962
DB01398	254450	0.962
DB01398	600807	0.962
DB01399	137215	0.962
DB01399	254450	0.962
DB01399	600807	0.962
DB01401	137215	0.962
DB01401	254450	0.962
DB01401	600807	0.962
DB01419	137215	0.962
DB01419	254450	0.962
DB01419	600807	0.962
DB01600	137215	0.962
DB01600	254450	0.962
DB01600	600807	0.962
DB04552	152700	0.962
DB04552	607507	0.962
DB06725	137215	0.962
DB06725	254450	0.962
DB06725	600807	0.962
DB06802	137215	0.962
DB06802	254450	0.962
DB06802	600807	0.962
DB00508	600807	0.962
DB00139	176807	0.962
DB01248	114500	0.962
DB06772	104300	0.962
DB00120	176807	0.962
DB06268	176807	0.962
DB00340	606963	0.962
DB00434	114480	0.962
DB00496	606963	0.962
DB00540	157300	0.962
DB00572	606963	0.962
DB00725	606963	0.962
DB00785	606963	0.962
DB00835	606963	0.962
DB01036	606963	0.962
DB01591	606963	0.962
DB06702	606963	0.962
DB08897	606963	0.962
DB00119	114550	0.962
DB00073	601626	0.962
DB00078	601626	0.962
DB00210	157300	0.962
DB00148	608446	0.962
DB08810	157300	0.962
DB00804	600807	0.962
DB00141	608446	0.962
DB00294	152700	0.962
DB00304	152700	0.962
DB00823	152700	0.962
DB00957	152700	0.962
DB01431	152700	0.962
DB00231	608446	0.962
DB00349	608446	0.962
DB00628	608446	0.962
DB00690	608446	0.962
DB00897	608446	0.962
DB01558	608446	0.962
DB01179	152700	0.962
DB00151	114480	0.962
DB00534	167000	0.962
DB00534	103780	0.962
DB01346	181500	0.962
DB05294	609532	0.962
DB00521	171300	0.962
DB01193	171300	0.962
DB01203	171300	0.962
DB01210	171300	0.962
DB01214	171300	0.962
DB01291	171300	0.962
DB04861	171300	0.962
DB00527	137215	0.962
DB00527	155255	0.962
DB01173	114480	0.962
DB06218	211980	0.962
DB00128	176807	0.962
DB01382	608446	0.962
DB00513	114480	0.962
DB01028	600807	0.962
DB01189	600807	0.962
DB08910	152700	0.962
DB00774	211980	0.962
DB00075	176807	0.962
DB00449	600807	0.962
DB00449	189800	0.962
DB00697	164230	0.962
DB00797	181500	0.962
DB00935	181500	0.962
DB00964	181500	0.962
DB01049	109800	0.962
DB06711	181500	0.962
DB08815	601665	0.962
DB00279	157300	0.962
DB00509	157300	0.962
DB01583	157300	0.962
DB00980	157300	0.962
DB00836	114480	0.962
DB00189	114550	0.962
DB01023	114550	0.962
DB06712	219700	0.962
DB05266	189800	0.962
DB00775	211980	0.962
DB01205	109800	0.962
DB01205	260350	0.962
DB01160	608446	0.962
DB01114	125853	0.962
DB06701	125853	0.962
DB06707	608446	0.962
DB00167	114480	0.962
DB00211	137215	0.962
DB00723	137215	0.962
DB00903	114550	0.962
DB01003	211980	0.962
DB01133	176807	0.962
DB00020	211980	0.962
DB00005	601626	0.962
DB00028	114550	0.962
DB05260	114480	0.962
DB04967	155255	0.962
DB01047	133239	0.962
DB08911	114500	0.962
DB00491	211980	0.962
DB08888	114480	0.962
DB01375	167000	0.962
DB06372	608446	0.962
DB08818	133239	0.962
DB06201	211980	0.962
DB08889	157300	0.962
DB05829	211980	0.962
DB00142	211980	0.96
DB00142	176807	0.96
DB00125	167000	0.96
DB06616	157300	0.96
DB06616	176807	0.96
DB00154	266600	0.96
DB00159	114480	0.96
DB00159	144700	0.96
DB00500	266600	0.96
DB00711	114550	0.96
DB00821	266600	0.96
DB00861	266600	0.96
DB00870	266600	0.96
DB00963	266600	0.96
DB00991	266600	0.96
DB01014	600807	0.96
DB01397	266600	0.96
DB01398	266600	0.96
DB01399	266600	0.96
DB01401	266600	0.96
DB01419	266600	0.96
DB01600	266600	0.96
DB06725	266600	0.96
DB06802	266600	0.96
DB01403	164230	0.96
DB01614	152700	0.96
DB01622	152700	0.96
DB00398	176807	0.96
DB00048	114500	0.96
DB00030	608089	0.96
DB00046	114550	0.96
DB00047	114550	0.96
DB00071	608089	0.96
[truncated: 24,922 more rows]
