# Supplementary material for: A Network-Based Classification Model for Deriving Novel Drug-Disease Associations and Assessing Their Molecular Actions
Source: PLoS One. 2014 Oct 30;9(10):e111668. doi: 10.1371/journal.pone.0111668 (PMC4214731; doi:10.1371/journal.pone.0111668)
Supplement: Table S6 — Effect of path types toward the prediction accuracy. (XLSX) [file pone.0111668.s007.xlsx]

## Sheet: Sheet1
% Supplementary Materials for
% A Network Based Classification Model for Deriving Novel Drug-Disease Associations and Assessing Their Molecular Actions
%
% Min Oh, Jaegyoon Ahn, Youngmi Yoon*
% * Corresponding author; E-mail: ymyoon@gachon.ac.kr
%
% Table S6. Effect of path types toward the prediction accuracy
%
	Table S6. Effect of path types toward the prediction accuracy
				Using only R0		Using only R1		Using only R2		Using all types of path
	Method		Accuracy	Average	Standard deviation	Average	Standard deviation	Average	Standard deviation	Average	Standard deviation
	Random Forest (RF)		AUC	0.828	0.005	0.834	0.006	0.843	0.003	0.855	0.004
			Recall	0.76	0.01	0.754	0.008	0.76	0.009	0.769	0.007
			FPR	0.247	0.011	0.239	0.011	0.228	0.01	0.221	0.009
			Precision	0.755	0.009	0.76	0.008	0.769	0.008	0.777	0.007
	Multilayer Perceptron (MP)		AUC	0.822	0.003	0.82	0.005	0.831	0.005	0.828	0.003
			Recall	0.752	0.007	0.756	0.006	0.749	0.008	0.754	0.005
			FPR	0.249	0.007	0.247	0.011	0.231	0.01	0.235	0.009
			Precision	0.751	0.005	0.754	0.008	0.765	0.008	0.763	0.006
	J48		AUC	0.791	0.012	0.788	0.011	0.795	0.005	0.797	0.011
			Recall	0.727	0.015	0.74	0.016	0.744	0.016	0.743	0.014
			FPR	0.209	0.026	0.23	0.017	0.226	0.017	0.222	0.021
			Precision	0.777	0.019	0.763	0.011	0.767	0.012	0.77	0.015
